# Supplementary material for: Acute RyR1 Ca2+ leak enhances NADH-linked mitochondrial respiratory capacity
Source: Nat Commun. 2021 Dec 10;12:7219. doi: 10.1038/s41467-021-27422-1 (PMC8664928; doi:10.1038/s41467-021-27422-1)
Supplement: Supplementary file 4 — Supplementary Dataset 1 [file 41467_2021_27422_MOESM4_ESM.xlsx]

## Sheet: 11877_Zanou_proteinGroups_filte
Reporter intensity corrected 1 11877 - SIE	Reporter intensity corrected 2 11877- SIE	Reporter intensity corrected 3 11877- SIE	Reporter intensity corrected 4 11877- SIE	Reporter intensity corrected 5 11877- SIE	Reporter intensity corrected 6 11877- SIE S107	Reporter intensity corrected 7 11877- SIE S107	Reporter intensity corrected 8 11877- SIE S107	Reporter intensity corrected 9 11877- SIE S107	Reporter intensity corrected 10 11877- SIE S107	GOBP name	GOMF name	GOCC name		Student's T-test Significant SIE_SIE-S107	Student's T-test significant	Peptides	Razor + unique peptides	Unique peptides	Sequence coverage [%]	Unique + razor sequence coverage [%]	Unique sequence coverage [%]	Mol. weight [kDa]	Q-value	Score	Intensity	MS/MS count	Student's T-test p-value SIE_SIE-S107	Student's T-test q-value SIE_SIE-S107	Student's T-test Difference SIE_SIE-S107	Student's T-test Test statistic SIE_SIE-S107	Protein IDs	Majority protein IDs		Protein names	Gene names	id	Fasta headers
1.24749	1.24307	1.18839	1.23174	1.21371	1.31849	1.29288	1.32642	1.29437	1.28003	acrosome assembly;anatomical structure formation involved in morphogenesis;cellular component assembly;cellular component assembly at cellular level;cellular component assembly involved in morphogenesis;cellular component organization;cellular component organization at cellular level;cellular component organization or biogenesis;cellular component organization or biogenesis at cellular level;cell…	binding;cation binding;DNA binding;ion binding;metal ion binding;nucleic acid binding;transition metal ion binding;zinc ion binding	cell body;cell part;cell projection;cytoplasmic membrane-bounded vesicle;cytoplasmic part;cytoplasmic vesicle;intracellular membrane-bounded organelle;intracellular organelle;intracellular part;membrane-bounded organelle;membrane-bounded vesicle;neuronal cell body;nucleus;organelle;vesicle		+	SIE_SIE-S107	11	11	11	26.7	26.7	26.7	53.974	0	66.001	2163200000	25	0.000510312	0.0192021	-0.0775599	-5.59989	A0A087WNV1;A0A087WSR7;A0A087WR52;Q8K2K6;A0A087WRL1	A0A087WNV1;A0A087WSR7;A0A087WR52;Q8K2K6		Arf-GAP domain and FG repeat-containing protein 1	Agfg1	12	tr|A0A087WNV1|A0A087WNV1_MOUSE Arf-GAP domain and FG repeat-containing protein 1 OS=Mus musculus OX=10090 GN=Agfg1 PE=1 SV=1;tr|A0A087WSR7|A0A087WSR7_MOUSE Arf-GAP domain and FG repeat-containing protein 1 OS=Mus musculus OX=10090 GN=Agfg1 PE=1 SV=1;tr|A0A
0.595154	0.572307	0.507668	0.588247	0.578746	0.752076	0.740744	0.701785	0.6147	0.669598	actin cytoskeleton organization;actin filament organization;actin filament-based process;biological adhesion;cell adhesion;cell-cell adhesion;cellular component organization;cellular component organization at cellular level;cellular component organization or biogenesis;cellular component organization or biogenesis at cellular level;cellular process;cytoskeleton organization;establishment or maint…	binding;calcium ion binding;cation binding;ion binding;metal ion binding	adherens junction;anchoring junction;cell junction;cell part;cell projection;cell-cell junction;cell-substrate adherens junction;cell-substrate junction;cytoplasmic part;extracellular membrane-bounded organelle;extracellular organelle;extracellular region part;extracellular vesicular exosome;filopodium;focal adhesion;integral to membrane;intracellular membrane-bounded organelle;intracellular orga…		+	SIE_SIE-S107	34	34	34	9	9	9	506.26	0	178.98	1736400000	42	0.00255661	0.0438926	-0.127356	-4.31694	F2Z4A3;A0A087WRT4;A0A1L1SQU7	F2Z4A3;A0A087WRT4;A0A1L1SQU7			Fat1	46	tr|F2Z4A3|F2Z4A3_MOUSE FAT atypical cadherin 1 OS=Mus musculus OX=10090 GN=Fat1 PE=1 SV=1;tr|A0A087WRT4|A0A087WRT4_MOUSE FAT atypical cadherin 1 OS=Mus musculus OX=10090 GN=Fat1 PE=1 SV=2;tr|A0A1L1SQU7|A0A1L1SQU7_MOUSE FAT atypical cadherin 1 OS=Mus muscul
1.32253	1.23494	1.25969	1.10305	1.245	0.938462	1.01287	0.906518	1.09549	0.978714	cellular component assembly;cellular component assembly at cellular level;cellular component organization;cellular component organization at cellular level;cellular component organization or biogenesis;cellular component organization or biogenesis at cellular level;cellular macromolecular complex assembly;cellular macromolecular complex subunit organization;cellular process;cellular protein compl…	binding;catalytic activity;GTP binding;GTPase activity;guanyl nucleotide binding;guanyl ribonucleotide binding;hydrolase activity;hydrolase activity, acting on acid anhydrides;hydrolase activity, acting on acid anhydrides, in phosphorus-containing anhydrides;nucleoside-triphosphatase activity;nucleotide binding;purine nucleotide binding;purine ribonucleoside triphosphate binding;purine ribonucleo…	cell part;cytoplasm;cytoskeletal part;extracellular membrane-bounded organelle;extracellular organelle;extracellular region part;extracellular vesicular exosome;intracellular organelle part;intracellular part;macromolecular complex;membrane-bounded organelle;membrane-bounded vesicle;microtubule;organelle;organelle part;protein complex;vesicle		+	SIE_SIE-S107	24	4	4	55.8	11.3	11.3	52.793	0	30.617	5453000000	23	0.000950606	0.0269568	0.246631	5.08214	A0A0A0MQA5;P68368;A0A087WQS4;A0A087WRB4;A0A087WSB0;A0A087WSL5;Q3UX10;A0A087WS35	A0A0A0MQA5;P68368		Tubulin alpha-4A chain	Tuba4a	63	tr|A0A0A0MQA5|A0A0A0MQA5_MOUSE Tubulin alpha chain (Fragment) OS=Mus musculus OX=10090 GN=Tuba4a PE=1 SV=1;sp|P68368|TBA4A_MOUSE Tubulin alpha-4A chain OS=Mus musculus OX=10090 GN=Tuba4a PE=1 SV=1
0.251438	0.209519	0.20939	0.215603	0.249522	0.0131826	0.0791721	-0.00190449	0.0167923	-0.00253487	biological regulation;cell chemotaxis;cell migration;cell motility;cellular component movement;cellular process;cellular response to chemical stimulus;cellular response to stimulus;chemotaxis;endothelial cell chemotaxis;endothelial cell migration;locomotion;positive regulation of biological process;positive regulation of catalytic activity;positive regulation of cell communication;positive regula…	enzyme regulator activity;GTPase regulator activity;guanyl-nucleotide exchange factor activity;molecular transducer activity;nucleoside-triphosphatase regulator activity;Ras guanyl-nucleotide exchange factor activity;Rho guanyl-nucleotide exchange factor activity;signal transducer activity;small GTPase regulator activity	cell junction;cell part;cell projection;cell-cell junction;cytoplasm;cytoplasmic membrane-bounded vesicle;cytoplasmic part;cytoplasmic vesicle;endocytic vesicle;intracellular membrane-bounded organelle;intracellular organelle;intracellular part;lamellipodium;membrane;membrane-bounded organelle;membrane-bounded vesicle;organelle;perinuclear region of cytoplasm;plasma membrane;vesicle		+	SIE_SIE-S107	13	13	13	15.7	15.7	15.7	115.75	0	56.204	1091500000	36	2.90115e-06	0.000854302	0.206153	11.5321	A0A0A0MQC2;B1AS67;Q66T02	A0A0A0MQC2;B1AS67;Q66T02		Pleckstrin homology domain-containing family G member 5	Plekhg5	65	tr|A0A0A0MQC2|A0A0A0MQC2_MOUSE Pleckstrin homology domain-containing family G member 5 OS=Mus musculus OX=10090 GN=Plekhg5 PE=1 SV=1;tr|B1AS67|B1AS67_MOUSE Pleckstrin homology domain-containing family G member 5 OS=Mus musculus OX=10090 GN=Plekhg5 PE=1 SV=
-4.19041	-4.22157	-4.13955	-4.18922	-4.13586	-4.12499	-3.93629	-3.92279	-3.97859	-3.92077	alternative nuclear mRNA splicing, via spliceosome;anatomical structure development;biological regulation;cellular component assembly;cellular component assembly at cellular level;cellular component organization;cellular component organization at cellular level;cellular component organization or biogenesis;cellular component organization or biogenesis at cellular level;cellular macromolecular com…	binding;cation binding;double-stranded RNA binding;ion binding;metal ion binding;nucleic acid binding;RNA binding	cell part;centrosome;cytoplasm;cytoplasmic part;cytoskeletal part;intracellular membrane-bounded organelle;intracellular non-membrane-bounded organelle;intracellular organelle;intracellular organelle part;intracellular part;macromolecular complex;membrane-bounded organelle;microtubule organizing center;non-membrane-bounded organelle;nuclear part;nucleoplasm;nucleus;organelle;organelle part;ribonu…		+	SIE_SIE-S107	12	1	1	39.2	6.1	6.1	37.8	0	4.181	153190000	9	0.00145571	0.0335742	-0.198635	-4.74439	A0A0A6YWB0;A0A0A6YVV8;A0A0A6YXP3;A0A0A6YXL7;A0A0A6YWG1;A0A0A6YXQ4;S4R267;Q8R003;A0A0A6YWJ5;Q3U570;Q3TJQ3	A0A0A6YWB0;A0A0A6YVV8;A0A0A6YXP3			Mbnl1	91	tr|A0A0A6YWB0|A0A0A6YWB0_MOUSE Muscleblind-like protein 1 OS=Mus musculus OX=10090 GN=Mbnl1 PE=1 SV=1;tr|A0A0A6YVV8|A0A0A6YVV8_MOUSE Muscleblind-like protein 1 OS=Mus musculus OX=10090 GN=Mbnl1 PE=1 SV=1;tr|A0A0A6YXP3|A0A0A6YXP3_MOUSE Muscleblind-like prot
-4.06343	-3.95038	-3.99793	-3.89336	-3.84401	-3.71011	-3.77283	-3.77954	-3.70004	-3.77763	cellular macromolecule metabolic process;cellular metabolic process;cellular nitrogen compound metabolic process;cellular process;developmental process;macromolecule metabolic process;maturation of SSU-rRNA;maturation of SSU-rRNA from tricistronic rRNA transcript (SSU-rRNA, 5.8S rRNA, LSU-rRNA);metabolic process;multicellular organismal development;multicellular organismal process;ncRNA metabolic…	binding;nucleic acid binding;RNA binding;rRNA binding;snoRNA binding;U3 snoRNA binding	cell part;intracellular non-membrane-bounded organelle;intracellular organelle;intracellular organelle part;intracellular part;macromolecular complex;non-membrane-bounded organelle;nuclear part;nucleolus;organelle;organelle part;preribosome;ribonucleoprotein complex;small-subunit processome		+	SIE_SIE-S107	4	4	4	7.5	7.5	7.5	72.541	0	19.443	134270000	4	0.00141313	0.0332826	-0.201793	-4.7675	A0A0A6YWS6;A0A0R4J114;Q8BTT6;A0A0A6YXM9	A0A0A6YWS6;A0A0R4J114;Q8BTT6		Digestive organ expansion factor homolog	Diexf	107	tr|A0A0A6YWS6|A0A0A6YWS6_MOUSE Digestive organ expansion factor homolog OS=Mus musculus OX=10090 GN=Diexf PE=1 SV=1;tr|A0A0R4J114|A0A0R4J114_MOUSE Digestive organ expansion factor homolog OS=Mus musculus OX=10090 GN=Diexf PE=1 SV=1;sp|Q8BTT6|DIEXF_MOUSE Di
0.719574	0.690837	0.793151	0.752043	0.708871	0.799626	0.810806	0.872596	0.837959	0.88792	lipid localization;lipid storage;localization;macromolecule localization		cell part;cytoplasmic part;intracellular part;lipid particle		+	SIE_SIE-S107	12	12	12	38.7	38.7	38.7	37.357	0	66.522	1598800000	25	0.00234323	0.0422511	-0.108887	-4.38177	A0A0F6AIX5;A0A1W2P7C8;Q8BVA5;A0A0F6AIX6;A0A1W2P7T7;A0A1W2P820;A0A1W2P6L7;A0A1W2P6J8;A0A1W2P6H0;A0A1W2P818;A0A1W2P856	A0A0F6AIX5;A0A1W2P7C8;Q8BVA5;A0A0F6AIX6;A0A1W2P7T7;A0A1W2P820		UPF0554 protein C2orf43 homolog		136	tr|A0A0F6AIX5|A0A0F6AIX5_MOUSE Lipid droplet-associated hydrolase OS=Mus musculus OX=10090 GN=Ldah PE=1 SV=1;tr|A0A1W2P7C8|A0A1W2P7C8_MOUSE Lipid droplet-associated hydrolase OS=Mus musculus OX=10090 GN=Ldah PE=1 SV=1;sp|Q8BVA5|LDAH_MOUSE Lipid droplet-ass
3.33232	3.33621	3.34576	3.25245	3.30718	3.40568	3.38316	3.4408	3.39374	3.40884	biological adhesion;cell adhesion;cellular process		cell part;intracellular membrane-bounded organelle;intracellular organelle;intracellular part;membrane-bounded organelle;nucleus;organelle		+	SIE_SIE-S107	36	36	36	38.2	38.2	38.2	108.84	0	316.61	15400000000	76	0.001513	0.0340279	-0.0916594	-4.71443	A0A0J9YUR2;A0A0J9YTU3;Q5SXY1;A0A0J9YV86;A0A0J9YUF8;A0A0J9YUG8;A0A0J9YV47;REV__Q61120	A0A0J9YUR2;A0A0J9YTU3;Q5SXY1;A0A0J9YV86;A0A0J9YUF8		Cytospin-B	Specc1	223	tr|A0A0J9YUR2|A0A0J9YUR2_MOUSE Cytospin-B OS=Mus musculus OX=10090 GN=Specc1 PE=1 SV=1;tr|A0A0J9YTU3|A0A0J9YTU3_MOUSE Cytospin-B OS=Mus musculus OX=10090 GN=Specc1 PE=1 SV=1;sp|Q5SXY1|CYTSB_MOUSE Cytospin-B OS=Mus musculus OX=10090 GN=Specc1 PE=1 SV=2;tr|A
0.66083	0.673175	0.668336	0.671135	0.657685	0.6006	0.60635	0.585479	0.591307	0.635166	biological regulation;multicellular organismal process;negative regulation of biological process;negative regulation of cell communication;negative regulation of cellular process;negative regulation of phosphatidylinositol 3-kinase cascade;negative regulation of response to stimulus;negative regulation of signal transduction;negative regulation of signaling;neurological system process;regulation …	beta-catenin binding;binding;enzyme binding;phosphatase binding;protein binding;protein C-terminus binding;receptor binding	adherens junction;anchoring junction;apical plasma membrane;cell junction;cell part;cell projection;cell-substrate adherens junction;cell-substrate junction;cytoplasm;endomembrane system;extracellular membrane-bounded organelle;extracellular organelle;extracellular region part;extracellular vesicular exosome;focal adhesion;intracellular membrane-bounded organelle;intracellular non-membrane-bounde…		+	SIE_SIE-S107	11	11	11	38.6	38.6	38.6	37.432	0	230.92	3797200000	19	0.000133418	0.00900189	0.0624517	6.83191	A0A0R4IZX2;Q9JHL1;A0A0R4J006	A0A0R4IZX2;Q9JHL1		Na(+)/H(+) exchange regulatory cofactor NHE-RF2	Slc9a3r2	264	tr|A0A0R4IZX2|A0A0R4IZX2_MOUSE Na(+)/H(+) exchange regulatory cofactor NHE-RF OS=Mus musculus OX=10090 GN=Slc9a3r2 PE=1 SV=1;sp|Q9JHL1|NHRF2_MOUSE Na(+)/H(+) exchange regulatory cofactor NHE-RF2 OS=Mus musculus OX=10090 GN=Slc9a3r2 PE=1 SV=2
-0.973993	-0.98574	-0.917287	-0.985357	-0.914851	-0.830569	-0.836264	-0.72647	-0.793562	-0.785938	biological regulation;positive regulation of biological process;positive regulation of biosynthetic process;positive regulation of cellular biosynthetic process;positive regulation of cellular metabolic process;positive regulation of cellular process;positive regulation of gene expression;positive regulation of macromolecule biosynthetic process;positive regulation of macromolecule metabolic proc…	binding;core promoter proximal region DNA binding;core promoter proximal region sequence-specific DNA binding;DNA binding;nucleic acid binding;nucleic acid binding transcription factor activity;regulatory region DNA binding;regulatory region nucleic acid binding;RNA polymerase II core promoter proximal region sequence-specific DNA binding;RNA polymerase II core promoter proximal region sequence-s…	cell part;intracellular membrane-bounded organelle;intracellular organelle;intracellular part;membrane-bounded organelle;nucleus;organelle		+	SIE_SIE-S107	11	11	11	15.3	15.3	15.3	120.37	0	86.296	875310000	18	0.000230662	0.0121981	-0.160885	-6.30852	A0A0R4J046;P53569;A0A3B2WCE8	A0A0R4J046;P53569;A0A3B2WCE8		CCAAT/enhancer-binding protein zeta	Cebpz	284	tr|A0A0R4J046|A0A0R4J046_MOUSE CCAAT/enhancer-binding protein zeta OS=Mus musculus OX=10090 GN=Cebpz PE=1 SV=1;sp|P53569|CEBPZ_MOUSE CCAAT/enhancer-binding protein zeta OS=Mus musculus OX=10090 GN=Cebpz PE=1 SV=2;tr|A0A3B2WCE8|A0A3B2WCE8_MOUSE CCAAT/enhanc
-1.22435	-1.1609	-1.18149	-1.11206	-1.07329	-0.959279	-1.08269	-0.962453	-0.937727	-0.872023	cellular component organization;cellular component organization at cellular level;cellular component organization or biogenesis;cellular component organization or biogenesis at cellular level;cellular macromolecule metabolic process;cellular metabolic process;cellular process;cellular protein metabolic process;chromatin modification;chromatin organization;chromosome organization;covalent chromati…	binding;catalytic activity;DNA binding;DNA polymerase activity;DNA-directed DNA polymerase activity;nucleic acid binding;nucleotidyltransferase activity;sequence-specific DNA binding;transferase activity;transferase activity, transferring phosphorus-containing groups	Ada2/Gcn5/Ada3 transcription activator complex;cell part;chromosomal part;DNA polymerase complex;epsilon DNA polymerase complex;histone acetyltransferase complex;intracellular organelle part;intracellular part;macromolecular complex;nuclear chromosome part;nuclear part;nucleoplasm part;organelle part;protein complex		+	SIE_SIE-S107	5	5	4	41.4	41.4	30.3	16.672	0	8.0824	280520000	5	0.00245024	0.043023	-0.187583	-4.34849	A0A0R4J091;Q9JKP7;D6RDT4	A0A0R4J091;Q9JKP7		DNA polymerase epsilon subunit 3	Pole3	299	tr|A0A0R4J091|A0A0R4J091_MOUSE DNA polymerase epsilon subunit 3 OS=Mus musculus OX=10090 GN=Pole3 PE=1 SV=1;sp|Q9JKP7|DPOE3_MOUSE DNA polymerase epsilon subunit 3 OS=Mus musculus OX=10090 GN=Pole3 PE=1 SV=1
0.405828	0.415978	0.44127	0.479031	0.460309	0.544906	0.517035	0.527205	0.498169	0.535175	biological regulation;biosynthetic process;cellular biosynthetic process;cellular macromolecule biosynthetic process;cellular macromolecule metabolic process;cellular metabolic process;cellular nitrogen compound metabolic process;cellular process;macromolecule biosynthetic process;macromolecule metabolic process;metabolic process;mRNA metabolic process;mRNA processing;nitrogen compound metabolic …	basal RNA polymerase II transcription machinery binding;basal transcription machinery binding;binding;cation binding;DNA binding;enzyme binding;ion binding;metal ion binding;nucleic acid binding;protein binding;RNA polymerase binding;RNA polymerase core enzyme binding;RNA polymerase II core binding;transition metal ion binding;zinc ion binding	cell part;intracellular membrane-bounded organelle;intracellular organelle;intracellular organelle part;intracellular part;macromolecular complex;membrane-bounded organelle;nuclear matrix;nuclear part;nucleoplasm;nucleus;organelle;organelle part;ribonucleoprotein complex;spliceosomal complex		+	SIE_SIE-S107	12	12	12	22.2	22.2	22.2	65.166	0	80.55	2218600000	26	0.000701874	0.0231461	-0.0840147	-5.33078	A0A0R4J098;O88291;D3YXQ7	A0A0R4J098;O88291;D3YXQ7		DBIRD complex subunit ZNF326	Znf326;Zfp326	303	tr|A0A0R4J098|A0A0R4J098_MOUSE Zinc finger protein 326 OS=Mus musculus OX=10090 GN=Zfp326 PE=1 SV=1;sp|O88291|ZN326_MOUSE DBIRD complex subunit ZNF326 OS=Mus musculus OX=10090 GN=Znf326 PE=1 SV=1;tr|D3YXQ7|D3YXQ7_MOUSE Zinc finger protein 326 (Fragment) OS
1.19533	1.18734	1.268	1.16413	1.28597	1.52683	1.3497	1.47387	1.37038	1.34991	anatomical structure morphogenesis;biological adhesion;biological regulation;cell adhesion;cell differentiation;cell migration;cell morphogenesis;cell morphogenesis involved in differentiation;cell motility;cell-substrate adhesion;cellular component morphogenesis;cellular component movement;cellular component organization;cellular component organization or biogenesis;cellular developmental proces…		cell part;cytoplasmic part;endoplasmic reticulum;integral to membrane;intracellular membrane-bounded organelle;intracellular organelle;intracellular part;intrinsic to membrane;membrane part;membrane-bounded organelle;organelle		+	SIE_SIE-S107	21	21	21	20.3	20.3	20.3	132.77	0	111.28	3085700000	51	0.002124	0.0403492	-0.193984	-4.4554	A0A0R4J0H8;Q6NWW9;A0A0A6YX88	A0A0R4J0H8;Q6NWW9		Fibronectin type III domain-containing protein 3B	Fndc3b	324	tr|A0A0R4J0H8|A0A0R4J0H8_MOUSE Fibronectin type III domain-containing protein 3B OS=Mus musculus OX=10090 GN=Fndc3b PE=1 SV=1;sp|Q6NWW9|FND3B_MOUSE Fibronectin type III domain-containing protein 3B OS=Mus musculus OX=10090 GN=Fndc3b PE=1 SV=1
-0.596052	-0.601037	-0.602393	-0.550329	-0.558877	-0.795785	-0.773693	-0.887809	-0.766846	-0.767023	amine metabolic process;aminoglycan metabolic process;carbohydrate metabolic process;cellular macromolecule metabolic process;cellular metabolic process;cellular process;cellular protein metabolic process;chondroitin sulfate metabolic process;glycosaminoglycan metabolic process;macromolecule metabolic process;macromolecule modification;metabolic process;nitrogen compound metabolic process;peptide…	binding;carbohydrate binding;glycosaminoglycan binding;pattern binding;polysaccharide binding	cell part;cytoplasmic part;endoplasmic reticulum;extracellular matrix;extracellular region part;interstitial matrix;intracellular membrane-bounded organelle;intracellular organelle;intracellular part;membrane;membrane-bounded organelle;organelle;proteinaceous extracellular matrix		+	SIE_SIE-S107	6	6	6	8.3	8.3	8.3	77.35	0	30.748	692830000	8	2.9195e-05	0.00389487	0.216493	8.45769	A0A0R4J0J7;Q8CG85	A0A0R4J0J7;Q8CG85		MAM domain-containing protein 2	Mamdc2	332	tr|A0A0R4J0J7|A0A0R4J0J7_MOUSE MAM domain-containing protein 2 OS=Mus musculus OX=10090 GN=Mamdc2 PE=1 SV=1;sp|Q8CG85|MAMC2_MOUSE MAM domain-containing protein 2 OS=Mus musculus OX=10090 GN=Mamdc2 PE=1 SV=1
0.440313	0.440669	0.393134	0.474796	0.432591	0.538138	0.565813	0.567681	0.570551	0.553572	catabolic process;cellular catabolic process;cellular macromolecule catabolic process;cellular macromolecule metabolic process;cellular metabolic process;cellular nitrogen compound metabolic process;cellular process;macromolecule catabolic process;macromolecule metabolic process;metabolic process;mRNA 3'-end processing;mRNA catabolic process;mRNA metabolic process;mRNA processing;nitrogen compoun…	3'-5' exonuclease activity;3'-5'-exoribonuclease activity;binding;catalytic activity;cation binding;enzyme binding;exonuclease activity;exonuclease activity, active with either ribo- or deoxyribonucleic acids and producing 5'-phosphomonoesters;exoribonuclease activity;exoribonuclease activity, producing 5'-phosphomonoesters;hydrolase activity;hydrolase activity, acting on ester bonds;ion binding;…	cell part;cytoplasm;intracellular non-membrane-bounded organelle;intracellular organelle;intracellular organelle part;intracellular part;non-membrane-bounded organelle;nuclear part;nucleolus;organelle;organelle part		+	SIE_SIE-S107	11	11	11	16.8	16.8	16.8	71.588	0	43.902	963060000	17	2.66189e-05	0.00372031	-0.12285	-8.56565	A0A0R4J0P6;Q8VDG3;A0A2R8VKA3	A0A0R4J0P6;Q8VDG3		Poly(A)-specific ribonuclease PARN	Parn	345	tr|A0A0R4J0P6|A0A0R4J0P6_MOUSE Poly(A)-specific ribonuclease PARN OS=Mus musculus OX=10090 GN=Parn PE=1 SV=1;sp|Q8VDG3|PARN_MOUSE Poly(A)-specific ribonuclease PARN OS=Mus musculus OX=10090 GN=Parn PE=1 SV=1
-3.72692	-3.69561	-3.77676	-3.98066	-3.82768	-3.55556	-3.58952	-3.47009	-3.54896	-3.5675	cellular macromolecule metabolic process;cellular metabolic process;cellular process;cellular protein metabolic process;macromolecule metabolic process;metabolic process;primary metabolic process;protein metabolic process;protein repair;response to chemical stimulus;response to oxidative stress;response to stimulus;response to stress	binding;catalytic activity;cation binding;ion binding;metal ion binding;oxidoreductase activity;oxidoreductase activity, acting on a sulfur group of donors;oxidoreductase activity, acting on a sulfur group of donors, disulfide as acceptor;peptide-methionine (R)-S-oxide reductase activity;transition metal ion binding;zinc ion binding	cell part;cytoplasmic part;endoplasmic reticulum;intracellular membrane-bounded organelle;intracellular organelle;intracellular part;membrane-bounded organelle;mitochondrion;organelle		+	SIE_SIE-S107	3	3	3	15.1	15.1	15.1	20.224	0	5.7598	178800000	4	0.00149591	0.033773	-0.255203	-4.72324	A0A0R4J139;D3YUC9;Q8BU85	A0A0R4J139;D3YUC9;Q8BU85		Methionine-R-sulfoxide reductase B3, mitochondrial	Msrb3	380	tr|A0A0R4J139|A0A0R4J139_MOUSE Peptide-methionine (R)-S-oxide reductase OS=Mus musculus OX=10090 GN=Msrb3 PE=1 SV=1;tr|D3YUC9|D3YUC9_MOUSE Methionine-R-sulfoxide reductase B3, mitochondrial OS=Mus musculus OX=10090 GN=Msrb3 PE=1 SV=1;sp|Q8BU85|MSRB3_MOUSE
0.418297	0.407779	0.386453	0.443699	0.408536	0.265714	0.308229	0.288186	0.264053	0.343121	apoptosis;biological regulation;cation homeostasis;cation transport;cell cycle;cell death;cellular process;chemical homeostasis;copper ion import;copper ion transmembrane transport;copper ion transport;death;establishment of localization;establishment of localization in cell;establishment of protein localization;homeostatic process;ion homeostasis;ion transmembrane transport;ion transport;iron io…	binding;catalytic activity;cation binding;cupric reductase activity;ferric-chelate reductase activity;ion binding;metal ion binding;oxidoreductase activity;oxidoreductase activity, oxidizing metal ions;oxidoreductase activity, oxidizing metal ions, NAD or NADP as acceptor	cell part;cytoplasmic part;endosomal part;endosome;endosome membrane;integral to membrane;integral to plasma membrane;intracellular membrane-bounded organelle;intracellular organelle;intracellular organelle part;intracellular part;intrinsic to membrane;intrinsic to plasma membrane;late endosome;membrane;membrane part;membrane-bounded organelle;multivesicular body;organelle;organelle membrane;orga…		+	SIE_SIE-S107	9	9	9	21.3	21.3	21.3	54.747	0	69.623	1398400000	18	0.000132736	0.00900189	0.119092	6.83695	A0A0R4J1G9;E9QN92;Q8CI59;D3YTP0	A0A0R4J1G9;E9QN92;Q8CI59;D3YTP0		Metalloreductase STEAP3	Steap3	409	tr|A0A0R4J1G9|A0A0R4J1G9_MOUSE Metalloreductase STEAP3 OS=Mus musculus OX=10090 GN=Steap3 PE=1 SV=1;tr|E9QN92|E9QN92_MOUSE Metalloreductase STEAP3 OS=Mus musculus OX=10090 GN=Steap3 PE=1 SV=1;sp|Q8CI59|STEA3_MOUSE Metalloreductase STEAP3 OS=Mus musculus OX
-2.46757	-2.424	-2.52481	-2.42523	-2.42475	-2.32149	-2.29947	-2.31392	-2.26344	-2.15033	biological regulation;cation homeostasis;cellular macromolecule metabolic process;cellular metabolic process;cellular nitrogen compound metabolic process;cellular process;chemical homeostasis;divalent inorganic cation homeostasis;homeostatic process;ion homeostasis;macromolecule metabolic process;macromolecule methylation;macromolecule modification;magnesium ion homeostasis;metabolic process;meta…	binding;catalytic activity;methyltransferase activity;nucleic acid binding;RNA binding;transferase activity;transferase activity, transferring one-carbon groups;tRNA binding	cell part;extracellular membrane-bounded organelle;extracellular organelle;extracellular region part;extracellular vesicular exosome;intracellular membrane-bounded organelle;intracellular non-membrane-bounded organelle;intracellular organelle;intracellular organelle part;intracellular part;membrane-bounded organelle;membrane-bounded vesicle;non-membrane-bounded organelle;nuclear part;nucleolus;nu…		+	SIE_SIE-S107	5	5	5	17	17	17	38.226	0	40.495	172890000	9	0.00113266	0.0303594	-0.183544	-4.94169	A0A0R4J205;Q8C1Z8;E0CZ56;E0CY61	A0A0R4J205;Q8C1Z8;E0CZ56		tRNA methyltransferase 10 homolog A	Trmt10a	435	tr|A0A0R4J205|A0A0R4J205_MOUSE tRNA methyltransferase 10 homolog A OS=Mus musculus OX=10090 GN=Trmt10a PE=1 SV=1;sp|Q8C1Z8|TM10A_MOUSE tRNA methyltransferase 10 homolog A OS=Mus musculus OX=10090 GN=Trmt10a PE=2 SV=2;tr|E0CZ56|E0CZ56_MOUSE tRNA methyltrans
-2.37822	-2.3916	-2.52663	-2.50552	-2.40497	-2.31996	-2.27823	-2.31919	-2.30007	-2.30277	biological regulation;establishment of localization;establishment of protein localization;positive regulation of biological process;positive regulation of intracellular protein transport;positive regulation of intracellular transport;positive regulation of nucleocytoplasmic transport;positive regulation of protein export from nucleus;positive regulation of protein transport;positive regulation of…		cell part;cytoplasm;intracellular organelle part;intracellular part;nuclear part;nucleoplasm;organelle part		+	SIE_SIE-S107	8	8	8	8.5	8.5	8.5	129.96	0	47.051	236330000	9	0.00259205	0.0442305	-0.137344	-4.30674	A0A0R4J254;Q9ESJ0;G3UX04	A0A0R4J254;Q9ESJ0		Exportin-4	Xpo4	443	tr|A0A0R4J254|A0A0R4J254_MOUSE Exportin-4 OS=Mus musculus OX=10090 GN=Xpo4 PE=1 SV=1;sp|Q9ESJ0|XPO4_MOUSE Exportin-4 OS=Mus musculus OX=10090 GN=Xpo4 PE=1 SV=2
0.0278511	0.0270166	-0.013957	-0.055027	0.0384741	-0.14808	-0.114182	-0.149611	-0.100443	-0.139278	cellular component organization;cellular component organization at cellular level;cellular component organization or biogenesis;cellular component organization or biogenesis at cellular level;cellular process;cytoskeleton organization;microtubule cytoskeleton organization;microtubule-based process;organelle organization		cell part;centrosome;cytoplasm;cytoplasmic part;cytoskeletal part;intracellular non-membrane-bounded organelle;intracellular organelle;intracellular organelle part;intracellular part;macromolecular complex;membrane;microtubule;microtubule organizing center;non-membrane-bounded organelle;nuclear part;nucleoplasm;organelle;organelle part;protein complex;spindle pole		+	SIE_SIE-S107	12	12	12	15.8	15.8	15.8	102.74	0	58.313	893350000	31	0.000144322	0.00935499	0.13519	6.75493	A0A1B0GR08;Q921G8;A0A1B0GRD4;A0A1B0GRD0	A0A1B0GR08;Q921G8		Gamma-tubulin complex component 2	Tubgcp2	528	tr|A0A1B0GR08|A0A1B0GR08_MOUSE Gamma-tubulin complex component (Fragment) OS=Mus musculus OX=10090 GN=Tubgcp2 PE=1 SV=1;sp|Q921G8|GCP2_MOUSE Gamma-tubulin complex component 2 OS=Mus musculus OX=10090 GN=Tubgcp2 PE=1 SV=2
-3.20184	-3.18729	-3.20095	-3.10845	-3.17248	-3.00226	-3.0478	-3.0249	-3.03745	-2.96904	anatomical structure formation involved in morphogenesis;blastocyst formation;cellular macromolecule metabolic process;cellular metabolic process;cellular nitrogen compound metabolic process;cellular process;developmental process;macromolecule metabolic process;metabolic process;nitrogen compound metabolic process;nucleic acid metabolic process;nucleobase-containing compound metabolic process;pri…		cell part;intracellular membrane-bounded organelle;intracellular non-membrane-bounded organelle;intracellular organelle;intracellular organelle part;intracellular part;membrane-bounded organelle;non-membrane-bounded organelle;nuclear part;nucleolus;nucleus;organelle;organelle part		+	SIE_SIE-S107	4	4	4	19.1	19.1	19.1	37.791	0	58.451	248240000	4	0.000102966	0.00816773	-0.157915	-7.09039	Q3UL50;A0A1B0GS18;Q8VCG3	Q3UL50;A0A1B0GS18;Q8VCG3		WD repeat-containing protein 74	Wdr74	551	tr|Q3UL50|Q3UL50_MOUSE WD repeat-containing protein 74 OS=Mus musculus OX=10090 GN=Wdr74 PE=1 SV=1;tr|A0A1B0GS18|A0A1B0GS18_MOUSE Predicted gene 45736 OS=Mus musculus OX=10090 GN=Gm45736 PE=4 SV=1;sp|Q8VCG3|WDR74_MOUSE WD repeat-containing protein 74 OS=Mu
3.02137	2.99518	2.98055	2.95856	2.97942	2.86521	2.89555	2.88913	2.91287	2.80251	biological regulation;negative regulation of catalytic activity;negative regulation of molecular function;regulation of anatomical structure morphogenesis;regulation of angiogenesis;regulation of biological process;regulation of catalytic activity;regulation of developmental process;regulation of metabolic process;regulation of molecular function;regulation of multicellular organismal development…	enzyme inhibitor activity;enzyme regulator activity;ribonuclease inhibitor activity	angiogenin-PRI complex;cell part;cytoplasm;extracellular membrane-bounded organelle;extracellular organelle;extracellular region part;extracellular vesicular exosome;intracellular part;macromolecular complex;membrane-bounded organelle;membrane-bounded vesicle;organelle;protein complex;vesicle		+	SIE_SIE-S107	23	23	23	69.1	69.1	69.1	53.926	0	323.31	18354000000	82	0.000805635	0.0248899	0.113963	5.21689	A0A1B0GSG5;Q91VI7;A0A1B0GRG4;A0A1B0GRY7	A0A1B0GSG5;Q91VI7		Ribonuclease inhibitor	Rnh1	560	tr|A0A1B0GSG5|A0A1B0GSG5_MOUSE Ribonuclease inhibitor OS=Mus musculus OX=10090 GN=Rnh1 PE=1 SV=1;sp|Q91VI7|RINI_MOUSE Ribonuclease inhibitor OS=Mus musculus OX=10090 GN=Rnh1 PE=1 SV=1
0.645157	0.577777	0.595565	0.532873	0.546643	0.399663	0.395851	0.266383	0.480333	0.388601	anatomical structure development;biosynthetic process;carbohydrate biosynthetic process;carbohydrate metabolic process;cellular biosynthetic process;cellular carbohydrate biosynthetic process;cellular carbohydrate metabolic process;cellular glucan metabolic process;cellular macromolecule biosynthetic process;cellular macromolecule metabolic process;cellular metabolic process;cellular polysacchari…	binding;carbohydrate binding;catalytic activity;enzyme binding;glucose binding;glucosyltransferase activity;glycogen (starch) synthase activity;kinase binding;monosaccharide binding;protein binding;protein kinase binding;sugar binding;transferase activity;transferase activity, transferring glycosyl groups;transferase activity, transferring hexosyl groups;UDP-glucosyltransferase activity;UDP-glyco…	cell part;cytoplasm;inclusion body;intracellular part;membrane		+	SIE_SIE-S107	15	15	15	30.1	30.1	30.1	76.623	0	102.49	1895300000	32	0.00121215	0.0312173	0.193437	4.88792	A0A1B0GT92;Q9Z1E4;A0A1B0GR90;Q8VCB3	A0A1B0GT92;Q9Z1E4		Glycogen [starch] synthase, muscle	Gys1	574	tr|A0A1B0GT92|A0A1B0GT92_MOUSE Glycogen [starch] synthase OS=Mus musculus OX=10090 GN=Gys1 PE=1 SV=1;sp|Q9Z1E4|GYS1_MOUSE Glycogen [starch] synthase, muscle OS=Mus musculus OX=10090 GN=Gys1 PE=1 SV=2
5.56867	5.5682	5.57754	5.56051	5.57775	5.43558	5.4397	5.40706	5.4709	5.4601	anatomical structure development;anatomical structure morphogenesis;biological regulation;calcium ion homeostasis;calcium ion transport;calcium ion transport into cytosol;cation homeostasis;cation transport;cell development;cellular calcium ion homeostasis;cellular cation homeostasis;cellular chemical homeostasis;cellular developmental process;cellular divalent inorganic cation homeostasis;cellul…	binding;calcium channel activity;calcium-release channel activity;cation channel activity;cation transmembrane transporter activity;channel activity;enzyme binding;gated channel activity;intracellular ligand-gated calcium channel activity;intracellular ligand-gated ion channel activity;ion channel activity;ion transmembrane transporter activity;ligand-gated channel activity;ligand-gated ion chann…	cell cortex;cell part;contractile fiber part;cytoplasm;cytoplasmic part;endoplasmic reticulum;endoplasmic reticulum membrane;endoplasmic reticulum part;extracellular membrane-bounded organelle;extracellular organelle;extracellular region part;extracellular vesicular exosome;I band;integral to membrane;intracellular membrane-bounded organelle;intracellular organelle;intracellular organelle part;in…		+	SIE_SIE-S107	196	196	187	47.9	47.9	46	564.89	0	323.31	108840000000	668	3.79036e-06	0.000967366	0.127867	11.1323	K3W4M2;A0A1L1SQG7;E9PZQ0;F6U7V1;E9Q401;Q80ZZ5;A0A1Y7VJP1	K3W4M2;A0A1L1SQG7;E9PZQ0		Ryanodine receptor 1	Ryr1	610	tr|K3W4M2|K3W4M2_MOUSE Ryanodine receptor 1 OS=Mus musculus OX=10090 GN=Ryr1 PE=1 SV=1;tr|A0A1L1SQG7|A0A1L1SQG7_MOUSE Ryanodine receptor 1 OS=Mus musculus OX=10090 GN=Ryr1 PE=1 SV=1;sp|E9PZQ0|RYR1_MOUSE Ryanodine receptor 1 OS=Mus musculus OX=10090 GN=Ryr1
-1.89177	-1.9751	-1.94705	-1.95542	-1.84615	-2.19183	-2.10238	-2.10825	-2.1062	-2.18572	base-excision repair;biological regulation;catabolic process;cellular catabolic process;cellular macromolecule catabolic process;cellular macromolecule metabolic process;cellular metabolic process;cellular nitrogen compound metabolic process;cellular process;cellular protein metabolic process;cellular response to abiotic stimulus;cellular response to light stimulus;cellular response to radiation;…	binding;catalytic activity;cysteine-type endopeptidase activity;cysteine-type peptidase activity;endopeptidase activity;hydrolase activity;peptidase activity;peptidase activity, acting on L-amino acid peptides;protein binding;protein domain specific binding;small conjugating protein-specific protease activity;ubiquitin-specific protease activity;WD40-repeat domain binding	cell part;cullin-RING ubiquitin ligase complex;cytoplasm;intracellular membrane-bounded organelle;intracellular organelle;intracellular part;macromolecular complex;membrane-bounded organelle;nucleus;organelle;protein complex;SCF ubiquitin ligase complex;ubiquitin ligase complex		+	SIE_SIE-S107	12	12	12	10.3	10.3	10.3	157.15	0	81.653	502950000	19	0.000124607	0.00899679	0.215779	6.89938	A0A1L1SV73;Q8BY87	A0A1L1SV73;Q8BY87		Ubiquitin carboxyl-terminal hydrolase 47	Usp47	644	tr|A0A1L1SV73|A0A1L1SV73_MOUSE Ubiquitin carboxyl-terminal hydrolase 47 OS=Mus musculus OX=10090 GN=Usp47 PE=1 SV=1;sp|Q8BY87|UBP47_MOUSE Ubiquitin carboxyl-terminal hydrolase 47 OS=Mus musculus OX=10090 GN=Usp47 PE=1 SV=2
-2.20015	-2.08029	-2.17305	-2.19873	-2.13482	-2.45313	-2.37405	-2.36622	-2.3764	-2.47586	biological adhesion;biological regulation;cell adhesion;cellular component assembly;cellular component assembly at cellular level;cellular component organization;cellular component organization at cellular level;cellular component organization or biogenesis;cellular component organization or biogenesis at cellular level;cellular localization;cellular macromolecule localization;cellular process;ce…	binding;calcium ion binding;cation binding;identical protein binding;integrin binding;ion binding;metal ion binding;protein binding;protein complex binding;protein C-terminus binding;protein dimerization activity;protein homodimerization activity;receptor binding	extracellular matrix;extracellular membrane-bounded organelle;extracellular organelle;extracellular region;extracellular region part;extracellular space;extracellular vesicular exosome;membrane-bounded organelle;membrane-bounded vesicle;organelle;proteinaceous extracellular matrix;vesicle		+	SIE_SIE-S107	4	4	4	9.1	9.1	9.1	51.769	0	20.345	237450000	5	5.18262e-05	0.00539302	0.251723	7.81145	A0A1Y7VJW9;Q9WVH9	A0A1Y7VJW9;Q9WVH9		Fibulin-5	Fbln5	678	tr|A0A1Y7VJW9|A0A1Y7VJW9_MOUSE Fibulin-5 OS=Mus musculus OX=10090 GN=Fbln5 PE=1 SV=1;sp|Q9WVH9|FBLN5_MOUSE Fibulin-5 OS=Mus musculus OX=10090 GN=Fbln5 PE=1 SV=1
1.01632	1.03903	1.00716	1.04665	1.08776	0.957353	0.908442	0.912158	0.955481	0.979416		binding;cation binding;ion binding;metal ion binding;transition metal ion binding;zinc ion binding	axon;cell junction;cell part;cell projection;cytoplasm;dystrobrevin complex;extrinsic to internal side of plasma membrane;extrinsic to membrane;extrinsic to plasma membrane;intracellular part;macromolecular complex;membrane;membrane part;neuron projection;plasma membrane;plasma membrane part;protein complex;sarcolemma;synapse		+	SIE_SIE-S107	14	14	1	21.7	21.7	2.5	84.065	0	122.96	2487800000	22	0.00118858	0.0310472	0.0968119	4.90345	A0A1Y7VL34;Q9D2N4;Q8CFR5	A0A1Y7VL34;Q9D2N4;Q8CFR5		Dystrobrevin alpha;Dystrobrevin	Dtna	688	tr|A0A1Y7VL34|A0A1Y7VL34_MOUSE Dystrobrevin OS=Mus musculus OX=10090 GN=Dtna PE=1 SV=1;sp|Q9D2N4|DTNA_MOUSE Dystrobrevin alpha OS=Mus musculus OX=10090 GN=Dtna PE=1 SV=2;tr|Q8CFR5|Q8CFR5_MOUSE Dystrobrevin OS=Mus musculus OX=10090 GN=Dtna PE=1 SV=1
-0.320618	-0.288068	-0.278989	-0.324963	-0.309903	-0.220569	-0.256744	-0.258447	-0.194763	-0.191708					+	SIE_SIE-S107	25	8	8	20.8	8.8	8.8	147.16	0	79.112	747520000	11	0.00153519	0.0342645	-0.0800619	-4.70315	A0A286YD76;Q69ZZ9	A0A286YD76				715	tr|A0A286YD76|A0A286YD76_MOUSE Microtubule-actin cross-linking factor 1 (Fragment) OS=Mus musculus OX=10090 GN=Macf1 PE=1 SV=1
-0.165342	-0.180684	-0.220075	-0.235046	-0.194591	-0.10472	-0.124712	-0.124091	-0.11825	-0.125395	activation of MAPKK activity;activation of protein kinase activity;anatomical structure development;anatomical structure formation involved in morphogenesis;biological regulation;cell differentiation;cell differentiation involved in embryonic placenta development;cellular developmental process;cellular macromolecule metabolic process;cellular metabolic process;cellular process;cellular protein me…	adenyl nucleotide binding;adenyl ribonucleotide binding;ATP binding;binding;catalytic activity;cation binding;ion binding;kinase activity;magnesium ion binding;MAP kinase kinase kinase activity;metal ion binding;molecular transducer activity;nucleotide binding;phosphotransferase activity, alcohol group as acceptor;protein binding;protein dimerization activity;protein kinase activity;protein serin…	cell part;cytoplasm;intracellular membrane-bounded organelle;intracellular organelle;intracellular part;membrane-bounded organelle;nucleus;organelle		+	SIE_SIE-S107	9	9	6	20	20	11.3	56.673	0	68.456	1253600000	12	0.000324597	0.0142193	-0.079714	-5.99667	A0A2I3BQE0;Q9JI10	A0A2I3BQE0;Q9JI10		Serine/threonine-protein kinase 3;Serine/threonine-protein kinase 3 36kDa subunit;Serine/threonine-protein kinase 3 20kDa subunit	Stk3	755	tr|A0A2I3BQE0|A0A2I3BQE0_MOUSE Serine/threonine-protein kinase 3 OS=Mus musculus OX=10090 GN=Stk3 PE=1 SV=1;sp|Q9JI10|STK3_MOUSE Serine/threonine-protein kinase 3 OS=Mus musculus OX=10090 GN=Stk3 PE=1 SV=1
-5.68789	-5.74607	-5.65516	-5.69058	-5.7888	-5.43183	-5.50939	-5.38561	-5.34744	-5.32647	multicellular organismal process;neurological system process;sensory perception;sensory perception of mechanical stimulus;sensory perception of sound;system process				+	SIE_SIE-S107	4	4	4	22.9	22.9	22.9	17.994	0	5.3477	162110000	5	5.44328e-05	0.00550898	-0.313551	-7.75809	H9H9T1;A0A2I3BR29;Q3TGF2;H3BLM7;H3BLE6;H3BKB6	H9H9T1;A0A2I3BR29;Q3TGF2;H3BLM7		Protein FAM107B	Fam107b	766	tr|H9H9T1|H9H9T1_MOUSE Protein FAM107B OS=Mus musculus OX=10090 GN=Fam107b PE=1 SV=1;tr|A0A2I3BR29|A0A2I3BR29_MOUSE Protein FAM107B OS=Mus musculus OX=10090 GN=Fam107b PE=1 SV=1;sp|Q3TGF2|F107B_MOUSE Protein FAM107B OS=Mus musculus OX=10090 GN=Fam107b PE=1
-2.59991	-2.56394	-2.56908	-2.54017	-2.58116	-2.4604	-2.53226	-2.45742	-2.48165	-2.48512	biological regulation;biosynthetic process;cAMP biosynthetic process;cAMP metabolic process;cell surface receptor linked signaling pathway;cellular biosynthetic process;cellular metabolic process;cellular nitrogen compound biosynthetic process;cellular nitrogen compound metabolic process;cellular process;cellular response to amine stimulus;cellular response to catecholamine stimulus;cellular resp…	adenyl nucleotide binding;adenyl ribonucleotide binding;adenylate cyclase activity;ATP binding;binding;calcium- and calmodulin-responsive adenylate cyclase activity;catalytic activity;cation binding;cyclase activity;enzyme binding;ion binding;kinase binding;lyase activity;metal ion binding;nucleotide binding;phosphorus-oxygen lyase activity;protein binding;protein kinase binding;purine nucleotide…	cell part;cell projection;cilium;integral to membrane;intrinsic to membrane;membrane;membrane part;plasma membrane		+	SIE_SIE-S107	7	7	7	6.3	6.3	6.3	130.39	0	12.227	327430000	8	0.000767769	0.0246976	-0.0874853	-5.25649	A0A2I3BRC5;Q01341;F8VQ52;A0A2I3BRS6;P84309;A0A2I3BQ20	A0A2I3BRC5;Q01341;F8VQ52;A0A2I3BRS6		Adenylate cyclase type 6	Adcy6	767	tr|A0A2I3BRC5|A0A2I3BRC5_MOUSE Adenylate cyclase OS=Mus musculus OX=10090 GN=Adcy6 PE=1 SV=1;sp|Q01341|ADCY6_MOUSE Adenylate cyclase type 6 OS=Mus musculus OX=10090 GN=Adcy6 PE=1 SV=1;tr|F8VQ52|F8VQ52_MOUSE Adenylate cyclase OS=Mus musculus OX=10090 GN=Adc
-0.930212	-0.919831	-0.924321	-1.02382	-0.894555	-0.763194	-0.87451	-0.733853	-0.769451	-0.758427	digestive system process;intestinal absorption;multicellular organismal process;response to chemical stimulus;response to organic substance;response to stimulus;system process	binding;binding, bridging;protein binding;protein binding, bridging;protein domain specific binding	cell junction;cell part;cell surface;cell-cell junction;cytoplasm;gap junction;intracellular membrane-bounded organelle;intracellular organelle;intracellular part;membrane;membrane-bounded organelle;nucleus;occluding junction;organelle;plasma membrane;tight junction		+	SIE_SIE-S107	9	8	8	7.4	6.8	6.8	131.1	0	17.538	472970000	8	0.00133619	0.0321452	-0.158661	-4.81126	A0A3B2WBH9;A0A3B2WCN9;A0A3B2W7V8;Q9Z0U1	A0A3B2WBH9;A0A3B2WCN9;A0A3B2W7V8;Q9Z0U1		Tight junction protein ZO-2	Tjp2	839	tr|A0A3B2WBH9|A0A3B2WBH9_MOUSE Tight junction protein ZO-2 OS=Mus musculus OX=10090 GN=Tjp2 PE=1 SV=1;tr|A0A3B2WCN9|A0A3B2WCN9_MOUSE Tight junction protein 2, isoform CRA_c OS=Mus musculus OX=10090 GN=Tjp2 PE=1 SV=1;tr|A0A3B2W7V8|A0A3B2W7V8_MOUSE Tight jun
-1.68503	-1.68559	-1.74924	-1.72251	-1.62052	-1.83636	-1.79571	-1.8785	-1.79248	-1.86659	activation of immune response;antigen receptor-mediated signaling pathway;biological regulation;calcium-mediated signaling;catabolic process;cell migration;cell motility;cell surface receptor linked signaling pathway;cellular catabolic process;cellular component movement;cellular lipid catabolic process;cellular lipid metabolic process;cellular metabolic process;cellular process;cellular response…	binding;calcium ion binding;catalytic activity;cation binding;cytokine receptor binding;enzyme binding;glutamate receptor binding;hydrolase activity;hydrolase activity, acting on ester bonds;ion binding;kinase binding;lipase activity;metal ion binding;molecular transducer activity;neurotrophin receptor binding;neurotrophin TRK receptor binding;neurotrophin TRKA receptor binding;phosphatidylinosit…	cell junction;cell part;cell projection;cell-cell junction;cytoplasm;cytoplasmic part;cytosol;intracellular organelle part;intracellular part;lamellipodium;macromolecular complex;membrane;nuclear part;organelle part;plasma membrane;protein complex;ruffle;signalosome		+	SIE_SIE-S107	9	9	9	9.7	9.7	9.7	148.53	0	34.469	424540000	11	0.000984095	0.0275506	0.141353	5.05421	A2A4A6;Q62077;G3UXP4;F6SLL0	A2A4A6;Q62077		Phosphoinositide phospholipase C;1-phosphatidylinositol 4,5-bisphosphate phosphodiesterase gamma-1	Plcg1	861	tr|A2A4A6|A2A4A6_MOUSE 1-phosphatidylinositol 4,5-bisphosphate phosphodiesterase gamma OS=Mus musculus OX=10090 GN=Plcg1 PE=1 SV=1;sp|Q62077|PLCG1_MOUSE 1-phosphatidylinositol 4,5-bisphosphate phosphodiesterase gamma-1 OS=Mus musculus OX=10090 GN=Plcg1 PE=
2.20922	2.16822	2.19589	2.14684	2.159	1.95648	2.05085	1.98646	2.01528	1.95274	calcium ion transport;cation transport;cell communication;cell-cell signaling;cellular component organization;cellular component organization or biogenesis;cellular process;divalent inorganic cation transport;divalent metal ion transport;establishment of localization;establishment of localization in cell;establishment of protein localization;intracellular protein transport;intracellular transport…	calcium channel activity;cation channel activity;cation transmembrane transporter activity;channel activity;gated channel activity;high voltage-gated calcium channel activity;ion channel activity;ion transmembrane transporter activity;passive transmembrane transporter activity;substrate-specific channel activity;substrate-specific transmembrane transporter activity;substrate-specific transporter …	calcium channel complex;cation channel complex;cell part;cytoplasmic part;endoplasmic reticulum;intracellular membrane-bounded organelle;intracellular organelle;intracellular part;ion channel complex;macromolecular complex;membrane;membrane part;membrane-bounded organelle;organelle;plasma membrane;plasma membrane part;protein complex;sarcoplasmic reticulum;T-tubule;voltage-gated calcium channel c…		+	SIE_SIE-S107	16	16	14	42.9	42.9	39.7	57.817	0	174.68	6461200000	48	3.06278e-05	0.00399523	0.183472	8.40213	A2A545;A2A542;A0A0R4J194;A2A543;Q8R3Z5;J3QK20;Q8R0S4;A0A0A6YWX5;C7IVS7;Q8CC27	A2A545;A2A542;A0A0R4J194;A2A543;Q8R3Z5		Voltage-dependent L-type calcium channel subunit beta-1	Cacnb1	869	tr|A2A545|A2A545_MOUSE Calcium channel, voltage-dependent, beta 1 subunit, isoform CRA_b OS=Mus musculus OX=10090 GN=Cacnb1 PE=1 SV=1;tr|A2A542|A2A542_MOUSE Voltage-dependent L-type calcium channel subunit beta-1 OS=Mus musculus OX=10090 GN=Cacnb1 PE=1 SV=
0.793863	0.760879	0.778085	0.79034	0.828223	0.912477	0.828049	0.862027	0.875687	0.85564	anatomical structure development;anterior/posterior pattern specification;biological regulation;biosynthetic process;brain development;cellular biosynthetic process;cellular component organization;cellular component organization at cellular level;cellular component organization or biogenesis;cellular component organization or biogenesis at cellular level;cellular macromolecule biosynthetic proces…	ATPase activity;ATPase activity, coupled;binding;catalytic activity;cation binding;DNA binding;DNA-dependent ATPase activity;hydrolase activity;hydrolase activity, acting on acid anhydrides;hydrolase activity, acting on acid anhydrides, in phosphorus-containing anhydrides;ion binding;metal ion binding;nucleic acid binding;nucleoside-triphosphatase activity;protein binding;pyrophosphatase activity…	cell part;chromatin remodeling complex;extracellular membrane-bounded organelle;extracellular organelle;extracellular region part;extracellular vesicular exosome;intracellular membrane-bounded organelle;intracellular organelle;intracellular organelle part;intracellular part;ISWI complex;macromolecular complex;membrane-bounded organelle;membrane-bounded vesicle;nuclear part;nucleoplasm;nucleus;NUR…		+	SIE_SIE-S107	22	22	22	7.2	7.2	7.2	321.59	0	87.763	1097900000	27	0.00255631	0.0438926	-0.0764978	-4.31702	E9Q6A7;A2A655;A2A654;A2A652;A0A140LHY5	E9Q6A7;A2A655;A2A654			Bptf	879	tr|E9Q6A7|E9Q6A7_MOUSE Bromodomain PHD finger transcription factor OS=Mus musculus OX=10090 GN=Bptf PE=1 SV=1;tr|A2A655|A2A655_MOUSE Bromodomain PHD finger transcription factor OS=Mus musculus OX=10090 GN=Bptf PE=1 SV=1;tr|A2A654|A2A654_MOUSE Bromodomain P
0.151735	0.134406	0.149331	0.236923	0.176267	0.293481	0.27005	0.347388	0.304096	0.369654	apoptosis;cell death;cellular component organization;cellular component organization at cellular level;cellular component organization or biogenesis;cellular component organization or biogenesis at cellular level;cellular process;chemotaxis;cytoskeleton organization;death;defense response;locomotion;organelle organization;programmed cell death;response to chemical stimulus;response to external st…	actin binding;binding;cytoskeletal protein binding;molecular transducer activity;protein binding;signal transducer activity	cell part;extracellular membrane-bounded organelle;extracellular organelle;extracellular region part;extracellular vesicular exosome;membrane;membrane-bounded organelle;membrane-bounded vesicle;organelle;plasma membrane;vesicle		+	SIE_SIE-S107	12	12	12	45.3	45.3	45.3	35.763	0	295.74	2950200000	18	0.000435251	0.0177425	-0.147201	-5.73738	A2A6J4;A2A6J7;P19973;A0A1B0GRF5	A2A6J4;A2A6J7;P19973		Lymphocyte-specific protein 1	Lsp1	884	tr|A2A6J4|A2A6J4_MOUSE Lymphocyte-specific protein 1 OS=Mus musculus OX=10090 GN=Lsp1 PE=1 SV=1;tr|A2A6J7|A2A6J7_MOUSE Lymphocyte-specific protein 1 OS=Mus musculus OX=10090 GN=Lsp1 PE=1 SV=1;sp|P19973|LSP1_MOUSE Lymphocyte-specific protein 1 OS=Mus muscul
0.241154	0.198964	0.234487	0.0465183	0.166131	-0.0797548	-0.190168	-0.108867	-0.0676479	-0.0997486	biological regulation;catabolic process;cellular catabolic process;cellular macromolecule catabolic process;cellular macromolecule metabolic process;cellular metabolic process;cellular process;cellular protein metabolic process;cellular response to chemical stimulus;cellular response to corticosteroid stimulus;cellular response to dexamethasone stimulus;cellular response to endogenous stimulus;ce…	binding;catalytic activity;cation binding;cytoskeletal protein binding;ion binding;ligase activity;metal ion binding;protein binding;titin binding;transition metal ion binding;zinc ion binding	cell part;contractile fiber;contractile fiber part;cytoplasm;cytoplasmic part;intracellular membrane-bounded organelle;intracellular non-membrane-bounded organelle;intracellular organelle;intracellular part;M band;membrane-bounded organelle;non-membrane-bounded organelle;nucleus;organelle;organelle part;Z disc		+	SIE_SIE-S107	11	7	7	39.8	26.7	26.7	39.88	0	45.673	646360000	12	0.000121515	0.00899679	0.286688	6.92431	A2A9L4;F8VPZ1;Q38HM4	A2A9L4;F8VPZ1;Q38HM4		E3 ubiquitin-protein ligase TRIM63	Trim63	916	tr|A2A9L4|A2A9L4_MOUSE E3 ubiquitin-protein ligase TRIM63 OS=Mus musculus OX=10090 GN=Trim63 PE=4 SV=1;tr|F8VPZ1|F8VPZ1_MOUSE E3 ubiquitin-protein ligase TRIM63 OS=Mus musculus OX=10090 GN=Trim63 PE=4 SV=1;sp|Q38HM4|TRI63_MOUSE E3 ubiquitin-protein ligase
-0.684731	-0.653579	-0.671603	-0.678402	-0.624909	-0.576137	-0.589336	-0.480878	-0.573458	-0.57427	cellular macromolecule metabolic process;cellular metabolic process;cellular nitrogen compound metabolic process;cellular process;macromolecule metabolic process;macromolecule methylation;macromolecule modification;metabolic process;methylation;mRNA metabolic process;mRNA methylation;mRNA modification;mRNA processing;nitrogen compound metabolic process;nucleic acid metabolic process;nucleobase-co…		cell part;intracellular organelle part;intracellular part;nuclear body;nuclear part;nuclear speck;nucleoplasm part;organelle part		+	SIE_SIE-S107	12	12	12	8.6	8.6	8.6	207.17	0	75.261	464900000	19	0.00170006	0.0357683	-0.103829	-4.62456	E9PZY8;A2AIV2	E9PZY8;A2AIV2		Protein virilizer homolog	1110037F02Rik;Kiaa1429	989	tr|E9PZY8|E9PZY8_MOUSE Protein virilizer homolog OS=Mus musculus OX=10090 GN=Virma PE=1 SV=1;sp|A2AIV2|VIR_MOUSE Protein virilizer homolog OS=Mus musculus OX=10090 GN=Virma PE=1 SV=1
-1.94268	-1.91827	-1.89419	-1.8893	-1.86335	-2.01339	-1.94069	-2.04357	-2.07311	-2.0778	biological regulation;cellular process;chemical homeostasis;cholesterol homeostasis;establishment of localization;homeostatic process;lipid homeostasis;lipid transport;metabolic process;organic substance transport;regulation of biological process;regulation of biological quality;regulation of biosynthetic process;regulation of cellular biosynthetic process;regulation of cellular localization;regu…	active transmembrane transporter activity;adenyl nucleotide binding;adenyl ribonucleotide binding;ATP binding;ATPase activity;ATPase activity, coupled;ATPase activity, coupled to movement of substances;ATPase activity, coupled to transmembrane movement of substances;binding;catalytic activity;hydrolase activity;hydrolase activity, acting on acid anhydrides;hydrolase activity, acting on acid anhyd…	cell part;cytoplasmic membrane-bounded vesicle;cytoplasmic part;cytoplasmic vesicle;cytoskeletal part;endosomal part;endosome;endosome membrane;integral to membrane;intracellular membrane-bounded organelle;intracellular organelle;intracellular organelle part;intracellular part;intrinsic to membrane;lysosomal membrane;lysosome;lytic vacuole;membrane;membrane part;membrane-bounded organelle;membran…		+	SIE_SIE-S107	6	6	6	2.9	2.9	2.9	270.52	0	9.1901	220880000	11	0.00199991	0.0387441	0.128155	4.50083	A2AJ26;P41234	A2AJ26;P41234		ATP-binding cassette sub-family A member 2	Abca2	992	tr|A2AJ26|A2AJ26_MOUSE ATP-binding cassette sub-family A member 2 OS=Mus musculus OX=10090 GN=Abca2 PE=1 SV=1;sp|P41234|ABCA2_MOUSE ATP-binding cassette sub-family A member 2 OS=Mus musculus OX=10090 GN=Abca2 PE=1 SV=4
-3.50447	-3.39279	-3.49877	-3.45877	-3.38071	-3.23797	-3.38595	-3.25325	-3.28496	-3.22842	adult behavior;adult heart development;adult locomotory behavior;adult walking behavior;anatomical structure development;anatomical structure morphogenesis;appendage development;appendage morphogenesis;artery morphogenesis;behavior;biological regulation;biosynthetic process;blood circulation;blood vessel development;blood vessel morphogenesis;camera-type eye development;cell activation;cell diffe…	adenyl nucleotide binding;adenyl ribonucleotide binding;ATP binding;binding;catalytic activity;chromatin binding;core promoter proximal region DNA binding;core promoter proximal region sequence-specific DNA binding;DNA binding;helicase activity;hydrolase activity;hydrolase activity, acting on acid anhydrides;hydrolase activity, acting on acid anhydrides, in phosphorus-containing anhydrides;nuclei…	cell part;intracellular membrane-bounded organelle;intracellular organelle;intracellular organelle part;intracellular part;membrane-bounded organelle;nuclear part;nucleoplasm;nucleus;organelle;organelle part		+	SIE_SIE-S107	10	5	5	3.2	1.9	1.9	334.06	0	25.971	101210000	5	0.00236188	0.0423982	-0.168995	-4.37585	A2AJK6;E9PV74;A0A1Y7VIV0	A2AJK6		Chromodomain-helicase-DNA-binding protein 7	Chd7	1001	sp|A2AJK6|CHD7_MOUSE Chromodomain-helicase-DNA-binding protein 7 OS=Mus musculus OX=10090 GN=Chd7 PE=1 SV=1
1.77741	1.75156	1.74713	1.84354	1.81913	1.64214	1.71286	1.71497	1.68751	1.69155	biological regulation;cellular chemical homeostasis;cellular component organization;cellular component organization or biogenesis;cellular homeostasis;cellular ion homeostasis;cellular process;chemical homeostasis;homeostatic process;ion homeostasis;neuromuscular junction development;regulation of biological process;regulation of biological quality;regulation of cardiac muscle contraction;regulat…	ATPase binding;binding;channel regulator activity;enzyme binding;ion channel binding;nitric-oxide synthase binding;protein binding;sodium channel regulator activity	cell junction;cell part;cytoplasm;cytoskeleton;intracellular;intracellular non-membrane-bounded organelle;intracellular organelle;intracellular part;macromolecular complex;membrane;neuromuscular junction;non-membrane-bounded organelle;organelle;plasma membrane;postsynaptic membrane;protein complex;sarcolemma;synapse;synapse part;synaptic membrane		+	SIE_SIE-S107	19	19	18	46.9	46.9	45.5	53.282	0	156.46	7743600000	50	0.0027882	0.0463647	0.0979483	4.25289	A2AKD7;Q61234	A2AKD7;Q61234		Alpha-1-syntrophin	Snta1	1011	tr|A2AKD7|A2AKD7_MOUSE Alpha-1-syntrophin OS=Mus musculus OX=10090 GN=Snta1 PE=1 SV=1;sp|Q61234|SNTA1_MOUSE Alpha-1-syntrophin OS=Mus musculus OX=10090 GN=Snta1 PE=1 SV=1
-3.62076	-3.57579	-3.42947	-3.58247	-3.4986	-2.7427	-2.7151	-2.59404	-2.65314	-2.60092	activation of protein kinase activity;apoptosis;biological regulation;cell cycle phase;cell cycle process;cell death;cell division;cellular component assembly;cellular component assembly at cellular level;cellular component organization;cellular component organization at cellular level;cellular component organization or biogenesis;cellular component organization or biogenesis at cellular level;ce…	binding;enzyme binding;kinase binding;protein binding;protein kinase binding	aster;axon hillock;axon part;cell part;cell projection part;cytoplasm;cytoskeletal part;cytoskeleton;intracellular membrane-bounded organelle;intracellular non-membrane-bounded organelle;intracellular organelle;intracellular organelle part;intracellular part;macromolecular complex;membrane-bounded organelle;microtubule;microtubule cytoskeleton;non-membrane-bounded organelle;nuclear part;nucleopla…		+	SIE_SIE-S107	3	3	3	4.4	4.4	4.4	85.893	0	4.7508	99168000	3	5.23084e-08	0.000123364	-0.880236	-19.3735	A2APB8	A2APB8		Targeting protein for Xklp2	Tpx2	1044	sp|A2APB8|TPX2_MOUSE Targeting protein for Xklp2 OS=Mus musculus OX=10090 GN=Tpx2 PE=1 SV=1
0.0630779	0.0146589	0.0479097	0.042799	0.0333071	0.14729	0.138027	0.147521	0.110909	0.15995	biological regulation;biosynthetic process;blastocyst growth;cell fate commitment;cell fate commitment involved in formation of primary germ layers;cell surface receptor linked signaling pathway;cellular biosynthetic process;cellular component organization;cellular component organization at cellular level;cellular component organization or biogenesis;cellular component organization or biogenesis …	binding;DNA binding;nucleic acid binding;single-stranded DNA binding;structure-specific DNA binding	Cdc73/Paf1 complex;cell part;intracellular non-membrane-bounded organelle;intracellular organelle;intracellular organelle part;intracellular part;macromolecular complex;non-membrane-bounded organelle;nuclear part;nucleolus;nucleoplasm part;organelle;organelle part;protein complex;transcription elongation factor complex		+	SIE_SIE-S107	11	11	11	12.6	12.6	12.6	80.796	0	25.164	662210000	11	2.31648e-05	0.0034866	-0.100389	-8.73023	A2AQ19	A2AQ19		RNA polymerase-associated protein RTF1 homolog	Rtf1	1054	sp|A2AQ19|RTF1_MOUSE RNA polymerase-associated protein RTF1 homolog OS=Mus musculus OX=10090 GN=Rtf1 PE=1 SV=1
1.74895	1.72233	1.70335	1.68134	1.82746	1.49399	1.48437	1.41107	1.65504	1.50161	actin cytoskeleton organization;actin filament-based process;actomyosin structure organization;biological regulation;cellular component organization;cellular component organization at cellular level;cellular component organization or biogenesis;cellular component organization or biogenesis at cellular level;cellular process;cytoskeleton organization;organelle organization;regulation of actin cyto…		cell part;contractile fiber;contractile fiber part;cytoplasmic part;cytoskeletal part;extracellular membrane-bounded organelle;extracellular organelle;extracellular region part;extracellular vesicular exosome;intracellular non-membrane-bounded organelle;intracellular organelle;intracellular organelle part;intracellular part;macromolecular complex;membrane-bounded organelle;membrane-bounded vesicl…		+	SIE_SIE-S107	124	10	9	43.6	3.6	3.4	353.16	0	112.07	4139200000	28	0.00132426	0.0321452	0.227468	4.81828	A2AQB2;G3UWS1;F6RM14;Q9DC07;Q0II04	A2AQB2			Neb	1058	tr|A2AQB2|A2AQB2_MOUSE Nebulin OS=Mus musculus OX=10090 GN=Neb PE=1 SV=1
0.00176811	0.0628691	0.0318575	0.104259	0.0791674	0.178182	0.138948	0.140304	0.181051	0.169298	anatomical structure development;anatomical structure formation involved in morphogenesis;androgen receptor signaling pathway;ATP-dependent chromatin remodeling;biological regulation;biosynthetic process;blood vessel development;cardiac cell differentiation;cardiac chamber development;cardiac muscle cell differentiation;cell differentiation;cellular biosynthetic process;cellular component disasse…	binding;DNA binding;ligand-dependent nuclear receptor binding;nucleic acid binding;protein binding;receptor binding	cell part;chromatin;chromatin remodeling complex;chromosomal part;intracellular organelle part;intracellular part;macromolecular complex;nBAF complex;npBAF complex;nuclear chromatin;nuclear chromosome part;nuclear part;nucleoplasm;organelle part;protein complex;SWI/SNF complex;SWI/SNF-type complex		+	SIE_SIE-S107	21	20	19	11.7	11.4	10.6	242.67	0	194.81	1828000000	30	0.00078258	0.0246976	-0.105572	-5.24075	E9QAQ7;A2BH40	E9QAQ7;A2BH40		AT-rich interactive domain-containing protein 1A	Arid1a	1119	tr|E9QAQ7|E9QAQ7_MOUSE AT-rich interactive domain-containing protein 1A OS=Mus musculus OX=10090 GN=Arid1a PE=1 SV=1;sp|A2BH40|ARI1A_MOUSE AT-rich interactive domain-containing protein 1A OS=Mus musculus OX=10090 GN=Arid1a PE=1 SV=1
-2.42508	-2.3434	-2.31434	-2.40071	-2.25652	-2.13998	-2.21101	-2.09981	-2.09396	-2.19983	biological regulation;cell cycle arrest;cell cycle process;cellular process;cellular response to stimulus;cellular response to stress;intracellular signal transduction;negative regulation of biological process;negative regulation of cell cycle;negative regulation of cell cycle arrest;negative regulation of cell cycle process;negative regulation of cellular process;positive regulation of biologica…	binding;cation binding;identical protein binding;ion binding;metal ion binding;protein binding;protein N-terminus binding	cell part;cytoplasm;cytoplasmic part;cytoskeletal part;cytoskeleton;intracellular membrane-bounded organelle;intracellular non-membrane-bounded organelle;intracellular organelle;intracellular organelle part;intracellular part;macromolecular complex;membrane;membrane-bounded organelle;microtubule;microtubule cytoskeleton;microtubule organizing center;non-membrane-bounded organelle;nucleus;organell…		+	SIE_SIE-S107	4	4	4	9.3	9.3	9.3	39.135	0	4.3691	126740000	4	0.000903436	0.0261649	-0.199093	-5.12337	B0QZV7;Q99MK9;D6REH3	B0QZV7;Q99MK9		Ras association domain-containing protein 1	Rassf1	1191	tr|B0QZV7|B0QZV7_MOUSE Ras association domain-containing protein 1 OS=Mus musculus OX=10090 GN=Rassf1 PE=1 SV=1;sp|Q99MK9|RASF1_MOUSE Ras association domain-containing protein 1 OS=Mus musculus OX=10090 GN=Rassf1 PE=2 SV=1
-0.291224	-0.344403	-0.361218	-0.404026	-0.313664	-0.50088	-0.480658	-0.542264	-0.519588	-0.584818	biological regulation;cellular macromolecule metabolic process;cellular metabolic process;cellular process;cellular protein metabolic process;chordate embryonic development;dephosphorylation;developmental process;embryo development;embryo development ending in birth or egg hatching;in utero embryonic development;inactivation of MAPK activity;macromolecule metabolic process;macromolecule modificat…	binding;catalytic activity;enzyme binding;hydrolase activity;hydrolase activity, acting on ester bonds;kinase binding;MAP kinase phosphatase activity;phosphatase activity;phosphoprotein phosphatase activity;phosphoric ester hydrolase activity;protein binding;protein kinase binding;protein tyrosine phosphatase activity;protein tyrosine/serine/threonine phosphatase activity	cell part;cytoplasm;cytoplasmic part;cytosol;extracellular membrane-bounded organelle;extracellular organelle;extracellular region part;extracellular vesicular exosome;immunological synapse;intracellular membrane-bounded organelle;intracellular organelle;intracellular organelle part;intracellular part;membrane part;membrane-bounded organelle;membrane-bounded vesicle;nuclear part;nucleoplasm;nucle…		+	SIE_SIE-S107	6	6	6	37.6	37.6	37.6	23.223	0	43.485	2292000000	14	0.000125259	0.00899679	0.182734	6.8942	B1AQF4;Q9D7X3;Q3V2Y9;H3BKD1;H3BKL8	B1AQF4;Q9D7X3;Q3V2Y9;H3BKD1;H3BKL8		Dual specificity protein phosphatase 3	Dusp3	1198	tr|B1AQF4|B1AQF4_MOUSE Dual-specificity protein phosphatase 3 OS=Mus musculus OX=10090 GN=Dusp3 PE=1 SV=1;sp|Q9D7X3|DUS3_MOUSE Dual specificity protein phosphatase 3 OS=Mus musculus OX=10090 GN=Dusp3 PE=1 SV=1;tr|Q3V2Y9|Q3V2Y9_MOUSE Dual-specificity protei
0.683491	0.637591	0.561358	0.567038	0.737754	0.828816	0.770861	0.820304	0.857037	0.927507	anatomical structure development;ATP-dependent chromatin remodeling;biosynthetic process;blastocyst development;cell cycle;cell proliferation;cellular biosynthetic process;cellular component assembly;cellular component assembly at cellular level;cellular component organization;cellular component organization at cellular level;cellular component organization or biogenesis;cellular component organi…	binding;heat shock protein binding;histone binding;Hsp90 protein binding;protein binding;protein complex binding	cell part;chromatin;chromosomal part;cytoplasm;intracellular membrane-bounded organelle;intracellular organelle;intracellular organelle part;intracellular part;macromolecular complex;membrane-bounded organelle;nuclear chromatin;nuclear chromosome part;nuclear part;nucleoplasm;nucleus;organelle;organelle part;protein complex		+	SIE_SIE-S107	9	9	9	17.2	17.2	17.2	84.012	0	34.43	1916300000	18	0.00138253	0.0329896	-0.203459	-4.78459	B1AU75;Q99MD9;B1AU76	B1AU75;Q99MD9;B1AU76		Nuclear autoantigenic sperm protein	Nasp	1231	tr|B1AU75|B1AU75_MOUSE Nuclear autoantigenic sperm protein OS=Mus musculus OX=10090 GN=Nasp PE=1 SV=1;sp|Q99MD9|NASP_MOUSE Nuclear autoantigenic sperm protein OS=Mus musculus OX=10090 GN=Nasp PE=1 SV=2;tr|B1AU76|B1AU76_MOUSE Nuclear autoantigenic sperm pro
-0.579203	-0.596366	-0.602546	-0.53804	-0.574027	-0.755727	-0.728245	-0.770988	-0.694117	-0.668747	biological regulation;biosynthetic process;body fluid secretion;cellular biosynthetic process;cellular metabolic process;cellular nitrogen compound biosynthetic process;cellular nitrogen compound metabolic process;cellular process;establishment of localization;female pregnancy;heterocycle biosynthetic process;heterocycle metabolic process;lactation;metabolic process;multicellular organismal proce…		cell part;cytoplasm;intracellular membrane-bounded organelle;intracellular organelle;intracellular part;membrane-bounded organelle;nucleus;organelle		+	SIE_SIE-S107	5	5	5	22.3	22.3	22.3	34.278	0	78.493	788950000	9	0.000169831	0.0102774	0.145528	6.59749	B1AVZ0	B1AVZ0		Uracil phosphoribosyltransferase homolog	Uprt	1244	sp|B1AVZ0|UPP_MOUSE Uracil phosphoribosyltransferase homolog OS=Mus musculus OX=10090 GN=Uprt PE=1 SV=1
2.41421	2.40179	2.39959	2.36321	2.38467	2.48443	2.44314	2.49467	2.42764	2.45083	establishment of localization;transport		cell part;cytoplasmic part;endosomal part;endosome membrane;Golgi apparatus;Golgi apparatus part;Golgi cisterna membrane;Golgi membrane;integral to membrane;intracellular membrane-bounded organelle;intracellular organelle;intracellular organelle part;intracellular part;intrinsic to membrane;membrane;membrane part;membrane-bounded organelle;nuclear part;nucleoplasm;organelle;organelle membrane;org…		+	SIE_SIE-S107	20	20	20	29.4	29.4	29.4	79.904	0	294.92	10255000000	61	0.00234648	0.0422511	-0.0674505	-4.38073	D3YVW2;Q8BXA1;F6RUD1	D3YVW2;Q8BXA1		Golgi integral membrane protein 4	Golim4	1467	tr|D3YVW2|D3YVW2_MOUSE Golgi integral membrane protein 4 OS=Mus musculus OX=10090 GN=Golim4 PE=1 SV=1;sp|Q8BXA1|GOLI4_MOUSE Golgi integral membrane protein 4 OS=Mus musculus OX=10090 GN=Golim4 PE=1 SV=1
-2.47616	-2.37994	-2.4024	-2.34041	-2.32417	-2.60531	-2.73599	-2.71848	-2.49274	-2.53363	apoptosis;axon guidance;biological regulation;cell death;cell migration;cell motility;cell surface receptor linked signaling pathway;cellular component movement;cellular localization;cellular process;cellular response to stimulus;centrosome localization;chemotaxis;death;developmental process;localization;locomotion;multicellular organismal development;multicellular organismal process;neuron migra…	binding;molecular transducer activity;protein binding;receptor activity;receptor binding;semaphorin receptor binding;signal transducer activity;signaling receptor activity;transmembrane signaling receptor activity	axon;cell part;cell projection;integral to membrane;integral to plasma membrane;intrinsic to membrane;intrinsic to plasma membrane;membrane;membrane part;neuron projection;plasma membrane;plasma membrane part		+	SIE_SIE-S107	3	3	3	2.8	2.8	2.8	111.79	0	9.3342	131970000	3	0.00299122	0.0483704	0.232614	4.20129	K3W4S5;D3YWM8;O35464;D3YZJ8	K3W4S5;D3YWM8;O35464;D3YZJ8		Semaphorin-6A	Sema6a	1477	tr|K3W4S5|K3W4S5_MOUSE Semaphorin-6A OS=Mus musculus OX=10090 GN=Sema6a PE=1 SV=1;tr|D3YWM8|D3YWM8_MOUSE Semaphorin-6A OS=Mus musculus OX=10090 GN=Sema6a PE=1 SV=1;sp|O35464|SEM6A_MOUSE Semaphorin-6A OS=Mus musculus OX=10090 GN=Sema6a PE=1 SV=2;tr|D3YZJ8|D
-0.290373	-0.294435	-0.349946	-0.393242	-0.417567	-0.542434	-0.510689	-0.615685	-0.593626	-0.611065			cell part;integral to membrane;intrinsic to membrane;membrane;membrane part		+	SIE_SIE-S107	9	9	9	14.3	14.3	14.3	87.987	0	78.367	680640000	17	0.000128534	0.00899679	0.225587	6.86868	D3YWR0;A0A1L1SQ42;A0A1D5RLT6;Q80TI0;F7BFL8	D3YWR0;A0A1L1SQ42;A0A1D5RLT6;Q80TI0;F7BFL8		GRAM domain-containing protein 1B	Gramd1b	1478	tr|D3YWR0|D3YWR0_MOUSE Protein Aster-B OS=Mus musculus OX=10090 GN=Gramd1b PE=1 SV=2;tr|A0A1L1SQ42|A0A1L1SQ42_MOUSE Protein Aster-B OS=Mus musculus OX=10090 GN=Gramd1b PE=1 SV=1;tr|A0A1D5RLT6|A0A1D5RLT6_MOUSE Protein Aster-B OS=Mus musculus OX=10090 GN=Gra
0.313129	0.301917	0.322488	0.201372	0.212949	0.0588636	0.140528	0.00676823	0.168655	0.0663872	axon cargo transport;cellular component movement;cellular process;cytoskeleton-dependent intracellular transport;establishment of localization;establishment of localization in cell;intracellular transport;microtubule-based movement;microtubule-based process;microtubule-based transport;transport	catalytic activity;hydrolase activity;hydrolase activity, acting on acid anhydrides;hydrolase activity, acting on acid anhydrides, in phosphorus-containing anhydrides;microtubule motor activity;motor activity;nucleoside-triphosphatase activity;pyrophosphatase activity	cell part;cell projection;cell projection part;ciliary rootlet;cilium part;cytoplasm;cytoskeletal part;intracellular organelle part;intracellular part;kinesin complex;macromolecular complex;membrane;microtubule associated complex;neuron projection;organelle part;protein complex		+	SIE_SIE-S107	22	14	2	40.8	28.4	3.9	68.176	0	141.56	2128700000	20	0.00165997	0.0357683	0.182131	4.64288	D3YXZ3;Q91YS4;D3Z5Y7	D3YXZ3;Q91YS4			Klc2	1497	tr|D3YXZ3|D3YXZ3_MOUSE Kinesin light chain 2 OS=Mus musculus OX=10090 GN=Klc2 PE=1 SV=1;tr|Q91YS4|Q91YS4_MOUSE Kinesin light chain 2 OS=Mus musculus OX=10090 GN=Klc2 PE=1 SV=1
5.07912	5.05449	5.1402	5.07836	5.09326	5.00459	4.95347	5.00974	5.02745	4.98718	adult behavior;adult locomotory behavior;associative learning;ATP hydrolysis coupled proton transport;behavior;biological regulation;calcium ion homeostasis;cation homeostasis;cation transport;cellular calcium ion homeostasis;cellular cation homeostasis;cellular chemical homeostasis;cellular divalent inorganic cation homeostasis;cellular homeostasis;cellular ion homeostasis;cellular metal ion hom…	active transmembrane transporter activity;adenyl nucleotide binding;adenyl ribonucleotide binding;ATP binding;ATPase activity;ATPase activity, coupled;ATPase activity, coupled to movement of substances;ATPase activity, coupled to transmembrane movement of ions;ATPase activity, coupled to transmembrane movement of ions, phosphorylative mechanism;ATPase activity, coupled to transmembrane movement o…	caveola;cell part;cell projection;cell projection part;cytoplasm;cytoplasmic part;dendritic spine;endosome;intracellular membrane-bounded organelle;intracellular organelle;intracellular part;macromolecular complex;membrane;membrane part;membrane raft;membrane-bounded organelle;myelin sheath;neuron projection;neuron spine;organelle;plasma membrane;plasma membrane part;protein complex;sarcolemma;so…		+	SIE_SIE-S107	48	48	29	53.6	53.6	30.7	103.58	0	323.31	58713000000	218	0.00121253	0.0312173	0.0926001	4.88767	D3YYN7;Q6PIE5;Q9WV27	D3YYN7;Q6PIE5		Sodium/potassium-transporting ATPase subunit alpha-2	Atp1a2	1508	tr|D3YYN7|D3YYN7_MOUSE Sodium/potassium-transporting ATPase subunit alpha OS=Mus musculus OX=10090 GN=Atp1a2 PE=1 SV=1;sp|Q6PIE5|AT1A2_MOUSE Sodium/potassium-transporting ATPase subunit alpha-2 OS=Mus musculus OX=10090 GN=Atp1a2 PE=1 SV=1
4.28003	4.24202	4.28361	4.32083	4.28393	4.11866	4.13406	4.11158	4.21826	4.17272	biological regulation;cellular component organization;cellular component organization at cellular level;cellular component organization or biogenesis;cellular component organization or biogenesis at cellular level;cellular localization;cellular macromolecule localization;cellular process;cellular protein localization;cytoskeleton organization;Golgi organization;localization;macromolecule localiza…		cell part;centrosome;cytoplasm;cytoplasmic part;cytoskeletal part;Golgi apparatus;intracellular membrane-bounded organelle;intracellular non-membrane-bounded organelle;intracellular organelle;intracellular organelle part;intracellular part;membrane-bounded organelle;microtubule organizing center;non-membrane-bounded organelle;organelle;organelle part;perinuclear region of cytoplasm		+	SIE_SIE-S107	66	66	55	49.5	49.5	40.5	197.93	0	323.31	31560000000	185	0.000517842	0.0192388	0.13103	5.58734	D3YYU8;A0A0A0MQG1;A0A0B4J1L4	D3YYU8;A0A0A0MQG1;A0A0B4J1L4		Obscurin-like protein 1	Obsl1	1512	sp|D3YYU8|OBSL1_MOUSE Obscurin-like protein 1 OS=Mus musculus OX=10090 GN=Obsl1 PE=1 SV=1;tr|A0A0A0MQG1|A0A0A0MQG1_MOUSE Obscurin-like protein 1 (Fragment) OS=Mus musculus OX=10090 GN=Obsl1 PE=1 SV=1;tr|A0A0B4J1L4|A0A0B4J1L4_MOUSE Obscurin-like protein 1 O
0.597414	0.670577	0.678323	0.773445	0.762391	0.906884	0.854492	0.985587	0.812912	0.919373	actin filament-based movement;actin filament-based process;anatomical structure morphogenesis;axon ensheathment;biological regulation;biosynthetic process;carboxylic acid biosynthetic process;carboxylic acid metabolic process;cell communication;cell differentiation;cell-cell signaling;cellular biosynthetic process;cellular component movement;cellular component organization;cellular component orga…	actin binding;adenyl nucleotide binding;adenyl ribonucleotide binding;ATP binding;binding;calcium ion binding;calmodulin binding;catalytic activity;cation binding;cytoskeletal protein binding;enzyme binding;GTPase binding;hydrolase activity;hydrolase activity, acting on acid anhydrides;hydrolase activity, acting on acid anhydrides, in phosphorus-containing anhydrides;ion binding;metal ion binding…	actin filament;actomyosin;cell body;cell part;cell projection;cell projection part;cilium;cytoplasm;cytoplasmic membrane-bounded vesicle;cytoplasmic part;cytoplasmic vesicle;cytoskeletal part;cytosol;early endosome;endoplasmic reticulum;endosome;extracellular membrane-bounded organelle;extracellular organelle;extracellular region part;extracellular vesicular exosome;filopodium tip;Golgi apparatus…		+	SIE_SIE-S107	27	27	27	15.4	15.4	15.4	212.33	0	79.09	1210100000	35	0.00187159	0.0374348	-0.19942	-4.55113	D3YZ62;D3Z4J3;Q99104;B8JK05;F6TDE5;G5E8G6;G3X9Y9;P21271;D6RFU0;F6Z2S4;A0A1L1SUF0;E9Q1F5	D3YZ62;D3Z4J3;Q99104		Unconventional myosin-Va	Myo5a	1520	tr|D3YZ62|D3YZ62_MOUSE Unconventional myosin-Va OS=Mus musculus OX=10090 GN=Myo5a PE=1 SV=1;tr|D3Z4J3|D3Z4J3_MOUSE Unconventional myosin-Va OS=Mus musculus OX=10090 GN=Myo5a PE=1 SV=1;sp|Q99104|MYO5A_MOUSE Unconventional myosin-Va OS=Mus musculus OX=10090
-2.15604	-2.14437	-2.10715	-2.03361	-2.03129	-1.89775	-1.94442	-1.89218	-1.86853	-1.84658	biological regulation;biosynthetic process;cellular biosynthetic process;cellular component organization;cellular component organization at cellular level;cellular component organization or biogenesis;cellular component organization or biogenesis at cellular level;cellular macromolecule biosynthetic process;cellular macromolecule metabolic process;cellular metabolic process;cellular nitrogen comp…		cell part;chromatin remodeling complex;chromosomal part;cytoplasmic part;H4/H2A histone acetyltransferase complex;histone acetyltransferase complex;intracellular membrane-bounded organelle;intracellular organelle;intracellular organelle part;intracellular part;macromolecular complex;membrane-bounded organelle;mitochondrion;NuA4 histone acetyltransferase complex;nuclear chromosome part;nuclear par…		+	SIE_SIE-S107	5	5	5	6	6	6	95.685	0	36.367	155660000	5	0.00017837	0.0104009	-0.2046	-6.55056	D3YZC7;D3YZC8;Q8R3B7	D3YZC7;D3YZC8;Q8R3B7		Bromodomain-containing protein 8	Brd8	1525	tr|D3YZC7|D3YZC7_MOUSE Bromodomain-containing protein 8 OS=Mus musculus OX=10090 GN=Brd8 PE=1 SV=1;tr|D3YZC8|D3YZC8_MOUSE Bromodomain-containing protein 8 OS=Mus musculus OX=10090 GN=Brd8 PE=1 SV=1;sp|Q8R3B7|BRD8_MOUSE Bromodomain-containing protein 8 OS=M
0.266325	0.184472	0.17014	0.307938	0.201652	0.42792	0.327988	0.46329	0.3902	0.423534	amine biosynthetic process;amine metabolic process;aromatic compound biosynthetic process;aspartate family amino acid biosynthetic process;aspartate family amino acid metabolic process;biosynthetic process;carboxylic acid biosynthetic process;carboxylic acid metabolic process;cellular amine metabolic process;cellular amino acid biosynthetic process;cellular amino acid metabolic process;cellular a…	catalytic activity;cyclohydrolase activity;hydrolase activity;hydrolase activity, acting on carbon-nitrogen (but not peptide) bonds;hydrolase activity, acting on carbon-nitrogen (but not peptide) bonds, in cyclic amidines;methenyltetrahydrofolate cyclohydrolase activity;methylenetetrahydrofolate dehydrogenase (NAD+) activity;methylenetetrahydrofolate dehydrogenase (NADP+) activity;oxidoreductase …	cell part;cytoplasmic part;intracellular membrane-bounded organelle;intracellular organelle;intracellular organelle part;intracellular part;membrane;membrane-bounded organelle;mitochondrial inner membrane;mitochondrial membrane;mitochondrial part;mitochondrion;organelle;organelle inner membrane;organelle membrane;organelle part		+	SIE_SIE-S107	7	7	7	35.2	35.2	35.2	36.438	0	68.538	1522700000	10	0.000832053	0.0254383	-0.180481	-5.19045	D3YZG8	D3YZG8		Probable bifunctional methylenetetrahydrofolate dehydrogenase/cyclohydrolase 2;NAD-dependent methylenetetrahydrofolate dehydrogenase;Methenyltetrahydrofolate cyclohydrolase	Mthfd2l	1527	sp|D3YZG8|MTD2L_MOUSE Probable bifunctional methylenetetrahydrofolate dehydrogenase/cyclohydrolase 2 OS=Mus musculus OX=10090 GN=Mthfd2l PE=3 SV=1
1.34369	1.32847	1.31639	1.29816	1.28218	1.27745	1.25106	1.23436	1.19243	1.20305			cell part;cytoplasmic part;intracellular membrane-bounded organelle;intracellular organelle;intracellular part;membrane-bounded organelle;mitochondrion;organelle		+	SIE_SIE-S107	6	6	6	20.8	20.8	20.8	27.847	0	92.768	3773200000	11	0.00251889	0.043875	0.0821054	4.32796	D3Z316;Q9CQF4	D3Z316;Q9CQF4		Uncharacterized protein C6orf203 homolog	1700021F05Rik	1582	tr|D3Z316|D3Z316_MOUSE Protein 1700021F05Rik OS=Mus musculus OX=10090 GN=1700021F05Rik PE=1 SV=2;sp|Q9CQF4|CF203_MOUSE Uncharacterized protein C6orf203 homolog OS=Mus musculus OX=10090 PE=1 SV=1
1.43748	1.48264	1.49805	1.53102	1.53904	1.65032	1.6033	1.65046	1.70596	1.7337			actin cytoskeleton;cell part;cytoplasm;cytoskeleton;intracellular non-membrane-bounded organelle;intracellular organelle;intracellular organelle part;intracellular part;non-membrane-bounded organelle;nuclear part;nucleoplasm;organelle;organelle part		+	SIE_SIE-S107	24	24	17	30.4	30.4	21.5	103.04	0	238.91	3063000000	50	0.00039214	0.0166802	-0.171103	-5.82871	D3Z3Q3;Q921U8;D3YZ10;D3Z525	D3Z3Q3;Q921U8		Smoothelin	Smtn	1594	tr|D3Z3Q3|D3Z3Q3_MOUSE Smoothelin OS=Mus musculus OX=10090 GN=Smtn PE=1 SV=1;sp|Q921U8|SMTN_MOUSE Smoothelin OS=Mus musculus OX=10090 GN=Smtn PE=1 SV=2
0.306339	0.306994	0.312585	0.212177	0.291642	0.197398	0.161665	0.229297	0.199924	0.160362	establishment of localization;establishment of protein localization;protein transport;transport	binding;carbohydrate binding;cation binding;ion binding;metal ion binding	cell part;cytoplasmic part;endoplasmic reticulum membrane;endoplasmic reticulum part;Golgi apparatus;Golgi apparatus part;Golgi membrane;integral to membrane;intracellular membrane-bounded organelle;intracellular organelle;intracellular organelle part;intracellular part;intrinsic to membrane;membrane;membrane part;membrane-bounded organelle;organelle;organelle membrane;organelle part		+	SIE_SIE-S107	8	8	8	24	24	24	41.152	0	26.423	1272000000	13	0.00293513	0.0477246	0.0962183	4.21516	D3Z4P2;P59481;A0A0A6YX25;F6QN75;J3QNZ7	D3Z4P2;P59481;A0A0A6YX25		VIP36-like protein	Lman2l	1615	tr|D3Z4P2|D3Z4P2_MOUSE Lectin, mannose-binding 2-like, isoform CRA_b OS=Mus musculus OX=10090 GN=Lman2l PE=1 SV=1;sp|P59481|LMA2L_MOUSE VIP36-like protein OS=Mus musculus OX=10090 GN=Lman2l PE=1 SV=1;tr|A0A0A6YX25|A0A0A6YX25_MOUSE VIP36-like protein (Fragm
-2.91785	-2.89957	-3.01212	-2.88257	-2.88722	-2.79029	-2.78518	-2.74305	-2.82399	-2.68387		binding;nucleic acid binding	catalytic step 2 spliceosome;cell part;intracellular organelle part;intracellular part;macromolecular complex;nuclear part;organelle part;ribonucleoprotein complex;spliceosomal complex		+	SIE_SIE-S107	8	8	8	14	14	14	97.893	0	17.646	201300000	11	0.00184675	0.0372224	-0.15459	-4.5613	D6RET6;Q9DBM1	D6RET6;Q9DBM1		G patch domain-containing protein 1	Gpatch1	1677	tr|D6RET6|D6RET6_MOUSE G patch domain-containing protein 1 OS=Mus musculus OX=10090 GN=Gpatch1 PE=1 SV=1;sp|Q9DBM1|GPTC1_MOUSE G patch domain-containing protein 1 OS=Mus musculus OX=10090 GN=Gpatch1 PE=2 SV=1
3.72987	3.76978	3.81468	3.80587	3.82543	3.8991	3.87219	3.94599	3.91751	3.85758					+	SIE_SIE-S107	56	56	56	31.7	31.7	31.7	189.75	0	323.31	18093000000	159	0.00167192	0.0357683	-0.109348	-4.63737	E0CYV9	E0CYV9			1110002E22Rik	1720	sp|E0CYV9|CD054_MOUSE Uncharacterized protein C4orf54 homolog OS=Mus musculus OX=10090 PE=1 SV=1
-0.709793	-0.719022	-0.738976	-0.636066	-0.728387	-0.883975	-0.80201	-0.910384	-0.82909	-0.79101	anatomical structure development;anatomical structure morphogenesis;behavior;behavioral interaction between organisms;biological regulation;calcineurin-NFAT signaling pathway;calcium ion-dependent exocytosis;calcium-mediated signaling;cell activation;cell differentiation;cellular developmental process;cellular macromolecule metabolic process;cellular metabolic process;cellular process;cellular pr…	binding;calcium ion binding;calcium-dependent protein serine/threonine phosphatase activity;calmodulin binding;calmodulin-dependent protein phosphatase activity;catalytic activity;cation binding;drug binding;enzyme binding;hydrolase activity;hydrolase activity, acting on ester bonds;ion binding;metal ion binding;phosphatase activity;phosphatase binding;phosphoprotein phosphatase activity;phosphor…	calcineurin complex;cell part;contractile fiber part;cytoplasmic part;cytosol;intracellular part;macromolecular complex;membrane;membrane part;organelle part;plasma membrane;plasma membrane part;protein complex;protein serine/threonine phosphatase complex;T-tubule;Z disc		+	SIE_SIE-S107	12	7	7	28.2	19.3	19.3	59.074	0	29.217	998560000	11	0.00168421	0.0357683	0.136845	4.63175	E0CZ78;P48453;G3X8U7;E9Q6P2	E0CZ78;P48453;G3X8U7;E9Q6P2		Serine/threonine-protein phosphatase;Serine/threonine-protein phosphatase 2B catalytic subunit beta isoform	Ppp3cb	1725	tr|E0CZ78|E0CZ78_MOUSE Serine/threonine-protein phosphatase OS=Mus musculus OX=10090 GN=Ppp3cb PE=1 SV=1;sp|P48453|PP2BB_MOUSE Serine/threonine-protein phosphatase 2B catalytic subunit beta isoform OS=Mus musculus OX=10090 GN=Ppp3cb PE=1 SV=2;tr|G3X8U7|G3X
2.13153	2.07557	2.07506	1.95416	2.04715	1.82986	1.90066	1.76954	1.94263	1.82691	anatomical structure morphogenesis;apoptotic mitochondrial changes;biological regulation;cell death;cell part morphogenesis;cellular component assembly;cellular component assembly at cellular level;cellular component morphogenesis;cellular component organization;cellular component organization at cellular level;cellular component organization or biogenesis;cellular component organization or bioge…	binding;catalytic activity;enzyme binding;GTP binding;GTPase activity;guanyl nucleotide binding;guanyl ribonucleotide binding;hydrolase activity;hydrolase activity, acting on acid anhydrides;hydrolase activity, acting on acid anhydrides, in phosphorus-containing anhydrides;identical protein binding;lipid binding;nucleoside-triphosphatase activity;nucleotide binding;protein binding;protein dimeriz…	brush border;cell junction;cell part;cell projection;clathrin coated vesicle membrane;coated pit;coated vesicle membrane;cytoplasm;cytoplasmic part;cytoplasmic vesicle membrane;cytoplasmic vesicle part;cytoskeletal part;cytosol;Golgi apparatus;intracellular membrane-bounded organelle;intracellular organelle;intracellular organelle part;intracellular part;macromolecular complex;membrane;membrane p…		+	SIE_SIE-S107	31	31	31	58.8	58.8	58.8	79.532	0	323.31	6935300000	79	0.0013195	0.0321452	0.202771	4.82111	E9PUD2;Q8K1M6;A0A2U3TZ67	E9PUD2;Q8K1M6;A0A2U3TZ67		Dynamin-1-like protein	Dnm1l	1737	tr|E9PUD2|E9PUD2_MOUSE Dynamin-1-like protein OS=Mus musculus OX=10090 GN=Dnm1l PE=1 SV=1;sp|Q8K1M6|DNM1L_MOUSE Dynamin-1-like protein OS=Mus musculus OX=10090 GN=Dnm1l PE=1 SV=2;tr|A0A2U3TZ67|A0A2U3TZ67_MOUSE Dynamin-1-like protein OS=Mus musculus OX=1009
0.69235	0.672072	0.665715	0.680571	0.701537	0.529067	0.572649	0.490571	0.581112	0.486856	actin cytoskeleton organization;actin filament organization;actin filament polymerization;actin filament-based process;actin polymerization or depolymerization;biological regulation;cell projection organization;cellular component assembly;cellular component assembly at cellular level;cellular component organization;cellular component organization at cellular level;cellular component organization …	actin binding;binding;cytoskeletal protein binding;enzyme binding;GTPase binding;identical protein binding;ion channel binding;profilin binding;protein binding;Ras GTPase binding;Rho GTPase binding;small GTPase binding	brush border;cell part;cell projection;cell projection membrane;cell projection part;cytoplasm;cytoskeletal part;intracellular non-membrane-bounded organelle;intracellular organelle;intracellular organelle part;intracellular part;leading edge membrane;membrane part;mitotic spindle;neuron projection;non-membrane-bounded organelle;organelle;organelle part;plasma membrane part;ruffle membrane;spindle		+	SIE_SIE-S107	25	25	25	23.3	23.3	23.3	139.33	0	136.47	1999200000	31	9.07522e-05	0.00739883	0.150398	7.21899	E9PXV7;E9PV41;O08808;F6XC54;D3Z074	E9PXV7;E9PV41;O08808;F6XC54;D3Z074		Protein diaphanous homolog 1	Diap1;Diaph1	1758	tr|E9PXV7|E9PXV7_MOUSE Protein diaphanous homolog 1 OS=Mus musculus OX=10090 GN=Diaph1 PE=1 SV=1;tr|E9PV41|E9PV41_MOUSE Protein diaphanous homolog 1 OS=Mus musculus OX=10090 GN=Diaph1 PE=1 SV=1;sp|O08808|DIAP1_MOUSE Protein diaphanous homolog 1 OS=Mus musc
2.35009	2.33368	2.34045	2.33054	2.29865	2.29518	2.25629	2.29601	2.25031	2.27135			cell part;cytoplasmic part;intracellular organelle part;intracellular part;membrane;mitochondrial membrane;mitochondrial part;organelle membrane;organelle part		+	SIE_SIE-S107	9	9	0	52.7	52.7	0	20.443	0	94.36	9808100000	32	0.002253	0.0413479	0.0568514	4.41113	E9PVN6;E9PVQ9	E9PVN6			Gm20498	1771	tr|E9PVN6|E9PVN6_MOUSE Predicted gene 20498 OS=Mus musculus OX=10090 GN=Gm20498 PE=1 SV=1
-1.67513	-1.67094	-1.67263	-1.63573	-1.66588	-1.52996	-1.51406	-1.39104	-1.55868	-1.54784	anatomical structure development;anatomical structure morphogenesis;auditory receptor cell differentiation;behavior;biological regulation;cell communication;cell differentiation;cell projection organization;cell-cell signaling;cellular component assembly;cellular component assembly at cellular level;cellular component organization;cellular component organization at cellular level;cellular compone…	actin binding;actin filament binding;adenyl nucleotide binding;adenyl ribonucleotide binding;ATP binding;binding;catalytic activity;cytoskeletal protein binding;hydrolase activity;hydrolase activity, acting on acid anhydrides;hydrolase activity, acting on acid anhydrides, in phosphorus-containing anhydrides;motor activity;nucleoside-triphosphatase activity;nucleotide binding;protein binding;purin…	apical part of cell;axon;brush border;cell body;cell part;cell projection;cell projection membrane;cell projection part;clathrin-coated endocytic vesicle;clathrin-coated vesicle;coated pit;coated vesicle;cytoplasm;cytoplasmic membrane-bounded vesicle;cytoplasmic part;cytoplasmic vesicle;cytoskeletal part;DNA-directed RNA polymerase II, holoenzyme;endocytic vesicle;extracellular membrane-bounded o…		+	SIE_SIE-S107	10	8	8	8.1	6.9	6.9	144.77	0	84.495	324690000	8	0.00105228	0.028864	-0.155747	-5.00041	E9Q175;E9Q3L1;E9PVU0;E9Q174;V9GXM4;V9GX76;Q64331	E9Q175;E9Q3L1;E9PVU0;E9Q174;V9GXM4;V9GX76;Q64331		Unconventional myosin-VI	Myo6	1775	tr|E9Q175|E9Q175_MOUSE Unconventional myosin-VI OS=Mus musculus OX=10090 GN=Myo6 PE=1 SV=1;tr|E9Q3L1|E9Q3L1_MOUSE Unconventional myosin-VI OS=Mus musculus OX=10090 GN=Myo6 PE=1 SV=1;tr|E9PVU0|E9PVU0_MOUSE Unconventional myosin-VI OS=Mus musculus OX=10090 G
4.69521	4.65568	4.75472	4.76678	4.7513	5.31414	5.27958	5.50972	5.31607	5.30958	biological adhesion;cell adhesion;cell differentiation;cellular developmental process;cellular process;developmental process;endodermal cell differentiation		collagen;extracellular matrix;extracellular matrix part;extracellular membrane-bounded organelle;extracellular organelle;extracellular region part;extracellular space;extracellular vesicular exosome;membrane-bounded organelle;membrane-bounded vesicle;organelle;proteinaceous extracellular matrix;vesicle		+	SIE_SIE-S107	98	98	98	37.3	37.3	37.3	333.73	0	323.31	47883000000	351	9.62746e-07	0.000566566	-0.621078	-13.3228	E9PX70;Q60847;F6WIM8	E9PX70;Q60847		Collagen alpha-1(XII) chain	Col12a1	1810	tr|E9PX70|E9PX70_MOUSE Collagen alpha-1(XII) chain OS=Mus musculus OX=10090 GN=Col12a1 PE=1 SV=1;sp|Q60847|COCA1_MOUSE Collagen alpha-1(XII) chain OS=Mus musculus OX=10090 GN=Col12a1 PE=2 SV=3
0.288469	0.322116	0.338464	0.314674	0.31531	0.285602	0.194069	0.237397	0.20714	0.224743	adaptive immune response;adaptive immune response based on somatic recombination of immune receptors built from immunoglobulin superfamily domains;anatomical structure development;B cell activation;B cell differentiation;biological adhesion;biological regulation;cell activation;cell adhesion;cell adhesion mediated by integrin;cell differentiation;cell migration;cell motility;cell surface receptor…	binding;catalytic activity;cation binding;cytokine receptor binding;endopeptidase activity;growth factor receptor binding;hydrolase activity;integrin binding;interleukin-6 receptor binding;ion binding;metal ion binding;metalloendopeptidase activity;metallopeptidase activity;Notch binding;PDZ domain binding;peptidase activity;peptidase activity, acting on L-amino acid peptides;protein binding;prot…	actin cytoskeleton;adherens junction;anchoring junction;apical plasma membrane;cell junction;cell part;cell projection membrane;cell projection part;cell surface;cell-cell junction;cell-substrate adherens junction;cell-substrate junction;cytoplasm;cytoskeleton;extracellular region;focal adhesion;integral to membrane;integral to plasma membrane;intracellular non-membrane-bounded organelle;intracel…		+	SIE_SIE-S107	12	12	12	17.4	17.4	17.4	95.231	0	157.54	1324300000	16	0.00127087	0.0317798	0.0860167	4.85061	E9PXU2;Q9Z0F8;J3QNB3	E9PXU2;Q9Z0F8		Disintegrin and metalloproteinase domain-containing protein 17	Adam17	1821	tr|E9PXU2|E9PXU2_MOUSE Disintegrin and metalloproteinase domain-containing protein 17 OS=Mus musculus OX=10090 GN=Adam17 PE=1 SV=1;sp|Q9Z0F8|ADA17_MOUSE Disintegrin and metalloproteinase domain-containing protein 17 OS=Mus musculus OX=10090 GN=Adam17 PE=1
0.462263	0.344508	0.451591	0.360649	0.370894	0.698123	0.751541	0.824679	0.627211	0.638128			cell part;contractile fiber part;costamere;cytoplasm;cytoplasmic part;cytoplasmic vesicle membrane;cytoplasmic vesicle part;intracellular organelle part;intracellular part;membrane;organelle membrane;organelle part;plasma membrane;vesicle membrane;Z disc		+	SIE_SIE-S107	6	6	6	22.8	22.8	22.8	182.61	0	37.241	2156200000	9	0.000110605	0.00857211	-0.309955	-7.01827	E9PYB0;F7CVJ5;F7DBB3	E9PYB0;F7CVJ5;F7DBB3			Ahnak2	1830	tr|E9PYB0|E9PYB0_MOUSE AHNAK nucleoprotein 2 (Fragment) OS=Mus musculus OX=10090 GN=Ahnak2 PE=1 SV=8;tr|F7CVJ5|F7CVJ5_MOUSE AHNAK nucleoprotein 2 (Fragment) OS=Mus musculus OX=10090 GN=Ahnak2 PE=1 SV=1;tr|F7DBB3|F7DBB3_MOUSE AHNAK nucleoprotein 2 (Fragment
-0.292597	-0.265903	-0.402404	-0.465195	-0.282331	-0.0599966	-0.144852	-0.0913877	-0.116352	-0.169134	anatomical structure morphogenesis;biological regulation;catabolic process;cell differentiation;cell fate commitment;cell surface receptor linked signaling pathway;cellular catabolic process;cellular developmental process;cellular macromolecule catabolic process;cellular macromolecule metabolic process;cellular metabolic process;cellular process;cellular response to stimulus;developmental process…	androgen receptor binding;binding;cation binding;hormone receptor binding;ion binding;I-SMAD binding;metal ion binding;nuclear hormone receptor binding;protein binding;protein binding transcription factor activity;receptor binding;Roundabout binding;SMAD binding;steroid hormone receptor binding;transcription coactivator activity;transcription cofactor activity;transcription factor binding transcr…	adherens junction;anchoring junction;cell junction;cell part;cell-substrate adherens junction;cell-substrate junction;cytoplasm;cytoskeleton;extracellular matrix;extracellular region part;focal adhesion;intracellular;intracellular non-membrane-bounded organelle;intracellular organelle;intracellular organelle part;intracellular part;non-membrane-bounded organelle;nuclear matrix;nuclear part;organe…		+	SIE_SIE-S107	7	7	7	19.4	19.4	19.4	46.005	0	78.469	1082900000	14	0.000854489	0.0254977	-0.225341	-5.16871	E9Q1D5;Q62219;E9PYQ1	E9Q1D5;Q62219		Transforming growth factor beta-1-induced transcript 1 protein	Tgfb1i1	1886	tr|E9Q1D5|E9Q1D5_MOUSE Transforming growth factor beta-1-induced transcript 1 protein OS=Mus musculus OX=10090 GN=Tgfb1i1 PE=1 SV=1;sp|Q62219|TGFI1_MOUSE Transforming growth factor beta-1-induced transcript 1 protein OS=Mus musculus OX=10090 GN=Tgfb1i1 PE=
1.05629	1.10078	1.06926	1.13335	1.07214	1.22556	1.35446	1.34659	1.25972	1.29635		binding;calcium ion binding;carbohydrate binding;cation binding;glycosaminoglycan binding;heparin binding;ion binding;metal ion binding;pattern binding;polysaccharide binding	extracellular matrix;extracellular membrane-bounded organelle;extracellular organelle;extracellular region part;extracellular space;extracellular vesicular exosome;membrane-bounded organelle;membrane-bounded vesicle;organelle;vesicle		+	SIE_SIE-S107	21	21	20	12.7	12.7	12.3	190.72	0	117.23	3038400000	36	7.51139e-05	0.00663238	-0.210174	-7.41495	E9Q1D6;Q0VD84;E9QNQ3;O08999;F6WSP3;F6XGT5;F6UFW9	E9Q1D6;Q0VD84;E9QNQ3;O08999		Latent-transforming growth factor beta-binding protein 2	Ltbp2	1887	tr|E9Q1D6|E9Q1D6_MOUSE Latent-transforming growth factor beta-binding protein 2 OS=Mus musculus OX=10090 GN=Ltbp2 PE=1 SV=1;tr|Q0VD84|Q0VD84_MOUSE Latent-transforming growth factor beta-binding protein 2 OS=Mus musculus OX=10090 GN=Ltbp2 PE=1 SV=1;tr|E9QNQ
6.49579	6.47308	6.47882	6.42999	6.52616	6.26822	6.24255	6.1852	6.38644	6.27071	actin cytoskeleton organization;actin filament-based process;actomyosin structure organization;biological regulation;cellular component organization;cellular component organization at cellular level;cellular component organization or biogenesis;cellular component organization or biogenesis at cellular level;cellular process;cytoskeleton organization;organelle organization;regulation of actin cyto…		cell part;contractile fiber;contractile fiber part;cytoplasmic part;cytoskeletal part;extracellular membrane-bounded organelle;extracellular organelle;extracellular region part;extracellular vesicular exosome;intracellular non-membrane-bounded organelle;intracellular organelle;intracellular organelle part;intracellular part;macromolecular complex;membrane-bounded organelle;membrane-bounded vesicl…		+	SIE_SIE-S107	293	293	135	50.7	50.7	21.4	828.65	0	323.31	103480000000	849	0.000414255	0.0173241	0.210145	5.78055	E9Q1W3;A2AQA9;A0A1B0GSF5;F6X9B6;A0A1B0GSI0;REV__Q8K4L4	E9Q1W3;A2AQA9			Neb	1894	tr|E9Q1W3|E9Q1W3_MOUSE Nebulin OS=Mus musculus OX=10090 GN=Neb PE=1 SV=1;tr|A2AQA9|A2AQA9_MOUSE Nebulin OS=Mus musculus OX=10090 GN=Neb PE=1 SV=1
-1.63483	-1.60725	-1.53413	-1.6939	-1.53189	-1.38538	-1.49131	-1.45794	-1.36037	-1.44516	cell cycle process;cell division;cellular component organization;cellular component organization at cellular level;cellular component organization or biogenesis;cellular component organization or biogenesis at cellular level;cellular macromolecular complex subunit organization;cellular macromolecule metabolic process;cellular metabolic process;cellular nitrogen compound metabolic process;cellular…	adenyl nucleotide binding;adenyl ribonucleotide binding;ATP binding;binding;nucleotide binding;protein binding;protein dimerization activity;protein heterodimerization activity;purine nucleotide binding;purine ribonucleoside triphosphate binding;purine ribonucleotide binding;ribonucleotide binding	cell part;chromosomal part;condensin complex;cytoplasm;intracellular organelle part;intracellular part;macromolecular complex;nuclear part;nucleoplasm;organelle part;protein complex		+	SIE_SIE-S107	8	8	8	6	6	6	144.21	0	38.762	509370000	8	0.00227723	0.0416428	-0.172369	-4.40312	E9Q2X6;Q8CG47;A0A0A6YXY3;Q3U763	E9Q2X6;Q8CG47		Structural maintenance of chromosomes protein;Structural maintenance of chromosomes protein 4	Smc4	1915	tr|E9Q2X6|E9Q2X6_MOUSE Structural maintenance of chromosomes protein OS=Mus musculus OX=10090 GN=Smc4 PE=1 SV=1;sp|Q8CG47|SMC4_MOUSE Structural maintenance of chromosomes protein 4 OS=Mus musculus OX=10090 GN=Smc4 PE=1 SV=1
0.198307	0.220754	0.212735	0.238201	0.18979	0.130893	0.1346	0.0563726	0.151829	0.135523	activation of NF-kappaB-inducing kinase activity;activation of protein kinase activity;B cell homeostasis;biological regulation;biosynthetic process;cellular biosynthetic process;cellular macromolecule biosynthetic process;cellular macromolecule metabolic process;cellular metabolic process;cellular nitrogen compound metabolic process;cellular process;cellular response to stimulus;cellular respons…	binding;catalytic activity;cation binding;enzyme binding;identical protein binding;ion binding;K63-linked polyubiquitin binding;kinase activity;metal ion binding;polyubiquitin binding;protein binding;protein dimerization activity;protein domain specific binding;protein heterodimerization activity;protein homodimerization activity;small conjugating protein binding;transferase activity;transferase …	cell part;cytoplasm;cytoplasmic part;cytoskeletal part;cytosolic part;IkappaB kinase complex;intracellular;intracellular membrane-bounded organelle;intracellular non-membrane-bounded organelle;intracellular organelle;intracellular organelle part;intracellular part;macromolecular complex;membrane-bounded organelle;mitotic spindle;non-membrane-bounded organelle;nucleus;organelle;organelle part;prot…		+	SIE_SIE-S107	10	10	10	22.6	22.6	22.6	49.366	0	78.527	811630000	14	0.00136301	0.0326567	0.090114	4.7957	E9Q2Y3;Q7TSS3;O88522;Q8VC91;A3KG44;A3KG40;A3KG41;A3KG38;A3KG39;A3KG37	E9Q2Y3;Q7TSS3;O88522;Q8VC91;A3KG44;A3KG40;A3KG41;A3KG38		NF-kappa-B essential modulator	Ikbkg	1916	tr|E9Q2Y3|E9Q2Y3_MOUSE NF-kappa-B essential modulator OS=Mus musculus OX=10090 GN=Ikbkg PE=1 SV=1;tr|Q7TSS3|Q7TSS3_MOUSE Inhibitor of kappaB kinase gamma OS=Mus musculus OX=10090 GN=Ikbkg PE=1 SV=1;sp|O88522|NEMO_MOUSE NF-kappa-B essential modulator OS=Mus
0.280556	0.316289	0.203794	0.205774	0.24689	0.471509	0.37254	0.474126	0.389448	0.453022	axon guidance;biological adhesion;cell adhesion;cellular process;chemotaxis;locomotion;motor axon guidance;response to chemical stimulus;response to external stimulus;response to stimulus;taxis		adherens junction;anchoring junction;axon;cell body;cell junction;cell part;cell projection;cell-substrate adherens junction;cell-substrate junction;external side of plasma membrane;extracellular membrane-bounded organelle;extracellular organelle;extracellular region part;extracellular vesicular exosome;focal adhesion;integral to membrane;intrinsic to membrane;membrane part;membrane-bounded organ…		+	SIE_SIE-S107	12	12	12	21.2	21.2	21.2	63.668	0	23.849	1438400000	20	0.000338695	0.014727	-0.181468	-5.95861	E9Q3Q6;Q61490;E9Q4G8;F6QH25;Q5MPX5	E9Q3Q6;Q61490;E9Q4G8;F6QH25		CD166 antigen	Alcam	1925	tr|E9Q3Q6|E9Q3Q6_MOUSE CD166 antigen OS=Mus musculus OX=10090 GN=Alcam PE=1 SV=1;sp|Q61490|CD166_MOUSE CD166 antigen OS=Mus musculus OX=10090 GN=Alcam PE=1 SV=3;tr|E9Q4G8|E9Q4G8_MOUSE CD166 antigen OS=Mus musculus OX=10090 GN=Alcam PE=1 SV=1;tr|F6QH25|F6QH
3.90483	3.84308	3.81407	3.75054	3.76775	3.57548	3.58873	3.48388	3.67272	3.60319	biological regulation;cell proliferation;macromolecule metabolic process;metabolic process;negative regulation of biological process;negative regulation of catalytic activity;negative regulation of cellular metabolic process;negative regulation of cellular process;negative regulation of cellular protein metabolic process;negative regulation of kinase activity;negative regulation of macromolecule …	binding;enzyme binding;kinase binding;phosphatase binding;protein binding;protein kinase binding;protein phosphatase binding	cell part;cytoplasm;cytoplasmic part;cytoskeleton;extracellular membrane-bounded organelle;extracellular organelle;extracellular region part;extracellular vesicular exosome;intracellular membrane-bounded organelle;intracellular non-membrane-bounded organelle;intracellular organelle;intracellular part;macromolecular complex;membrane;membrane-bounded organelle;membrane-bounded vesicle;non-membrane-…		+	SIE_SIE-S107	48	48	48	70.2	70.2	70.2	96.856	0	323.31	31452000000	125	0.000485813	0.0189804	0.231252	5.64218	E9Q3X0;Q9EQK5;D3Z2N7	E9Q3X0;Q9EQK5		Major vault protein	Mvp	1929	tr|E9Q3X0|E9Q3X0_MOUSE Major vault protein OS=Mus musculus OX=10090 GN=Mvp PE=1 SV=1;sp|Q9EQK5|MVP_MOUSE Major vault protein OS=Mus musculus OX=10090 GN=Mvp PE=1 SV=4
1.51593	1.54713	1.50807	1.47667	1.5079	1.65353	1.60735	1.67758	1.56985	1.59174	carbohydrate metabolic process;cellular carbohydrate metabolic process;cellular macromolecule metabolic process;cellular metabolic process;cellular process;cellular protein metabolic process;glycosylation;macromolecule glycosylation;macromolecule metabolic process;macromolecule modification;metabolic process;primary metabolic process;protein glycosylation;protein metabolic process;protein modific…	catalytic activity;glucosyltransferase activity;transferase activity;transferase activity, transferring glycosyl groups;transferase activity, transferring hexosyl groups;UDP-glucose:glycoprotein glucosyltransferase activity;UDP-glucosyltransferase activity;UDP-glycosyltransferase activity			+	SIE_SIE-S107	32	31	31	24.5	23.9	23.9	172.76	0	98.201	3971000000	47	0.00141749	0.0332826	-0.108869	-4.7651	E9Q4X2;F6YNY8;G3UXP5;F6X3X7	E9Q4X2			Uggt2	1943	tr|E9Q4X2|E9Q4X2_MOUSE UDP-glucose glycoprotein glucosyltransferase 2 OS=Mus musculus OX=10090 GN=Uggt2 PE=1 SV=1
0.558926	0.565969	0.60267	0.539301	0.571906	0.352529	0.31407	0.312448	0.230436	0.341848	anatomical structure development;biological adhesion;biological regulation;cell adhesion;cellular process;cellular response to chemical stimulus;cellular response to endogenous stimulus;cellular response to hormone stimulus;cellular response to organic substance;cellular response to stimulus;developmental process;embryo implantation;inner ear development;regulation of biological process;regulatio…		extracellular matrix;extracellular membrane-bounded organelle;extracellular organelle;extracellular region;extracellular region part;extracellular space;extracellular vesicular exosome;membrane-bounded organelle;membrane-bounded vesicle;organelle;vesicle		+	SIE_SIE-S107	8	8	8	37.9	37.9	37.9	29.1	0	93.239	3804400000	32	4.66194e-06	0.0010757	0.257488	10.8313	F8WH23;E9Q5D9;Q61581	F8WH23;E9Q5D9;Q61581		Insulin-like growth factor-binding protein 7	Igfbp7	1954	tr|F8WH23|F8WH23_MOUSE Insulin-like growth factor-binding protein 7 OS=Mus musculus OX=10090 GN=Igfbp7 PE=1 SV=1;tr|E9Q5D9|E9Q5D9_MOUSE Insulin-like growth factor-binding protein 7 OS=Mus musculus OX=10090 GN=Igfbp7 PE=1 SV=1;sp|Q61581|IBP7_MOUSE Insulin-l
1.61217	1.53796	1.50206	1.47598	1.52722	1.7895	1.73988	1.73767	1.71118	1.74402	anatomical structure development;biological regulation;cell development;cell differentiation;cell surface receptor linked signaling pathway;cellular component organization;cellular component organization at cellular level;cellular component organization or biogenesis;cellular component organization or biogenesis at cellular level;cellular developmental process;cellular membrane organization;cellu…	actin binding;actin filament binding;adenyl nucleotide binding;adenyl ribonucleotide binding;ATP binding;ATPase activity;ATPase activity, coupled;binding;calmodulin binding;catalytic activity;cytoskeletal protein binding;hydrolase activity;hydrolase activity, acting on acid anhydrides;hydrolase activity, acting on acid anhydrides, in phosphorus-containing anhydrides;lipid binding;motor activity;n…	adherens junction;anchoring junction;brush border;cell junction;cell part;cell projection;cell-cell junction;clathrin-coated endocytic vesicle;clathrin-coated vesicle;coated vesicle;cytoplasm;cytoplasmic membrane-bounded vesicle;cytoplasmic part;cytoplasmic vesicle;cytoskeletal part;cytoskeleton;endocytic vesicle;extracellular membrane-bounded organelle;extracellular organelle;extracellular regio…		+	SIE_SIE-S107	27	27	27	30.4	30.4	30.4	126.82	0	139.1	3743900000	52	3.83208e-05	0.00432583	-0.21337	-8.14624	E9Q634;G3V011;Q8CG29;P70248;A0A1L1STM1	E9Q634		Unconventional myosin-Ie	Myo1e	1965	sp|E9Q634|MYO1E_MOUSE Unconventional myosin-Ie OS=Mus musculus OX=10090 GN=Myo1e PE=1 SV=1
5.38077	5.36342	5.38286	5.34689	5.41393	5.28195	5.22736	5.25976	5.32763	5.27166	cell migration;cell motility;cellular component movement;cellular localization;cellular process;centrosome localization;cerebral cortex cell migration;cerebral cortex radially oriented cell migration;forebrain cell migration;localization;locomotion;organelle localization;telencephalon cell migration		cell part;centrosome;cytoplasm;cytoplasmic part;cytoskeletal part;intracellular non-membrane-bounded organelle;intracellular organelle;intracellular organelle part;intracellular part;microtubule organizing center;non-membrane-bounded organelle;organelle;organelle part		+	SIE_SIE-S107	93	93	93	63	63	63	173.64	0	323.31	61233000000	292	0.000770958	0.0246976	0.103903	5.25307	E9Q8Q6;A2AST1;J3QNK9;D6RJ38;A2AK24;J3QN68	E9Q8Q6;A2AST1			Ccdc141	2019	tr|E9Q8Q6|E9Q8Q6_MOUSE Coiled-coil domain-containing 141 OS=Mus musculus OX=10090 GN=Ccdc141 PE=1 SV=2;tr|A2AST1|A2AST1_MOUSE Coiled-coil domain-containing 141 OS=Mus musculus OX=10090 GN=Ccdc141 PE=1 SV=1
-1.48621	-1.51224	-1.48137	-1.57772	-1.55746	-1.31737	-1.39295	-1.39523	-1.35846	-1.41857	anatomical structure formation involved in morphogenesis;axon guidance;biological regulation;cell projection assembly;cell projection organization;cellular component assembly;cellular component assembly at cellular level;cellular component assembly involved in morphogenesis;cellular component organization;cellular component organization at cellular level;cellular component organization or biogene…	actin binding;binding;cation binding;cytoskeletal protein binding;ion binding;metal ion binding;protein binding;transition metal ion binding;zinc ion binding	actin cytoskeleton;actin filament bundle;actomyosin;cell part;cell projection;cytoplasm;cytoskeletal part;cytoskeleton;intracellular non-membrane-bounded organelle;intracellular organelle;intracellular organelle part;intracellular part;lamellipodium;non-membrane-bounded organelle;organelle;organelle part;stress fiber		+	SIE_SIE-S107	45	1	0	65.7	1.4	0	80.384	0	3.8833	644690000	2	0.0004996	0.0190432	-0.146484	-5.6181	E9Q9C0;E9Q9C2;Q8K4G5;F6YHE5	E9Q9C0;E9Q9C2;Q8K4G5		Actin-binding LIM protein 1	Ablim1	2029	tr|E9Q9C0|E9Q9C0_MOUSE Actin-binding LIM protein 1 OS=Mus musculus OX=10090 GN=Ablim1 PE=1 SV=1;tr|E9Q9C2|E9Q9C2_MOUSE Actin-binding LIM protein 1 OS=Mus musculus OX=10090 GN=Ablim1 PE=1 SV=1;sp|Q8K4G5|ABLM1_MOUSE Actin-binding LIM protein 1 OS=Mus musculu
2.94802	2.93072	2.94939	2.99798	2.90035	2.81691	2.85681	2.85405	2.82592	2.80928	biological regulation;cellular chemical homeostasis;cellular homeostasis;cellular ion homeostasis;cellular process;cellular response to cAMP;cellular response to chemical stimulus;cellular response to organic substance;cellular response to stimulus;chemical homeostasis;homeostatic process;intracellular signal transduction;ion homeostasis;regulation of biological process;regulation of biological q…	adenylate cyclase binding;binding;enzyme binding;ion channel binding;protein binding;protein kinase A binding	calcium channel complex;cation channel complex;cell part;cytoplasmic part;endoplasmic reticulum;envelope;intracellular membrane-bounded organelle;intracellular organelle;intracellular organelle part;intracellular part;ion channel complex;macromolecular complex;membrane;membrane part;membrane-bounded organelle;nuclear envelope;nuclear membrane;nuclear part;organelle;organelle envelope;organelle me…		+	SIE_SIE-S107	34	34	34	14.3	14.3	14.3	254.32	0	124.51	6587800000	61	0.000302067	0.013798	0.112696	6.06143	E9Q9K8;Q6PGB9	E9Q9K8;Q6PGB9			Akap6	2040	tr|E9Q9K8|E9Q9K8_MOUSE A kinase (PRKA) anchor protein 6 OS=Mus musculus OX=10090 GN=Akap6 PE=1 SV=1;tr|Q6PGB9|Q6PGB9_MOUSE A kinase (PRKA) anchor protein 6 OS=Mus musculus OX=10090 GN=Akap6 PE=1 SV=1
1.18221	1.13948	1.15521	1.16333	1.14011	0.965894	1.04328	1.08908	1.08083	1.06121	biological regulation;cell differentiation;cellular developmental process;cellular process;developmental process;multicellular organismal development;multicellular organismal process;negative regulation of biological process;negative regulation of cellular component organization;negative regulation of cellular process;negative regulation of cytoskeleton organization;negative regulation of microtu…	binding;cation binding;cytoskeletal protein binding;ion binding;metal ion binding;microtubule binding;protein binding;transition metal ion binding;tubulin binding;zinc ion binding	cell part;contractile fiber part;cytoplasmic part;cytoskeletal part;intracellular organelle part;intracellular part;macromolecular complex;microtubule;microtubule associated complex;organelle part;protein complex;Z disc		+	SIE_SIE-S107	16	12	12	53.6	46.2	46.2	40.986	0	145.7	4168900000	37	0.00172894	0.0359889	0.10801	4.61165	E9QAT9;Q9ERP3	E9QAT9;Q9ERP3		Tripartite motif-containing protein 54	Trim54	2065	tr|E9QAT9|E9QAT9_MOUSE Tripartite motif-containing protein 54 OS=Mus musculus OX=10090 GN=Trim54 PE=1 SV=1;sp|Q9ERP3|TRI54_MOUSE Tripartite motif-containing protein 54 OS=Mus musculus OX=10090 GN=Trim54 PE=1 SV=1
2.13794	2.12265	2.16487	2.15295	2.16774	2.24298	2.20555	2.19115	2.23609	2.23774	cellular macromolecule metabolic process;cellular metabolic process;cellular nitrogen compound metabolic process;cellular process;macromolecule metabolic process;metabolic process;ncRNA metabolic process;ncRNA processing;nitrogen compound metabolic process;nucleic acid metabolic process;nucleobase-containing compound metabolic process;primary metabolic process;RNA metabolic process;RNA processing…	catalytic activity;methyltransferase activity;S-adenosylmethionine-dependent methyltransferase activity;transferase activity;transferase activity, transferring one-carbon groups	cell part;intracellular non-membrane-bounded organelle;intracellular organelle;intracellular organelle part;intracellular part;non-membrane-bounded organelle;nuclear part;nucleolus;organelle;organelle part		+	SIE_SIE-S107	21	21	21	27.7	27.7	27.7	86.906	0	180.08	5587500000	63	0.000559248	0.02009	-0.0734724	-5.52172	E9QN31;Q922K7;A0A0N4SW16	E9QN31;Q922K7		Probable 28S rRNA (cytosine-C(5))-methyltransferase	Nop2	2122	tr|E9QN31|E9QN31_MOUSE Probable 28S rRNA (cytosine-C(5))-methyltransferase OS=Mus musculus OX=10090 GN=Nop2 PE=1 SV=1;sp|Q922K7|NOP2_MOUSE Probable 28S rRNA (cytosine-C(5))-methyltransferase OS=Mus musculus OX=10090 GN=Nop2 PE=1 SV=1
-1.08994	-1.06295	-1.05957	-1.06085	-1.01475	-0.944713	-0.998014	-0.909265	-0.947666	-0.950983	anatomical structure development;biological adhesion;cell adhesion;cell development;cell-cell adhesion;cellular developmental process;cellular process;cellular process involved in reproduction;developmental process;developmental process involved in reproduction;fertilization;germ cell development;reproductive process;Sertoli cell development;spermatid development		acrosomal vesicle;cell part;cytoplasmic membrane-bounded vesicle;cytoplasmic part;cytoplasmic vesicle;cytosol;Golgi apparatus;Golgi apparatus part;Golgi membrane;integral to membrane;intracellular membrane-bounded organelle;intracellular organelle;intracellular organelle part;intracellular part;intrinsic to membrane;membrane;membrane part;membrane-bounded organelle;membrane-bounded vesicle;organe…		+	SIE_SIE-S107	12	12	12	11.7	11.7	11.7	127.14	0	45.298	402960000	16	0.000416132	0.0173241	-0.107483	-5.7766	F6TLV3;Q8BX90;E0CXY0	F6TLV3;Q8BX90;E0CXY0		Fibronectin type-III domain-containing protein 3A	Fndc3a	2191	tr|F6TLV3|F6TLV3_MOUSE Fibronectin type-III domain-containing protein 3A (Fragment) OS=Mus musculus OX=10090 GN=Fndc3a PE=1 SV=1;sp|Q8BX90|FND3A_MOUSE Fibronectin type-III domain-containing protein 3A OS=Mus musculus OX=10090 GN=Fndc3a PE=1 SV=3;tr|E0CXY0|
-0.834276	-0.852065	-0.878177	-1.03142	-0.8369	-0.713626	-0.769564	-0.665486	-0.698118	-0.724907					+	SIE_SIE-S107	8	8	8	10.2	10.2	10.2	85.997	0	11.367	562620000	11	0.00290156	0.0474433	-0.172227	-4.2236	F6VQ19;Q3UMG5;A2AMP0;F7AAC3	F6VQ19;Q3UMG5		Leucine-rich repeat and calponin homology domain-containing protein 2	Lrch2	2209	tr|F6VQ19|F6VQ19_MOUSE Leucine-rich repeat and calponin homology domain-containing protein 2 (Fragment) OS=Mus musculus OX=10090 GN=Lrch2 PE=1 SV=1;sp|Q3UMG5|LRCH2_MOUSE Leucine-rich repeat and calponin homology domain-containing protein 2 OS=Mus musculus
1.88735	1.8604	1.82557	1.76657	1.78539	1.60611	1.60563	1.50263	1.67078	1.69759	biosynthetic process;carbohydrate biosynthetic process;carbohydrate catabolic process;carbohydrate metabolic process;catabolic process;cellular biosynthetic process;cellular carbohydrate biosynthetic process;cellular carbohydrate catabolic process;cellular carbohydrate metabolic process;cellular glucan metabolic process;cellular macromolecule biosynthetic process;cellular macromolecule metabolic …	4-alpha-glucanotransferase activity;alpha-glucosidase activity;amylo-alpha-1,6-glucosidase activity;binding;carbohydrate binding;catalytic activity;glucosidase activity;glycogen debranching enzyme activity;hydrolase activity;hydrolase activity, acting on glycosyl bonds;hydrolase activity, hydrolyzing O-glycosyl compounds;pattern binding;polysaccharide binding;polyubiquitin binding;protein binding…	cell part;cytoplasm;cytoplasmic part;endoplasmic reticulum;inclusion body;intracellular membrane-bounded organelle;intracellular organelle;intracellular organelle part;intracellular part;membrane-bounded organelle;nuclear part;nucleoplasm;nucleus;organelle;organelle part;sarcoplasmic reticulum		+	SIE_SIE-S107	31	31	31	23	23	23	174.29	0	125.39	3318200000	55	0.000878877	0.025795	0.208507	5.14577	F8VPN4;A0A0G2JGI9;F6XXE6;E0CYU6;E0CX86;F7CSZ6	F8VPN4;A0A0G2JGI9;F6XXE6			Agl	2262	tr|F8VPN4|F8VPN4_MOUSE Amylo-1,6-glucosidase, 4-alpha-glucanotransferase OS=Mus musculus OX=10090 GN=Agl PE=1 SV=1;tr|A0A0G2JGI9|A0A0G2JGI9_MOUSE Amylo-1,6-glucosidase, 4-alpha-glucanotransferase OS=Mus musculus OX=10090 GN=Agl PE=1 SV=1;tr|F6XXE6|F6XXE6_M
-0.489307	-0.565644	-0.61984	-0.748039	-0.629462	-0.334071	-0.441566	-0.245126	-0.412397	-0.329924	actin cytoskeleton organization;actin filament capping;actin filament organization;actin filament-based process;actomyosin structure organization;anatomical structure formation involved in morphogenesis;biological regulation;cellular component assembly;cellular component assembly at cellular level;cellular component assembly involved in morphogenesis;cellular component organization;cellular compo…	binding;cytoskeletal protein binding;protein binding;tropomyosin binding	cell part;contractile fiber part;cytoplasmic part;cytoskeletal part;intracellular organelle part;intracellular part;organelle part;striated muscle thin filament		+	SIE_SIE-S107	5	5	5	9.4	9.4	9.4	66.267	0	18.28	375890000	7	0.00152365	0.0341368	-0.257842	-4.70899	F8VPR1;Q8BVA4	F8VPR1;Q8BVA4		Leiomodin-1	Lmod1	2264	tr|F8VPR1|F8VPR1_MOUSE Leiomodin-1 OS=Mus musculus OX=10090 GN=Lmod1 PE=1 SV=1;sp|Q8BVA4|LMOD1_MOUSE Leiomodin-1 OS=Mus musculus OX=10090 GN=Lmod1 PE=1 SV=1
2.07945	2.12084	2.09081	2.06353	2.10046	2.14865	2.13331	2.17843	2.13406	2.1437	anatomical structure morphogenesis;biological regulation;cell part morphogenesis;cell projection morphogenesis;cell projection organization;cellular component assembly;cellular component assembly at cellular level;cellular component morphogenesis;cellular component organization;cellular component organization at cellular level;cellular component organization or biogenesis;cellular component organ…	enzyme regulator activity;GTPase regulator activity;guanyl-nucleotide exchange factor activity;nucleoside-triphosphatase regulator activity;Rac guanyl-nucleotide exchange factor activity;Ras guanyl-nucleotide exchange factor activity;Rho guanyl-nucleotide exchange factor activity;small GTPase regulator activity	cell junction;cell part;cell projection;cell projection part;cytoplasm;cytoplasmic part;cytoskeleton;cytosol;dendrite;dendritic spine;extrinsic to internal side of plasma membrane;extrinsic to membrane;extrinsic to plasma membrane;filopodium;intracellular non-membrane-bounded organelle;intracellular organelle;intracellular part;membrane part;neuron projection;neuron spine;non-membrane-bounded org…		+	SIE_SIE-S107	28	28	28	31	31	31	118.87	0	231.03	8613100000	60	0.00210966	0.0402068	-0.0566122	-4.4605	F8VPU2;E9Q805	F8VPU2		FERM, RhoGEF and pleckstrin domain-containing protein 1	Farp1	2267	sp|F8VPU2|FARP1_MOUSE FERM, ARHGEF and pleckstrin domain-containing protein 1 OS=Mus musculus OX=10090 GN=Farp1 PE=1 SV=1
-0.104136	-0.109023	-0.153462	-0.0955086	-0.0985117	-0.208001	-0.230516	-0.1475	-0.200279	-0.197638	anatomical structure development;anatomical structure morphogenesis;anion transport;auditory receptor cell development;bicarbonate transport;biological regulation;camera-type eye photoreceptor cell differentiation;cation homeostasis;cation transport;cell death;cell development;cell differentiation;cellular cation homeostasis;cellular chemical homeostasis;cellular developmental process;cellular ho…	active transmembrane transporter activity;anion transmembrane transporter activity;anion:anion antiporter activity;anion:cation symporter activity;antiporter activity;bicarbonate transmembrane transporter activity;cation transmembrane transporter activity;inorganic anion exchanger activity;inorganic anion transmembrane transporter activity;inorganic cation transmembrane transporter activity;ion t…	apical plasma membrane;basolateral plasma membrane;cell part;cell projection;cytoplasm;integral to membrane;integral to plasma membrane;intracellular part;intrinsic to membrane;intrinsic to plasma membrane;membrane;membrane part;microvillus;organelle part;plasma membrane;plasma membrane part;stereocilium		+	SIE_SIE-S107	21	4	2	20	3.9	2.1	127.22	0	19.882	1014900000	10	0.0011809	0.0310472	0.0846586	4.90858	F8VQC9;Q8BTY2;B1AWV9;Q5DTL9	F8VQC9;Q8BTY2		Anion exchange protein;Sodium bicarbonate cotransporter 3	Slc4a7	2283	tr|F8VQC9|F8VQC9_MOUSE Anion exchange protein OS=Mus musculus OX=10090 GN=Slc4a7 PE=1 SV=1;sp|Q8BTY2|S4A7_MOUSE Sodium bicarbonate cotransporter 3 OS=Mus musculus OX=10090 GN=Slc4a7 PE=1 SV=2
1.3722	1.39663	1.43178	1.45769	1.42391	1.22636	1.26258	1.20632	1.30073	1.24373	biological regulation;cation transport;cellular chemical homeostasis;cellular homeostasis;cellular ion homeostasis;cellular process;chemical homeostasis;establishment of localization;homeostatic process;ion homeostasis;ion transport;regulation of biological quality;regulation of membrane potential;transport	cation channel activity;cation transmembrane transporter activity;channel activity;excitatory extracellular ligand-gated ion channel activity;extracellular ligand-gated ion channel activity;gated channel activity;ion channel activity;ion transmembrane transporter activity;ligand-gated channel activity;ligand-gated ion channel activity;nicotinic acetylcholine-activated cation-selective channel act…	cell junction;cell part;ion channel complex;macromolecular complex;membrane;membrane part;nicotinic acetylcholine-gated receptor-channel complex;plasma membrane;plasma membrane part;postsynaptic membrane;protein complex;receptor complex;synapse part;synaptic membrane		+	SIE_SIE-S107	14	14	14	29.5	29.5	29.5	58.708	0	103.02	4624300000	42	5.70466e-05	0.00567565	0.168497	7.70736	F8VQK4;P04760;H8YHW6;I0B502;A0A087WP27	F8VQK4;P04760		Acetylcholine receptor subunit gamma	Chrng	2289	tr|F8VQK4|F8VQK4_MOUSE Acetylcholine receptor subunit gamma OS=Mus musculus OX=10090 GN=Chrng PE=3 SV=1;sp|P04760|ACHG_MOUSE Acetylcholine receptor subunit gamma OS=Mus musculus OX=10090 GN=Chrng PE=2 SV=1
0.888569	0.853372	0.912528	0.866123	0.926064	0.99578	0.951557	0.952449	1.00671	0.977896	anatomical structure development;anatomical structure morphogenesis;biological regulation;biosynthetic process;carbohydrate homeostasis;cell differentiation;cell proliferation;cell proliferation in forebrain;cellular biosynthetic process;cellular developmental process;cellular macromolecule biosynthetic process;cellular macromolecule metabolic process;cellular metabolic process;cellular nitrogen …	binding;chromatin binding;DNA binding;enzyme binding;histone deacetylase binding;Notch binding;nucleic acid binding;protein binding;protein binding transcription factor activity;protein N-terminus binding;receptor binding;sequence-specific DNA binding;transcription cofactor activity;transcription corepressor activity;transcription factor binding transcription factor activity	cell part;chromatin remodeling complex;histone deacetylase complex;intracellular membrane-bounded organelle;intracellular organelle;intracellular organelle part;intracellular part;macromolecular complex;membrane;membrane-bounded organelle;nuclear body;nuclear matrix;nuclear part;nucleoplasm;nucleoplasm part;nucleus;organelle;organelle part;protein complex;transcriptional repressor complex		+	SIE_SIE-S107	24	24	1	11.1	11.1	0.6	273.41	0	58.246	2183200000	37	0.00109311	0.0297062	-0.0875467	-4.97	F8VQL9;E9Q9V3;E9Q701;Q9WU42;F6Z4B2	F8VQL9;E9Q9V3;E9Q701;Q9WU42;F6Z4B2		Nuclear receptor corepressor 2	Ncor2	2292	tr|F8VQL9|F8VQL9_MOUSE Nuclear receptor corepressor 2 OS=Mus musculus OX=10090 GN=Ncor2 PE=1 SV=1;tr|E9Q9V3|E9Q9V3_MOUSE Nuclear receptor corepressor 2 OS=Mus musculus OX=10090 GN=Ncor2 PE=1 SV=1;tr|E9Q701|E9Q701_MOUSE Nuclear receptor corepressor 2 OS=Mus
1.71419	1.62878	1.75587	1.83266	1.65958	1.4998	1.56943	1.44557	1.53527	1.55522	biological regulation;biosynthetic process;cellular biosynthetic process;cellular macromolecule biosynthetic process;cellular macromolecule metabolic process;cellular metabolic process;cellular nitrogen compound metabolic process;cellular process;cellular protein metabolic process;macromolecule biosynthetic process;macromolecule metabolic process;macromolecule modification;metabolic process;negat…	acid-amino acid ligase activity;androgen receptor binding;binding;catalytic activity;cation binding;DNA binding;enzyme binding;hormone receptor binding;ion binding;ligase activity;ligase activity, forming carbon-nitrogen bonds;metal ion binding;nuclear hormone receptor binding;nucleic acid binding;protein binding;receptor binding;small conjugating protein ligase activity;steroid hormone receptor …	cell part;intracellular membrane-bounded organelle;intracellular organelle;intracellular organelle part;intracellular part;membrane-bounded organelle;nuclear body;nuclear part;nuclear speck;nucleoplasm part;nucleus;organelle;organelle part;PML body		+	SIE_SIE-S107	3	3	3	4.6	4.6	4.6	62.597	0.003686	1.8041	5999900000	15	0.00162709	0.0352436	0.197159	4.65828	F8WHS8;G3UWE3;Q8C5D8	F8WHS8;G3UWE3;Q8C5D8		E3 SUMO-protein ligase PIAS2	Pias2	2306	tr|F8WHS8|F8WHS8_MOUSE E3 SUMO-protein ligase PIAS2 OS=Mus musculus OX=10090 GN=Pias2 PE=1 SV=1;tr|G3UWE3|G3UWE3_MOUSE E3 SUMO-protein ligase PIAS2 OS=Mus musculus OX=10090 GN=Pias2 PE=1 SV=1;sp|Q8C5D8|PIAS2_MOUSE E3 SUMO-protein ligase PIAS2 OS=Mus muscul
-2.05601	-2.03283	-2.01293	-1.97905	-1.98473	-1.82221	-1.78893	-1.81757	-1.8864	-1.87105	cellular component organization;cellular component organization at cellular level;cellular component organization or biogenesis;cellular component organization or biogenesis at cellular level;cellular process;cytokinesis;cytoskeleton organization;microtubule cytoskeleton organization;microtubule-based process;organelle organization	binding;cytoskeletal protein binding;enzyme binding;identical protein binding;kinase binding;kinesin binding;protein binding;protein kinase binding	cell part;cytoplasm;cytoskeletal part;cytoskeleton;intracellular non-membrane-bounded organelle;intracellular organelle;intracellular organelle part;intracellular part;macromolecular complex;membrane;microtubule;microtubule cytoskeleton;non-membrane-bounded organelle;nuclear part;nucleoplasm;organelle;organelle part;plasma membrane;protein complex;spindle;spindle pole		+	SIE_SIE-S107	3	3	3	5.3	5.3	5.3	61.73	0	4.2924	324390000	4	6.286e-05	0.00603059	-0.175876	-7.60321	G3XA79;G3UY19;G3UW86;G3UWQ7;Q99K43;G3UXT4	G3XA79;G3UY19;G3UW86;G3UWQ7;Q99K43;G3UXT4		Protein regulator of cytokinesis 1	Prc1	2347	tr|G3XA79|G3XA79_MOUSE Protein regulator of cytokinesis 1 OS=Mus musculus OX=10090 GN=Prc1 PE=1 SV=1;tr|G3UY19|G3UY19_MOUSE Protein regulator of cytokinesis 1 OS=Mus musculus OX=10090 GN=Prc1 PE=1 SV=1;tr|G3UW86|G3UW86_MOUSE Protein regulator of cytokinesi
-1.68173	-1.66791	-1.65373	-1.66558	-1.65999	-1.75292	-1.73363	-1.71601	-1.70676	-1.7737	biological regulation;biosynthetic process;cellular biosynthetic process;cellular metabolic process;cellular process;chromosome segregation;cofactor biosynthetic process;cofactor metabolic process;iron-sulfur cluster assembly;metabolic process;metallo-sulfur cluster assembly;regulation of biological process;regulation of biosynthetic process;regulation of cellular biosynthetic process;regulation …	nucleic acid binding transcription factor activity;sequence-specific DNA binding transcription factor activity	cell part;cytoskeletal part;intracellular organelle part;intracellular part;macromolecular complex;MMXD complex;organelle part;protein complex		+	SIE_SIE-S107	4	4	4	18.9	18.9	18.9	26.165	0	8.9803	169720000	4	0.000624397	0.0217965	0.0708178	5.42857	G3UYR5;Q99KN2;G3UYN9;G3UYS4	G3UYR5;Q99KN2;G3UYN9		Probable cytosolic iron-sulfur protein assembly protein CIAO1	Ciao1	2381	tr|G3UYR5|G3UYR5_MOUSE Probable cytosolic iron-sulfur protein assembly protein CIAO1 OS=Mus musculus OX=10090 GN=Ciao1 PE=1 SV=1;sp|Q99KN2|CIAO1_MOUSE Probable cytosolic iron-sulfur protein assembly protein CIAO1 OS=Mus musculus OX=10090 GN=Ciao1 PE=1 SV=1
-2.11361	-2.13652	-2.08373	-2.1834	-2.1135	-2.34426	-2.33302	-2.36089	-2.23331	-2.28425	biological regulation;cation transport;cellular chemical homeostasis;cellular homeostasis;cellular ion homeostasis;cellular process;chemical homeostasis;establishment of localization;homeostatic process;ion homeostasis;ion transmembrane transport;ion transport;metal ion transport;monovalent inorganic cation transport;regulation of action potential;regulation of action potential in neuron;regulati…	cation channel activity;cation transmembrane transporter activity;channel activity;gated channel activity;ion channel activity;ion transmembrane transporter activity;passive transmembrane transporter activity;sodium channel activity;substrate-specific channel activity;substrate-specific transmembrane transporter activity;substrate-specific transporter activity;transmembrane transporter activity;t…	cation channel complex;cell part;ion channel complex;macromolecular complex;membrane;membrane part;plasma membrane;plasma membrane part;protein complex;sodium channel complex;voltage-gated sodium channel complex		+	SIE_SIE-S107	5	5	5	3.3	3.3	3.3	208.77	0	27.908	125670000	7	0.000193463	0.0107655	0.184998	6.47339	G3X8T7;Q9ER60	G3X8T7;Q9ER60		Sodium channel protein;Sodium channel protein type 4 subunit alpha	Scn4a	2400	tr|G3X8T7|G3X8T7_MOUSE Sodium channel protein OS=Mus musculus OX=10090 GN=Scn4a PE=3 SV=1;sp|Q9ER60|SCN4A_MOUSE Sodium channel protein type 4 subunit alpha OS=Mus musculus OX=10090 GN=Scn4a PE=2 SV=1
0.513756	0.510983	0.535258	0.523943	0.491469	0.58237	0.560419	0.625838	0.585928	0.603838	cellular macromolecule metabolic process;cellular metabolic process;cellular nitrogen compound metabolic process;cellular process;macromolecule metabolic process;metabolic process;mRNA metabolic process;mRNA processing;nitrogen compound metabolic process;nuclear mRNA splicing, via spliceosome;nucleic acid metabolic process;nucleobase-containing compound metabolic process;primary metabolic process…	adenyl nucleotide binding;adenyl ribonucleotide binding;ATP binding;ATPase activity;ATPase activity, coupled;ATP-dependent helicase activity;ATP-dependent RNA helicase activity;binding;catalytic activity;helicase activity;hydrolase activity;hydrolase activity, acting on acid anhydrides;hydrolase activity, acting on acid anhydrides, in phosphorus-containing anhydrides;nucleoside-triphosphatase act…	cell part;cytoplasm;intracellular organelle part;intracellular part;macromolecular complex;nuclear part;nucleoplasm;organelle part;ribonucleoprotein complex;spliceosomal complex		+	SIE_SIE-S107	15	15	15	16	16	16	119.07	0	101.99	1335000000	18	0.000399502	0.0168711	-0.0765966	-5.81235	G3X8X0;Q05BH3;G3UXT5	G3X8X0;Q05BH3			Dhx16	2402	tr|G3X8X0|G3X8X0_MOUSE DEAH (Asp-Glu-Ala-His) box polypeptide 16 OS=Mus musculus OX=10090 GN=Dhx16 PE=1 SV=1;tr|Q05BH3|Q05BH3_MOUSE DEAH (Asp-Glu-Ala-His) box polypeptide 16 OS=Mus musculus OX=10090 GN=Dhx16 PE=1 SV=1
-0.532169	-0.510396	-0.519265	-0.383411	-0.449363	-0.390622	-0.350948	-0.327249	-0.334032	-0.340208	cellular component assembly;cellular component assembly at cellular level;cellular component organization;cellular component organization at cellular level;cellular component organization or biogenesis;cellular component organization or biogenesis at cellular level;cellular macromolecular complex assembly;cellular macromolecular complex subunit organization;cellular macromolecule metabolic proces…	binding;nucleic acid binding;RNA binding;rRNA binding	cell part;intracellular membrane-bounded organelle;intracellular non-membrane-bounded organelle;intracellular organelle;intracellular organelle part;intracellular part;membrane-bounded organelle;non-membrane-bounded organelle;nuclear part;nucleolus;nucleus;organelle;organelle part		+	SIE_SIE-S107	8	8	8	40.3	40.3	40.3	31.471	0	156.12	945800000	24	0.00245007	0.043023	-0.130309	-4.34854	G3X926;Q9JJ80;S4R1Y5;S4R2R2;S4R2H5	G3X926;Q9JJ80;S4R1Y5;S4R2R2;S4R2H5		Ribosome production factor 2 homolog	Rpf2	2408	tr|G3X926|G3X926_MOUSE MCG1407, isoform CRA_a OS=Mus musculus OX=10090 GN=Rpf2 PE=1 SV=1;sp|Q9JJ80|RPF2_MOUSE Ribosome production factor 2 homolog OS=Mus musculus OX=10090 GN=Rpf2 PE=2 SV=2;tr|S4R1Y5|S4R1Y5_MOUSE Ribosome production factor 2 homolog (Fragm
2.8693	2.88773	2.87267	2.86539	2.93895	3.03348	2.94544	3.04917	3.01749	3.05726	biological regulation;biosynthetic process;cellular biosynthetic process;cellular macromolecule biosynthetic process;cellular macromolecule metabolic process;cellular metabolic process;cellular nitrogen compound metabolic process;cellular process;cellular response to stimulus;cellular response to stress;DNA metabolic process;DNA repair;DNA replication;macromolecule biosynthetic process;macromolec…		cell part;chromosome;intracellular membrane-bounded organelle;intracellular non-membrane-bounded organelle;intracellular organelle;intracellular part;membrane-bounded organelle;non-membrane-bounded organelle;nucleus;organelle		+	SIE_SIE-S107	40	40	39	36.4	36.4	36.4	119.84	0	261.25	8397400000	80	0.00054894	0.019934	-0.133762	-5.53755	G3X956;Q920B9;F6SKQ8	G3X956;Q920B9		FACT complex subunit SPT16	Supt16;Supt16h	2412	tr|G3X956|G3X956_MOUSE Suppressor of Ty 16 OS=Mus musculus OX=10090 GN=Supt16 PE=1 SV=1;sp|Q920B9|SP16H_MOUSE FACT complex subunit SPT16 OS=Mus musculus OX=10090 GN=Supt16h PE=1 SV=2
-4.06666	-4.15994	-4.07307	-4.15534	-4.01351	-3.74073	-3.7464	-3.71394	-3.71791	-3.71092	biological regulation;biosynthetic process;cellular biosynthetic process;cellular macromolecule biosynthetic process;cellular macromolecule metabolic process;cellular metabolic process;cellular nitrogen compound metabolic process;cellular process;macromolecule biosynthetic process;macromolecule metabolic process;metabolic process;negative regulation of biological process;negative regulation of ce…	adenyl nucleotide binding;adenyl ribonucleotide binding;ATP binding;ATPase activity;binding;catalytic activity;chromatin binding;histone binding;hydrolase activity;hydrolase activity, acting on acid anhydrides;hydrolase activity, acting on acid anhydrides, in phosphorus-containing anhydrides;nucleoside-triphosphatase activity;nucleotide binding;protein binding;purine nucleotide binding;purine rib…	cell part;extracellular membrane-bounded organelle;extracellular organelle;extracellular region part;extracellular vesicular exosome;intracellular membrane-bounded organelle;intracellular organelle;intracellular organelle part;intracellular part;membrane-bounded organelle;membrane-bounded vesicle;nuclear part;nucleoplasm;nucleus;organelle;organelle part;vesicle		+	SIE_SIE-S107	7	5	5	6.5	4.9	4.9	155.28	0	9.7694	66064000	5	1.41503e-06	0.000674085	-0.367727	-12.6707	G3X963;Q8CDM1	G3X963;Q8CDM1		ATPase family AAA domain-containing protein 2	Atad2	2414	tr|G3X963|G3X963_MOUSE ATPase family AAA domain-containing protein 2 OS=Mus musculus OX=10090 GN=Atad2 PE=1 SV=1;sp|Q8CDM1|ATAD2_MOUSE ATPase family AAA domain-containing protein 2 OS=Mus musculus OX=10090 GN=Atad2 PE=1 SV=1
5.1743	5.14171	5.24111	5.17328	5.18855	5.12077	5.08098	5.08454	5.06559	5.10471	anatomical structure development;anatomical structure morphogenesis;biological adhesion;biological regulation;blood vessel morphogenesis;cell adhesion;cell differentiation;cell migration;cell motility;cell surface receptor linked signaling pathway;cell-cell adhesion;cellular component movement;cellular developmental process;cellular process;cellular response to stimulus;developmental process;endo…		adherens junction;alpha7-beta1 integrin complex;anchoring junction;cell junction;cell part;cell surface;cell-substrate adherens junction;cell-substrate junction;cytoplasm;integrin complex;intracellular part;macromolecular complex;membrane;membrane part;muscle tendon junction;neuromuscular junction;plasma membrane;plasma membrane part;protein complex;receptor complex;sarcolemma;synapse		+	SIE_SIE-S107	45	45	1	41.5	41.5	1.7	124.61	0	323.31	87196000000	185	0.00120366	0.0312173	0.0924692	4.89347	G3X9Q1	G3X9Q1			Itga7	2437	tr|G3X9Q1|G3X9Q1_MOUSE Integrin alpha-7 OS=Mus musculus OX=10090 GN=Itga7 PE=1 SV=1
0.697626	0.696263	0.742335	0.750984	0.744905	0.888204	0.858812	0.893443	0.852684	0.839064	anatomical structure development;anatomical structure formation involved in morphogenesis;anatomical structure morphogenesis;appendage morphogenesis;atrial septum morphogenesis;axis specification;biological regulation;biosynthetic process;blood vessel development;bone remodeling;cardiac septum morphogenesis;cell activation;cell cycle arrest;cell cycle process;cell development;cell differentiation…	binding;calcium ion binding;cation binding;enzyme binding;ion binding;metal ion binding;NF-kappaB binding;protein binding;transcription factor binding	cell part;cell projection;cell surface;cilium;cytoplasmic part;cytosol;extracellular region;integral to membrane;integral to plasma membrane;intracellular membrane-bounded organelle;intracellular organelle;intracellular organelle part;intracellular part;intrinsic to membrane;intrinsic to plasma membrane;macromolecular complex;membrane;membrane part;membrane-bounded organelle;nuclear part;nucleopl…		+	SIE_SIE-S107	20	20	17	9.1	9.1	8.2	265.63	0	69.438	1639300000	35	2.30333e-05	0.0034866	-0.140019	-8.73703	G5E8J0;O35516	G5E8J0;O35516		Neurogenic locus notch homolog protein 2;Notch 2 extracellular truncation;Notch 2 intracellular domain	Notch2	2471	tr|G5E8J0|G5E8J0_MOUSE Neurogenic locus notch homolog protein 2 OS=Mus musculus OX=10090 GN=Notch2 PE=1 SV=1;sp|O35516|NOTC2_MOUSE Neurogenic locus notch homolog protein 2 OS=Mus musculus OX=10090 GN=Notch2 PE=1 SV=1
-3.03296	-2.98365	-3.03511	-3.07308	-2.91002	-2.84695	-2.86802	-2.83756	-2.69048	-2.77891	anatomical structure development;biological regulation;biosynthetic process;cellular biosynthetic process;cellular macromolecule biosynthetic process;cellular macromolecule metabolic process;cellular metabolic process;cellular nitrogen compound metabolic process;cellular process;developmental growth;developmental growth involved in morphogenesis;developmental process;endochondral bone growth;grow…	binding;cation binding;DNA binding;ion binding;metal ion binding;nucleic acid binding	cell part;cytoplasm;intracellular membrane-bounded organelle;intracellular organelle;intracellular organelle part;intracellular part;membrane;membrane-bounded organelle;nuclear part;nucleoplasm;nucleus;organelle;organelle part;plasma membrane		+	SIE_SIE-S107	3	3	3	2.6	2.6	2.6	122.31	0.00098814	2.3434	94028000	3	0.00144372	0.0335742	-0.202582	-4.75083	H3BIU2;Q8BMQ3;H3BLG6;H3BKR9;H3BL54;H3BKJ2;H3BL10;H3BIY6;H3BJ03;H3BKX5	H3BIU2;Q8BMQ3;H3BLG6		Zinc finger protein basonuclin-2	Bnc2	2500	tr|H3BIU2|H3BIU2_MOUSE Zinc finger protein basonuclin-2 OS=Mus musculus OX=10090 GN=Bnc2 PE=1 SV=1;sp|Q8BMQ3|BNC2_MOUSE Zinc finger protein basonuclin-2 OS=Mus musculus OX=10090 GN=Bnc2 PE=1 SV=3;tr|H3BLG6|H3BLG6_MOUSE Zinc finger protein basonuclin-2 OS=M
-3.59616	-3.61806	-3.61044	-3.55248	-3.59297	-3.46589	-3.38766	-3.48094	-3.48697	-3.42712	anatomical structure development;biological regulation;cell development;cellular component organization;cellular component organization at cellular level;cellular component organization or biogenesis;cellular component organization or biogenesis at cellular level;cellular developmental process;cellular process;chondrocyte development;collagen fibril organization;developmental process;establishmen…		cell part;cytoplasmic part;endoplasmic reticulum membrane;endoplasmic reticulum part;integral to membrane;intracellular membrane-bounded organelle;intracellular organelle;intracellular organelle part;intracellular part;intrinsic to membrane;membrane;membrane part;membrane-bounded organelle;organelle;organelle membrane;organelle part		+	SIE_SIE-S107	33	1	1	36.6	1.3	1.3	87.208	0.00014432	2.7606	132490000	3	0.000169634	0.0102774	-0.144304	-6.5986	J3KMH5;A0A0A6YX61	J3KMH5			Mia3	2563	tr|J3KMH5|J3KMH5_MOUSE Transport and Golgi organization protein 1 homolog OS=Mus musculus OX=10090 GN=Mia3 PE=1 SV=1
-3.0551	-3.0813	-2.97814	-3.02009	-2.99531	-2.93301	-2.9504	-2.80442	-2.861	-2.85693	biological regulation;cellular component assembly;cellular component assembly at cellular level;cellular component organization;cellular component organization at cellular level;cellular component organization or biogenesis;cellular component organization or biogenesis at cellular level;cellular process;cellular response to abiotic stimulus;cellular response to light stimulus;cellular response to…	binding;chromatin binding;histone binding;nucleosomal histone binding;nucleosome binding;p53 binding;protein binding;protein binding transcription factor activity;repressing transcription factor binding;transcription cofactor activity;transcription corepressor activity;transcription factor binding;transcription factor binding transcription factor activity	cell part;intracellular membrane-bounded organelle;intracellular non-membrane-bounded organelle;intracellular organelle;intracellular organelle part;intracellular part;membrane-bounded organelle;non-membrane-bounded organelle;nuclear part;nucleolus;nucleoplasm;nucleus;organelle;organelle part		+	SIE_SIE-S107	10	1	1	14.1	1.5	1.5	85.637	0	7.0843	260800000	2	0.00224535	0.0413479	-0.144837	-4.41368	J3QK52;Q8BHX6	J3QK52;Q8BHX6			Noc2l	2567	tr|J3QK52|J3QK52_MOUSE Nucleolar complex protein 2 homolog OS=Mus musculus OX=10090 GN=Noc2l PE=1 SV=1;tr|Q8BHX6|Q8BHX6_MOUSE Nucleolar complex protein 2 homolog OS=Mus musculus OX=10090 GN=Noc2l PE=1 SV=1
3.9166	3.85682	3.93186	3.90543	3.87784	3.79328	3.78196	3.77256	3.81405	3.76219	biological regulation;calcium ion transmembrane transport;calcium ion transport;cation transport;cellular process;divalent inorganic cation transport;divalent metal ion transport;establishment of localization;ion transmembrane transport;ion transport;metal ion transport;regulation of biological process;regulation of calcium ion transport;regulation of ion transport;regulation of localization;regu…	binding;calcium channel activity;calcium channel regulator activity;cation binding;cation channel activity;cation transmembrane transporter activity;channel activity;channel regulator activity;gated channel activity;ion binding;ion channel activity;ion transmembrane transporter activity;metal ion binding;passive transmembrane transporter activity;substrate-specific channel activity;substrate-spec…	calcium channel complex;cation channel complex;cell part;cytoplasmic part;endoplasmic reticulum;extracellular membrane-bounded organelle;extracellular organelle;extracellular region part;extracellular vesicular exosome;intracellular membrane-bounded organelle;intracellular organelle;intracellular part;ion channel complex;macromolecular complex;membrane part;membrane-bounded organelle;membrane-bou…		+	SIE_SIE-S107	41	41	39	45.5	45.5	44.9	124.63	0	323.31	21359000000	150	0.000115883	0.00883422	0.112901	6.97159	O08532;E9Q1X8;Q8C6Y3	O08532;E9Q1X8		Voltage-dependent calcium channel subunit alpha-2/delta-1;Voltage-dependent calcium channel subunit alpha-2-1;Voltage-dependent calcium channel subunit delta-1	Cacna2d1	2605	sp|O08532|CA2D1_MOUSE Voltage-dependent calcium channel subunit alpha-2/delta-1 OS=Mus musculus OX=10090 GN=Cacna2d1 PE=1 SV=1;tr|E9Q1X8|E9Q1X8_MOUSE Voltage-dependent calcium channel subunit alpha-2/delta-1 OS=Mus musculus OX=10090 GN=Cacna2d1 PE=1 SV=2
0.392227	0.442054	0.390838	0.569809	0.510764	0.788583	0.829271	0.744966	0.892332	0.87121	cellular macromolecule metabolic process;cellular metabolic process;cellular process;cellular protein metabolic process;macromolecule metabolic process;macromolecule modification;metabolic process;N-terminal protein amino acid modification;peptidyl-amino acid modification;peptidyl-methionine modification;primary metabolic process;protein initiator methionine removal;protein maturation;protein met…	aminopeptidase activity;binding;catalytic activity;cation binding;exopeptidase activity;hydrolase activity;ion binding;metal ion binding;metalloaminopeptidase activity;metalloexopeptidase activity;metallopeptidase activity;peptidase activity;peptidase activity, acting on L-amino acid peptides	cell part;cytoplasm;intracellular part;membrane;plasma membrane		+	SIE_SIE-S107	12	12	12	31.6	31.6	31.6	50.526	0	231.14	2338100000	34	3.42698e-05	0.00410538	-0.364134	-8.27302	Q3TMN1;Q3UI33;O08663;M0QW69;M0QWM9;M0QW48;M0QWX0	Q3TMN1;Q3UI33;O08663;M0QW69;M0QWM9		Methionine aminopeptidase 2;Methionine aminopeptidase	Metap2	2620	tr|Q3TMN1|Q3TMN1_MOUSE Methionine aminopeptidase 2 OS=Mus musculus OX=10090 GN=Metap2 PE=1 SV=1;tr|Q3UI33|Q3UI33_MOUSE Methionine aminopeptidase 2 OS=Mus musculus OX=10090 GN=Metap2 PE=1 SV=1;sp|O08663|MAP2_MOUSE Methionine aminopeptidase 2 OS=Mus musculus
5.37716	5.27882	5.37862	5.23738	5.27582	5.20278	5.18146	5.19595	5.11002	5.16238	actin cytoskeleton organization;actin filament-based process;actomyosin structure organization;biological regulation;calcium-mediated signaling;cardiac muscle contraction;cellular chemical homeostasis;cellular component assembly;cellular component assembly at cellular level;cellular component organization;cellular component organization at cellular level;cellular component organization or biogene…	binding;calcium ion binding;calcium-dependent protein binding;cation binding;ion binding;metal ion binding;protein binding	cell part;contractile fiber part;cytoplasm;cytoplasmic part;endoplasmic reticulum;endoplasmic reticulum lumen;endoplasmic reticulum part;intracellular;intracellular membrane-bounded organelle;intracellular organelle;intracellular organelle lumen;intracellular organelle part;intracellular part;junctional membrane complex;macromolecular complex;membrane-bounded organelle;membrane-enclosed lumen;org…		+	SIE_SIE-S107	17	17	17	49.2	49.2	49.2	48.176	0	323.31	81703000000	140	0.00309437	0.0497643	0.139044	4.17651	O09161;F6QYE1;E9PZ67	O09161;F6QYE1;E9PZ67		Calsequestrin-2;Calsequestrin	Casq2	2657	sp|O09161|CASQ2_MOUSE Calsequestrin-2 OS=Mus musculus OX=10090 GN=Casq2 PE=1 SV=3;tr|F6QYE1|F6QYE1_MOUSE Calsequestrin OS=Mus musculus OX=10090 GN=Casq2 PE=1 SV=1;tr|E9PZ67|E9PZ67_MOUSE Calsequestrin (Fragment) OS=Mus musculus OX=10090 GN=Casq2 PE=1 SV=1
3.12155	3.02246	3.09453	2.92595	2.98608	2.80302	2.80951	2.90618	2.8984	2.7828	actin cytoskeleton organization;actin filament-based process;actomyosin structure organization;anatomical structure development;biological regulation;calcium-mediated signaling;cellular component assembly;cellular component assembly at cellular level;cellular component organization;cellular component organization at cellular level;cellular component organization or biogenesis;cellular component o…	binding;calcium ion binding;cation binding;ion binding;metal ion binding	cell part;contractile fiber part;cytoplasmic part;endoplasmic reticulum;endoplasmic reticulum lumen;endoplasmic reticulum membrane;endoplasmic reticulum part;Golgi apparatus;I band;intracellular membrane-bounded organelle;intracellular organelle;intracellular organelle lumen;intracellular organelle part;intracellular part;membrane;membrane part;membrane-bounded organelle;membrane-enclosed lumen;m…		+	SIE_SIE-S107	10	10	10	26.7	26.7	26.7	46.377	0	260.07	35818000000	31	0.00254184	0.0438926	0.190131	4.32123	O09165;E9Q489	O09165		Calsequestrin-1	Casq1	2659	sp|O09165|CASQ1_MOUSE Calsequestrin-1 OS=Mus musculus OX=10090 GN=Casq1 PE=1 SV=3
3.91344	3.87889	3.91159	3.86734	3.89685	3.81405	3.77266	3.81292	3.78785	3.78124	anatomical structure development;biological regulation;biosynthetic process;carboxylic acid biosynthetic process;carboxylic acid metabolic process;cellular biosynthetic process;cellular ketone metabolic process;cellular lipid metabolic process;cellular metabolic process;cellular process;cellular response to chemical stimulus;cellular response to cytokine stimulus;cellular response to hypoxia;cell…	binding;catalytic activity;cation binding;heme binding;intramolecular oxidoreductase activity;ion binding;iron ion binding;isomerase activity;metal ion binding;monooxygenase activity;oxidoreductase activity;oxidoreductase activity, acting on paired donors, with incorporation or reduction of molecular oxygen;prostaglandin-I synthase activity;tetrapyrrole binding;transition metal ion binding	caveola;cell part;cytoplasm;cytoplasmic part;endoplasmic reticulum;endoplasmic reticulum membrane;endoplasmic reticulum part;extracellular region part;extracellular space;integral to membrane;intracellular membrane-bounded organelle;intracellular organelle;intracellular organelle part;intracellular part;intrinsic to membrane;membrane;membrane part;membrane raft;membrane-bounded organelle;nucleus;…		+	SIE_SIE-S107	24	24	24	54.9	54.9	54.9	57.046	0	323.31	24071000000	112	4.03176e-05	0.00446536	0.0998789	8.08912	O35074;Q8BXC0	O35074;Q8BXC0		Prostacyclin synthase	Ptgis	2663	sp|O35074|PTGIS_MOUSE Prostacyclin synthase OS=Mus musculus OX=10090 GN=Ptgis PE=1 SV=1;tr|Q8BXC0|Q8BXC0_MOUSE Prostacyclin synthase OS=Mus musculus OX=10090 GN=Ptgis PE=1 SV=1
3.10732	3.11594	3.13421	3.09832	3.11194	3.1624	3.13579	3.16543	3.15517	3.17808	cellular macromolecule metabolic process;cellular metabolic process;cellular nitrogen compound metabolic process;cellular process;macromolecule metabolic process;metabolic process;mRNA metabolic process;mRNA processing;nitrogen compound metabolic process;nuclear mRNA splicing, via spliceosome;nucleic acid metabolic process;nucleobase-containing compound metabolic process;primary metabolic process…	adenyl nucleotide binding;adenyl ribonucleotide binding;ATP binding;ATPase activity;ATPase activity, coupled;ATP-dependent helicase activity;ATP-dependent RNA helicase activity;binding;catalytic activity;double-stranded RNA binding;helicase activity;hydrolase activity;hydrolase activity, acting on acid anhydrides;hydrolase activity, acting on acid anhydrides, in phosphorus-containing anhydrides;n…	cell part;cytoplasm;intracellular membrane-bounded organelle;intracellular non-membrane-bounded organelle;intracellular organelle;intracellular organelle part;intracellular part;macromolecular complex;membrane-bounded organelle;non-membrane-bounded organelle;nuclear part;nucleolus;nucleoplasm;nucleus;organelle;organelle part;post-mRNA release spliceosomal complex;ribonucleoprotein complex;spliceo…		+	SIE_SIE-S107	29	29	29	37	37	37	91.006	0	200.2	10779000000	116	0.00104406	0.0287729	-0.0458277	-5.00669	O35286;Q497W9;A0A0G2JG10;A0A0G2JGQ5	O35286;Q497W9;A0A0G2JG10		Pre-mRNA-splicing factor ATP-dependent RNA helicase DHX15	Dhx15	2679	sp|O35286|DHX15_MOUSE Pre-mRNA-splicing factor ATP-dependent RNA helicase DHX15 OS=Mus musculus OX=10090 GN=Dhx15 PE=1 SV=2;tr|Q497W9|Q497W9_MOUSE DEAH (Asp-Glu-Ala-His) box polypeptide 15 OS=Mus musculus OX=10090 GN=Dhx15 PE=1 SV=1;tr|A0A0G2JG10|A0A0G2JG1
2.90929	2.85481	2.88808	2.84625	2.8696	2.76715	2.81952	2.83056	2.76539	2.74731	biological regulation;cellular macromolecule metabolic process;cellular metabolic process;cellular nitrogen compound metabolic process;cellular process;cellular protein metabolic process;cellular response to stimulus;cellular response to stress;DNA metabolic process;DNA recombination;DNA repair;double-strand break repair;double-strand break repair via homologous recombination;double-strand break …	binding;catalytic activity;cation binding;endopeptidase activator activity;endopeptidase activity;endopeptidase regulator activity;enzyme activator activity;enzyme regulator activity;hydrolase activity;ion binding;metal ion binding;metallopeptidase activity;peptidase activator activity;peptidase activity;peptidase activity, acting on L-amino acid peptides;peptidase regulator activity;proteasome b…	cell part;extracellular membrane-bounded organelle;extracellular organelle;extracellular region part;extracellular vesicular exosome;intracellular membrane-bounded organelle;intracellular organelle;intracellular part;macromolecular complex;membrane-bounded organelle;membrane-bounded vesicle;nucleus;organelle;proteasome accessory complex;proteasome complex;proteasome regulatory particle, lid subco…		+	SIE_SIE-S107	11	11	11	49.4	49.4	49.4	34.577	0	48.741	9505500000	56	0.00233398	0.0422511	0.08762	4.38472	O35593	O35593		26S proteasome non-ATPase regulatory subunit 14	Psmd14	2703	sp|O35593|PSDE_MOUSE 26S proteasome non-ATPase regulatory subunit 14 OS=Mus musculus OX=10090 GN=Psmd14 PE=1 SV=2
0.839712	0.737756	0.802726	0.766293	0.750327	0.892041	0.840885	0.896258	0.882521	0.88599	biological regulation;cell activation;cell surface receptor linked signaling pathway;cellular macromolecule metabolic process;cellular metabolic process;cellular process;cellular protein metabolic process;cellular response to stimulus;chordate embryonic development;constitutive protein ectodomain proteolysis;developmental process;embryo development;embryo development ending in birth or egg hatchi…	binding;catalytic activity;cation binding;endopeptidase activity;enzyme binding;hydrolase activity;identical protein binding;ion binding;kinase binding;metal ion binding;metalloendopeptidase activity;metallopeptidase activity;peptidase activity;peptidase activity, acting on L-amino acid peptides;protein binding;protein dimerization activity;protein domain specific binding;protein homodimerization…	adherens junction;anchoring junction;cell junction;cell part;cell surface;cell-substrate adherens junction;cell-substrate junction;cytoplasm;cytoplasmic membrane-bounded vesicle;cytoplasmic part;cytoplasmic vesicle;cytoskeletal part;endoplasmic reticulum part;extracellular membrane-bounded organelle;extracellular organelle;extracellular region part;extracellular vesicular exosome;focal adhesion;G…		+	SIE_SIE-S107	11	11	11	17.8	17.8	17.8	83.967	0	114.7	2191400000	23	0.0014541	0.0335742	-0.100176	-4.74525	O35598;E9PYF2;D3Z1E6	O35598		Disintegrin and metalloproteinase domain-containing protein 10	Adam10	2705	sp|O35598|ADA10_MOUSE Disintegrin and metalloproteinase domain-containing protein 10 OS=Mus musculus OX=10090 GN=Adam10 PE=1 SV=2
2.51023	2.47589	2.54156	2.43415	2.4988	2.39059	2.38879	2.40877	2.33805	2.40847	cellular process;establishment of localization;establishment of localization in cell;establishment of protein localization;intracellular protein transport;intracellular transport;protein transport;transport;vesicle-mediated transport	binding;enzyme binding;kinase binding;protein binding;protein kinase binding;protein transporter activity;substrate-specific transporter activity;transporter activity	AP-type membrane coat adaptor complex;cell part;clathrin adaptor complex;clathrin coated vesicle membrane;coated vesicle membrane;cytoplasmic part;cytoplasmic vesicle membrane;cytoplasmic vesicle part;Golgi apparatus part;intracellular organelle part;intracellular part;macromolecular complex;membrane;membrane part;organelle membrane;organelle part;protein complex;trans-Golgi network;vesicle membr…		+	SIE_SIE-S107	41	21	21	53.1	34.4	34.4	101.19	0	245.38	9562800000	66	0.00143602	0.0335742	0.10519	4.75498	Q5SVG5;Q5SVG4;O35643	Q5SVG5;Q5SVG4;O35643		AP-1 complex subunit beta-1	Ap1b1	2712	tr|Q5SVG5|Q5SVG5_MOUSE AP complex subunit beta OS=Mus musculus OX=10090 GN=Ap1b1 PE=1 SV=1;tr|Q5SVG4|Q5SVG4_MOUSE AP complex subunit beta OS=Mus musculus OX=10090 GN=Ap1b1 PE=1 SV=1;sp|O35643|AP1B1_MOUSE AP-1 complex subunit beta-1 OS=Mus musculus OX=10090
1.42944	1.40858	1.42827	1.43521	1.44527	1.45994	1.45545	1.49188	1.4887	1.46224	apoptosis;biological regulation;cell death;cellular process;death;negative regulation of apoptosis;negative regulation of biological process;negative regulation of cell death;negative regulation of cellular process;negative regulation of fibroblast apoptosis;negative regulation of programmed cell death;programmed cell death;regulation of apoptosis;regulation of biological process;regulation of ce…	binding;fibroblast growth factor binding;growth factor binding;protein binding	cell part;cytoplasm;intracellular membrane-bounded organelle;intracellular organelle;intracellular organelle part;intracellular part;macromolecular complex;membrane;membrane-bounded organelle;nuclear part;nucleoplasm;nucleus;organelle;organelle part;ribonucleoprotein complex;spliceosomal complex		+	SIE_SIE-S107	21	21	21	44.6	44.6	44.6	56.784	0	272.52	6970200000	51	0.00251499	0.043875	-0.042288	-4.32911	O35841	O35841		Apoptosis inhibitor 5	Api5	2725	sp|O35841|API5_MOUSE Apoptosis inhibitor 5 OS=Mus musculus OX=10090 GN=Api5 PE=1 SV=2
1.61783	1.55543	1.56587	1.53268	1.50967	1.42025	1.48618	1.45354	1.48694	1.43098	catabolic process;cellular catabolic process;cellular macromolecule catabolic process;cellular macromolecule metabolic process;cellular metabolic process;cellular process;macromolecule catabolic process;macromolecule metabolic process;metabolic process;modification-dependent macromolecule catabolic process;modification-dependent protein catabolic process;primary metabolic process;proteasomal prot…	catalytic activity;endopeptidase activity;hydrolase activity;peptidase activity;peptidase activity, acting on L-amino acid peptides;threonine-type endopeptidase activity;threonine-type peptidase activity	cell part;centrosome;cytoplasm;cytoplasmic part;cytoskeletal part;cytosol;extracellular membrane-bounded organelle;extracellular organelle;extracellular region part;extracellular vesicular exosome;intracellular membrane-bounded organelle;intracellular non-membrane-bounded organelle;intracellular organelle;intracellular organelle part;intracellular part;macromolecular complex;membrane-bounded orga…		+	SIE_SIE-S107	8	8	8	37.5	37.5	37.5	28.532	0	79.174	5025600000	22	0.00222852	0.0413479	0.100715	4.41932	O55234;Q8BTY5	O55234;Q8BTY5		Proteasome subunit beta type-5	Psmb5	2783	sp|O55234|PSB5_MOUSE Proteasome subunit beta type-5 OS=Mus musculus OX=10090 GN=Psmb5 PE=1 SV=3;tr|Q8BTY5|Q8BTY5_MOUSE Proteasome subunit beta type-5 OS=Mus musculus OX=10090 GN=Psmb5 PE=1 SV=1
-0.890724	-0.886048	-0.949401	-0.878733	-0.842759	-1.0574	-1.04657	-1.02817	-1.03498	-0.977718	biological regulation;cellular hormone metabolic process;cellular lipid metabolic process;cellular metabolic process;cellular process;diterpenoid metabolic process;fat-soluble vitamin metabolic process;hormone metabolic process;isoprenoid metabolic process;lipid metabolic process;metabolic process;multicellular organismal process;neurological system process;primary metabolic process;regulation of…	catalytic activity;oxidoreductase activity	cell body;cell part;cytoplasmic part;endoplasmic reticulum lumen;endoplasmic reticulum part;intracellular organelle lumen;intracellular organelle part;intracellular part;membrane;membrane-enclosed lumen;organelle lumen;organelle part		+	SIE_SIE-S107	7	7	7	25.5	25.5	25.5	34.826	0	35.634	1046700000	15	0.000223766	0.0120505	0.139435	6.33676	O55240;F7CWI9;D3Z0N7;D3YZQ7	O55240;F7CWI9		11-cis retinol dehydrogenase	Rdh5	2785	sp|O55240|RDH1_MOUSE 11-cis retinol dehydrogenase OS=Mus musculus OX=10090 GN=Rdh5 PE=1 SV=1;tr|F7CWI9|F7CWI9_MOUSE 11-cis retinol dehydrogenase (Fragment) OS=Mus musculus OX=10090 GN=Rdh5 PE=1 SV=1
2.54752	2.50552	2.50739	2.43772	2.51984	2.71652	2.61136	2.72816	2.62709	2.59904	actin cytoskeleton organization;actin filament bundle assembly;actin filament organization;actin filament-based process;biological adhesion;biological regulation;cell adhesion;cell differentiation;cell surface receptor linked signaling pathway;cell-cell adhesion;cell-matrix adhesion;cell-substrate adhesion;cellular component assembly;cellular component assembly at cellular level;cellular componen…	binding;integrin binding;protein binding;protein complex binding;receptor activity;receptor binding	adherens junction;alphav-beta5 integrin complex;anchoring junction;cell junction;cell leading edge;cell part;cell surface;cell-substrate adherens junction;cell-substrate junction;extracellular membrane-bounded organelle;extracellular organelle;extracellular region part;extracellular vesicular exosome;focal adhesion;integrin complex;macromolecular complex;membrane;membrane part;membrane-bounded or…		+	SIE_SIE-S107	25	25	25	38.2	38.2	38.2	88.051	0	323.31	10999000000	83	0.0016189	0.0352367	-0.152836	-4.66216	Q6PE70;O70309;G5E8F8;A0A338P795	Q6PE70;O70309;G5E8F8		Integrin beta;Integrin beta-5	Itgb5	2798	tr|Q6PE70|Q6PE70_MOUSE Integrin beta OS=Mus musculus OX=10090 GN=Itgb5 PE=1 SV=1;sp|O70309|ITB5_MOUSE Integrin beta-5 OS=Mus musculus OX=10090 GN=Itgb5 PE=1 SV=2;tr|G5E8F8|G5E8F8_MOUSE Integrin beta OS=Mus musculus OX=10090 GN=Itgb5 PE=1 SV=1
1.24332	1.27144	1.23996	1.21914	1.30896	1.36222	1.38557	1.44557	1.42831	1.38574	alcohol metabolic process;anatomical structure morphogenesis;biosynthetic process;carbohydrate biosynthetic process;carbohydrate metabolic process;carboxylic acid biosynthetic process;carboxylic acid metabolic process;cellular biosynthetic process;cellular carbohydrate metabolic process;cellular ketone metabolic process;cellular metabolic process;cellular process;developmental process;embryonic m…	binding;catalytic activity;coenzyme binding;cofactor binding;NAD binding;nucleotide binding;oxidoreductase activity;oxidoreductase activity, acting on CH-OH group of donors;oxidoreductase activity, acting on the CH-OH group of donors, NAD or NADP as acceptor;UDP-glucose 6-dehydrogenase activity	cell part;extracellular membrane-bounded organelle;extracellular organelle;extracellular region part;extracellular vesicular exosome;intracellular organelle part;intracellular part;membrane-bounded organelle;membrane-bounded vesicle;nuclear part;nucleoplasm;organelle;organelle part;vesicle		+	SIE_SIE-S107	23	23	23	55.8	55.8	55.8	54.831	0	323.31	5069400000	65	0.000162346	0.0100313	-0.144918	-6.64082	O70475;D3YXP9	O70475		UDP-glucose 6-dehydrogenase	Ugdh	2814	sp|O70475|UGDH_MOUSE UDP-glucose 6-dehydrogenase OS=Mus musculus OX=10090 GN=Ugdh PE=1 SV=1
-2.12176	-1.97269	-2.08604	-2.06325	-1.97931	-1.92996	-1.92338	-1.86192	-1.84316	-1.82064	anatomical structure development;anatomical structure morphogenesis;B cell activation;B cell differentiation;biological regulation;cell activation;cell differentiation;cellular developmental process;cellular process;chordate embryonic development;definitive hemopoiesis;developmental process;embryo development;embryo development ending in birth or egg hatching;embryonic camera-type eye morphogenes…	binding;cation binding;chromatin binding;core promoter binding;core promoter proximal region DNA binding;core promoter proximal region sequence-specific DNA binding;core promoter sequence-specific DNA binding;DNA binding;double-stranded DNA binding;ion binding;metal ion binding;nucleic acid binding;nucleic acid binding transcription factor activity;regulatory region DNA binding;regulatory region …	cell part;cytoplasm;cytoplasmic part;Golgi apparatus;intracellular membrane-bounded organelle;intracellular organelle;intracellular organelle part;intracellular part;macromolecular complex;membrane;membrane-bounded organelle;nuclear body;nuclear part;nucleoplasm;nucleoplasm part;nucleus;organelle;organelle part;plasma membrane;PML body;protein complex;transcriptional repressor complex		+	SIE_SIE-S107	6	4	4	8.2	7.2	7.2	82.361	0	62.176	719930000	5	0.00175952	0.036344	-0.168796	-4.59823	O70494;A0A2I3BRS7;O89091;Q8K1S5	O70494		Transcription factor Sp3	Sp3	2818	sp|O70494|SP3_MOUSE Transcription factor Sp3 OS=Mus musculus OX=10090 GN=Sp3 PE=1 SV=2
3.32248	3.22073	3.33258	3.33638	3.30581	4.03488	4.01937	4.18232	4.03567	3.99182	anatomical structure development;anatomical structure morphogenesis;biological adhesion;biological regulation;biosynthetic process;blood vessel development;cell adhesion;cell migration;cell motility;cellular component movement;cellular component organization;cellular component organization at cellular level;cellular component organization or biogenesis;cellular component organization or biogenesi…	binding;carbohydrate binding;extracellular matrix structural constituent;glycoprotein binding;glycosaminoglycan binding;growth factor binding;heparin binding;pattern binding;platelet-derived growth factor binding;polysaccharide binding;protein binding;proteoglycan binding;structural molecule activity	basement membrane;collagen;collagen type V;extracellular matrix;extracellular matrix part;extracellular membrane-bounded organelle;extracellular organelle;extracellular region part;extracellular vesicular exosome;fibrillar collagen;membrane-bounded organelle;membrane-bounded vesicle;organelle;proteinaceous extracellular matrix;vesicle		+	SIE_SIE-S107	33	32	26	22.8	22.4	18.5	183.67	0	323.31	19154000000	110	6.30482e-08	0.000123364	-0.749217	-18.9179	O88207;A3KGE7;Q3UUU1;Q64739;A0A1D5RMJ0;V9GWX8	O88207		Collagen alpha-1(V) chain	Col5a1	2830	sp|O88207|CO5A1_MOUSE Collagen alpha-1(V) chain OS=Mus musculus OX=10090 GN=Col5a1 PE=1 SV=2
4.1465	4.0998	4.14758	4.05241	4.08976	3.9994	4.00464	4.01557	4.04848	4.00643	anatomical structure development;biological regulation;blastocyst development;catabolic process;cellular catabolic process;cellular macromolecule catabolic process;cellular macromolecule metabolic process;cellular metabolic process;cellular process;developmental process;ER-associated protein catabolic process;macromolecule catabolic process;macromolecule metabolic process;metabolic process;modifi…	adenyl nucleotide binding;adenyl ribonucleotide binding;ATP binding;binding;nucleotide binding;protein binding;purine nucleotide binding;purine ribonucleoside triphosphate binding;purine ribonucleotide binding;ribonucleotide binding;TBP-class protein binding;transcription factor binding	cell part;cytoplasmic mRNA processing body;cytoplasmic part;cytosolic part;cytosolic proteasome complex;intracellular membrane-bounded organelle;intracellular non-membrane-bounded organelle;intracellular organelle;intracellular organelle part;intracellular part;macromolecular complex;membrane;membrane-bounded organelle;non-membrane-bounded organelle;nuclear part;nuclear proteasome complex;nucleus…		+	SIE_SIE-S107	29	29	29	65.4	65.4	65.4	49.548	0	323.31	36807000000	169	0.00177419	0.036344	0.092304	4.59188	O88685;B7ZCF1;A2AGN7;A0A087WPH7;F6Q2E3	O88685;B7ZCF1;A2AGN7;A0A087WPH7		26S protease regulatory subunit 6A	Psmc3	2859	sp|O88685|PRS6A_MOUSE 26S proteasome regulatory subunit 6A OS=Mus musculus OX=10090 GN=Psmc3 PE=1 SV=2;tr|B7ZCF1|B7ZCF1_MOUSE 26S proteasome regulatory subunit 6A OS=Mus musculus OX=10090 GN=Psmc3 PE=1 SV=1;tr|A2AGN7|A2AGN7_MOUSE 26S proteasome regulatory
-1.9711	-1.92558	-1.92737	-1.97889	-1.90421	-1.88581	-1.83979	-1.83781	-1.84077	-1.79804	cellular macromolecule metabolic process;cellular metabolic process;cellular nitrogen compound metabolic process;cellular process;macromolecule metabolic process;metabolic process;ncRNA metabolic process;ncRNA processing;nitrogen compound metabolic process;nucleic acid metabolic process;nucleobase-containing compound metabolic process;primary metabolic process;RNA metabolic process;RNA processing…	binding;catalytic activity;endonuclease activity;endonuclease activity, active with either ribo- or deoxyribonucleic acids and producing 5'-phosphomonoesters;endoribonuclease activity;endoribonuclease activity, producing 5'-phosphomonoesters;hydrolase activity;hydrolase activity, acting on ester bonds;nuclease activity;nucleic acid binding;ribonuclease activity;ribonuclease P activity;RNA binding…	cell part;intracellular organelle part;intracellular part;macromolecular complex;multimeric ribonuclease P complex;nuclear part;nucleolar part;nucleolar ribonuclease P complex;organelle part;ribonuclease P complex;ribonucleoprotein complex		+	SIE_SIE-S107	7	7	7	30.6	30.6	30.6	29.473	0	64.314	476720000	19	0.000982831	0.0275506	-0.100986	-5.05525	O88796	O88796		Ribonuclease P protein subunit p30	Rpp30	2869	sp|O88796|RPP30_MOUSE Ribonuclease P protein subunit p30 OS=Mus musculus OX=10090 GN=Rpp30 PE=1 SV=1
-1.39243	-1.42078	-1.44736	-1.13873	-1.3856	-0.835071	-0.904192	-0.856309	-0.903561	-0.895157	anatomical structure development;anatomical structure morphogenesis;basement membrane organization;blood vessel morphogenesis;brain development;branching morphogenesis of a tube;cell differentiation;cellular component organization;cellular component organization at cellular level;cellular component organization or biogenesis;cellular component organization or biogenesis at cellular level;cellular…	binding;extracellular matrix structural constituent;growth factor binding;platelet-derived growth factor binding;protein binding;structural molecule activity	basement membrane;collagen;collagen type IV;extracellular matrix;extracellular matrix part;extracellular region;extracellular region part;sheet-forming collagen		+	SIE_SIE-S107	7	7	5	6.1	6.1	4.6	160.68	0	46.686	1406700000	10	3.26117e-05	0.00410538	-0.478122	-8.32981	P02463;A0A1B0GSI7;A0A1B0GRC0	P02463;A0A1B0GSI7		Collagen alpha-1(IV) chain;Arresten	Col4a1	2909	sp|P02463|CO4A1_MOUSE Collagen alpha-1(IV) chain OS=Mus musculus OX=10090 GN=Col4a1 PE=1 SV=4;tr|A0A1B0GSI7|A0A1B0GSI7_MOUSE Collagen alpha-1(IV) chain OS=Mus musculus OX=10090 GN=Col4a1 PE=1 SV=1
5.56378	5.49813	5.50179	5.39933	5.43145	5.27544	5.31466	5.22727	5.34951	5.32945	cardiac muscle contraction;multicellular organismal process;muscle contraction;muscle system process;striated muscle contraction;system process	binding;calcium ion binding;cation binding;ion binding;metal ion binding	cell part;contractile fiber;cytoplasmic part;cytoskeletal part;intracellular non-membrane-bounded organelle;intracellular organelle;intracellular organelle part;intracellular part;macromolecular complex;myofibril;myosin complex;non-membrane-bounded organelle;organelle;organelle part;protein complex		+	SIE_SIE-S107	19	18	4	71.8	67	22.3	20.594	0	323.31	209740000000	237	0.00109045	0.0297062	0.179627	4.97194	P05977;E0CZ30;A0A087WRZ7	P05977;E0CZ30;A0A087WRZ7		Myosin light chain 1/3, skeletal muscle isoform	Myl1	2932	sp|P05977|MYL1_MOUSE Myosin light chain 1/3, skeletal muscle isoform OS=Mus musculus OX=10090 GN=Myl1 PE=1 SV=2;tr|E0CZ30|E0CZ30_MOUSE Myosin light chain 1/3, skeletal muscle isoform (Fragment) OS=Mus musculus OX=10090 GN=Myl1 PE=1 SV=1;tr|A0A087WRZ7|A0A08
1.99091	1.91833	1.91873	1.94348	1.96033	2.07071	2.0839	2.08625	2.08705	2.06159	3'-phosphoadenosine 5'-phosphosulfate metabolic process;anatomical structure development;anion homeostasis;anion transport;biological regulation;biomineral tissue development;bone remodeling;catabolic process;cellular anion homeostasis;cellular catabolic process;cellular chemical homeostasis;cellular homeostasis;cellular ion homeostasis;cellular metabolic process;cellular nitrogen compound catabo…	adenyl nucleotide binding;adenyl ribonucleotide binding;ATP binding;binding;calcium ion binding;carbohydrate binding;cargo receptor activity;catalytic activity;cation binding;exonuclease activity;hydrolase activity;hydrolase activity, acting on acid anhydrides;hydrolase activity, acting on acid anhydrides, in phosphorus-containing anhydrides;hydrolase activity, acting on ester bonds;identical pro…	basolateral plasma membrane;cell part;cell surface;cytoplasmic part;extracellular region part;extracellular space;integral to membrane;integral to plasma membrane;intracellular organelle part;intracellular part;intrinsic to membrane;intrinsic to plasma membrane;lysosomal membrane;membrane;membrane part;organelle membrane;organelle part;plasma membrane;plasma membrane part;vacuolar membrane;vacuol…		+	SIE_SIE-S107	24	24	24	32.3	32.3	32.3	103.17	0	217.14	8666000000	66	1.80881e-05	0.00303363	-0.131544	-9.02967	P06802;G3X9S2;A0A0R4J1Q7;E9QQ26	P06802;G3X9S2;A0A0R4J1Q7		Ectonucleotide pyrophosphatase/phosphodiesterase family member 1;Alkaline phosphodiesterase I;Nucleotide pyrophosphatase	Enpp1	2939	sp|P06802|ENPP1_MOUSE Ectonucleotide pyrophosphatase/phosphodiesterase family member 1 OS=Mus musculus OX=10090 GN=Enpp1 PE=1 SV=4;tr|G3X9S2|G3X9S2_MOUSE Ectonucleotide pyrophosphatase/phosphodiesterase 1, isoform CRA_d OS=Mus musculus OX=10090 GN=Enpp1 PE
4.66979	4.48344	4.47217	4.49757	4.33612	4.17682	4.30827	4.17027	4.27837	4.20205	amine biosynthetic process;amine metabolic process;biosynthetic process;carboxylic acid biosynthetic process;carboxylic acid metabolic process;cellular amine metabolic process;cellular amino acid biosynthetic process;cellular amino acid metabolic process;cellular biosynthetic process;cellular ketone metabolic process;cellular metabolic process;cellular modified amino acid biosynthetic process;cel…	adenyl nucleotide binding;adenyl ribonucleotide binding;ATP binding;binding;catalytic activity;creatine kinase activity;kinase activity;nucleotide binding;phosphotransferase activity, nitrogenous group as acceptor;purine nucleotide binding;purine ribonucleoside triphosphate binding;purine ribonucleotide binding;ribonucleotide binding;transferase activity;transferase activity, transferring phospho…	cell part;cytoplasm;intracellular part		+	SIE_SIE-S107	22	22	21	64.3	64.3	62.2	43.044	0	323.31	41032000000	103	0.00225406	0.0413479	0.264661	4.41078	P07310;A0A0J9YKD4;sp|P06732|KCRM_HUMAN	P07310;A0A0J9YKD4;sp|P06732|KCRM_HUMAN		Creatine kinase M-type	Ckm	2942	sp|P07310|KCRM_MOUSE Creatine kinase M-type OS=Mus musculus OX=10090 GN=Ckm PE=1 SV=1;tr|A0A0J9YKD4|A0A0J9YKD4_MOUSE Creatine kinase M-type OS=Mus musculus OX=10090 GN=Ckm PE=1 SV=1;sp|P06732|KCRM_HUMAN Creatine kinase M-type OS=Homo sapiens GN=CKM PE=1 SV
4.27808	4.16813	4.30424	4.16601	4.23694	4.96239	4.88828	5.06063	4.99347	4.8834	aging;anatomical structure development;anatomical structure morphogenesis;aorta smooth muscle tissue morphogenesis;biological adhesion;biological regulation;blood vessel development;cell adhesion;cell surface receptor linked signaling pathway;cell-matrix adhesion;cell-substrate adhesion;cellular component organization;cellular component organization at cellular level;cellular component organizati…	binding;cation binding;extracellular matrix structural constituent;growth factor binding;integrin binding;ion binding;metal ion binding;platelet-derived growth factor binding;protein binding;protein complex binding;receptor binding;SMAD binding;structural molecule activity	collagen;collagen type III;extracellular matrix;extracellular matrix part;extracellular region part;extracellular space;fibrillar collagen;proteinaceous extracellular matrix		+	SIE_SIE-S107	60	60	45	47.1	47.1	36.7	138.94	0	323.31	46570000000	211	1.69466e-07	0.000200413	-0.726953	-16.6713	P08121;A0A087WPS3;A0A087WPJ5	P08121		Collagen alpha-1(III) chain	Col3a1	2952	sp|P08121|CO3A1_MOUSE Collagen alpha-1(III) chain OS=Mus musculus OX=10090 GN=Col3a1 PE=1 SV=4
0.387945	0.396298	0.390071	0.502146	0.416701	0.168088	0.197357	0.189563	0.130915	0.119289	anatomical structure formation involved in morphogenesis;angiogenesis;biological regulation;biosynthetic process;cell differentiation;cellular biosynthetic process;cellular developmental process;cellular macromolecule biosynthetic process;cellular macromolecule metabolic process;cellular metabolic process;cellular nitrogen compound metabolic process;cellular process;cellular response to chemical …	extracellular matrix structural constituent;structural molecule activity	basement membrane;cell part;collagen;collagen type IV;extracellular matrix;extracellular matrix part;extracellular membrane-bounded organelle;extracellular organelle;extracellular region;extracellular region part;extracellular vesicular exosome;intracellular membrane-bounded organelle;intracellular organelle;intracellular part;membrane-bounded organelle;membrane-bounded vesicle;organelle;sheet-fo…		+	SIE_SIE-S107	12	12	12	9.8	9.8	9.8	167.32	0	87.35	1451300000	24	1.05477e-05	0.00199726	0.25759	9.71267	P08122	P08122		Collagen alpha-2(IV) chain;Canstatin	Col4a2	2953	sp|P08122|CO4A2_MOUSE Collagen alpha-2(IV) chain OS=Mus musculus OX=10090 GN=Col4a2 PE=1 SV=4
1.61449	1.6257	1.64269	1.6259	1.6404	1.76376	1.71109	1.73213	1.72751	1.76009	anatomical structure development;biological regulation;blood vessel development;cell differentiation;cell proliferation;cellular developmental process;cellular process;cellular response to calcium ion;cellular response to chemical stimulus;cellular response to endogenous stimulus;cellular response to hormone stimulus;cellular response to inorganic substance;cellular response to metal ion;cellular…	binding;core promoter proximal region DNA binding;core promoter proximal region sequence-specific DNA binding;DNA binding;double-stranded DNA binding;nucleic acid binding;nucleic acid binding transcription factor activity;protein binding;protein binding transcription factor activity;regulatory region DNA binding;regulatory region nucleic acid binding;RNA polymerase II core promoter proximal regio…	cell part;chromatin;chromosomal part;intracellular organelle part;intracellular part;macromolecular complex;nuclear chromatin;nuclear chromosome part;nuclear part;nucleoplasm;nucleoplasm part;organelle part;protein complex;transcription factor complex		+	SIE_SIE-S107	8	8	7	26.5	26.5	24.4	35.765	0	95.403	2382500000	20	1.11566e-05	0.00204654	-0.109079	-9.6396	P09450	P09450		Transcription factor jun-B	Junb	2963	sp|P09450|JUNB_MOUSE Transcription factor jun-B OS=Mus musculus OX=10090 GN=Junb PE=1 SV=1
2.7799	2.78021	2.75212	2.78403	2.81938	2.49052	2.55865	2.45587	2.46497	2.54367	biological adhesion;biological regulation;cell adhesion;cell-matrix adhesion;cell-substrate adhesion;cellular component organization;cellular component organization at cellular level;cellular component organization or biogenesis;cellular component organization or biogenesis at cellular level;cellular process;extracellular matrix organization;extracellular structure organization;glomerular basemen…	binding;calcium ion binding;cation binding;collagen binding;extracellular matrix binding;glycoprotein binding;ion binding;laminin binding;laminin-1 binding;metal ion binding;protein binding;proteoglycan binding	basal lamina;basement membrane;cell part;cell periphery;extracellular matrix;extracellular matrix part;extracellular membrane-bounded organelle;extracellular organelle;extracellular region;extracellular region part;extracellular vesicular exosome;membrane-bounded organelle;membrane-bounded vesicle;organelle;proteinaceous extracellular matrix;vesicle		+	SIE_SIE-S107	37	36	36	36.1	35.3	35.3	136.54	0	323.31	10091000000	107	2.1066e-06	0.000727397	0.28039	12.0276	P10493	P10493		Nidogen-1	Nid1	2984	sp|P10493|NID1_MOUSE Nidogen-1 OS=Mus musculus OX=10090 GN=Nid1 PE=1 SV=2
4.03065	4.01981	4.03454	4.05291	4.10033	4.59486	4.51219	4.58965	4.55376	4.49082	anatomical structure development;anatomical structure formation involved in morphogenesis;anatomical structure morphogenesis;biological regulation;biomineral tissue development;biosynthetic process;blood vessel development;bone trabecula formation;cartilage development;cartilage development involved in endochondral bone morphogenesis;cell communication;cell differentiation;cellular component asse…	binding;cation binding;extracellular matrix structural constituent;growth factor binding;identical protein binding;ion binding;metal ion binding;platelet-derived growth factor binding;protein binding;structural molecule activity	cell part;collagen;collagen type I;cytoplasm;cytoplasmic membrane-bounded vesicle;cytoplasmic part;cytoplasmic vesicle;endoplasmic reticulum;extracellular matrix;extracellular matrix part;extracellular region part;extracellular space;fibrillar collagen;Golgi apparatus;intracellular membrane-bounded organelle;intracellular organelle;intracellular part;membrane-bounded organelle;membrane-bounded ve…		+	SIE_SIE-S107	60	60	56	52.5	52.5	50.4	138.03	0	323.31	27393000000	212	4.10392e-08	0.000123364	-0.500609	-19.9813	P11087;CON__Q862S4	P11087		Collagen alpha-1(I) chain	Col1a1	2995	sp|P11087|CO1A1_MOUSE Collagen alpha-1(I) chain OS=Mus musculus OX=10090 GN=Col1a1 PE=1 SV=4
-2.7045	-2.84667	-2.81073	-2.97759	-2.84395	-2.51353	-2.59705	-2.65833	-2.52623	-2.66046	biological regulation;cell communication;cell migration;cell motility;cell surface receptor linked signaling pathway;cell-cell signaling;cellular component movement;cellular process;cellular response to chemical stimulus;cellular response to corticosteroid stimulus;cellular response to dexamethasone stimulus;cellular response to endogenous stimulus;cellular response to glucocorticoid stimulus;cel…	catalytic activity;endopeptidase activity;hydrolase activity;peptidase activity;peptidase activity, acting on L-amino acid peptides;serine hydrolase activity;serine-type endopeptidase activity;serine-type peptidase activity	apical part of cell;cell part;cell surface;cytoplasm;cytoplasmic membrane-bounded vesicle;cytoplasmic part;cytoplasmic vesicle;extracellular membrane-bounded organelle;extracellular organelle;extracellular region part;extracellular space;extracellular vesicular exosome;intracellular membrane-bounded organelle;intracellular organelle;intracellular part;membrane-bounded organelle;membrane-bounded v…		+	SIE_SIE-S107	3	3	3	7.3	7.3	7.3	63.096	0	16.601	161710000	4	0.00182563	0.0369534	-0.245568	-4.57006	P11214	P11214		Tissue-type plasminogen activator;Tissue-type plasminogen activator chain A;Tissue-type plasminogen activator chain B	Plat	2996	sp|P11214|TPA_MOUSE Tissue-type plasminogen activator OS=Mus musculus OX=10090 GN=Plat PE=1 SV=3
8.72691	8.64533	8.7063	8.63078	8.73152	8.45775	8.44268	8.46305	8.62872	8.54679	metabolic process;multicellular organismal process;muscle contraction;muscle system process;skeletal muscle contraction;striated muscle contraction;system process	actin binding;actin filament binding;adenyl nucleotide binding;adenyl ribonucleotide binding;ATP binding;binding;catalytic activity;cytoskeletal protein binding;hydrolase activity;hydrolase activity, acting on acid anhydrides;hydrolase activity, acting on acid anhydrides, in phosphorus-containing anhydrides;microfilament motor activity;motor activity;nucleoside-triphosphatase activity;nucleotide …	cell part;contractile fiber;cytoplasmic part;cytoskeletal part;extracellular membrane-bounded organelle;extracellular organelle;extracellular region part;extracellular vesicular exosome;intracellular non-membrane-bounded organelle;intracellular organelle;intracellular organelle part;intracellular part;macromolecular complex;membrane-bounded organelle;membrane-bounded vesicle;myofibril;myosin comp…		+	SIE_SIE-S107	176	176	101	64.5	64.5	43.6	223.79	0	323.31	1172000000000	1158	0.00231042	0.0419881	0.180372	4.3923	P13541	P13541		Myosin-3	Myh3	3024	sp|P13541|MYH3_MOUSE Myosin-3 OS=Mus musculus OX=10090 GN=Myh3 PE=2 SV=2
3.47267	3.43412	3.47771	3.35565	3.39968	3.35075	3.26423	3.2671	3.31453	3.32262	biological adhesion;biological regulation;calcium ion homeostasis;calcium-mediated signaling;cardiac muscle contraction;cation homeostasis;cation transport;cell adhesion;cellular calcium ion homeostasis;cellular cation homeostasis;cellular chemical homeostasis;cellular component organization;cellular component organization or biogenesis;cellular divalent inorganic cation homeostasis;cellular home…	active transmembrane transporter activity;antigen binding;ATPase activator activity;ATPase activity;ATPase activity, coupled;ATPase activity, coupled to movement of substances;ATPase activity, coupled to transmembrane movement of ions;ATPase activity, coupled to transmembrane movement of ions, phosphorylative mechanism;ATPase activity, coupled to transmembrane movement of substances;ATPase bindin…	apical plasma membrane;basolateral plasma membrane;caveola;cell junction;cell part;cell-cell contact zone;cell-cell junction;extracellular membrane-bounded organelle;extracellular organelle;extracellular region part;extracellular vesicular exosome;intercalated disc;macromolecular complex;membrane;membrane part;membrane raft;membrane-bounded organelle;membrane-bounded vesicle;myelin sheath;organel…		+	SIE_SIE-S107	13	13	13	30.9	30.9	30.9	35.194	0	39.402	8291700000	49	0.00237713	0.0424126	0.124122	4.37105	P14094;A0A0A6YX05	P14094;A0A0A6YX05		Sodium/potassium-transporting ATPase subunit beta-1	Atp1b1	3029	sp|P14094|AT1B1_MOUSE Sodium/potassium-transporting ATPase subunit beta-1 OS=Mus musculus OX=10090 GN=Atp1b1 PE=1 SV=1;tr|A0A0A6YX05|A0A0A6YX05_MOUSE Sodium/potassium-transporting ATPase subunit beta (Fragment) OS=Mus musculus OX=10090 GN=Atp1b1 PE=1 SV=1
3.6802	3.63014	3.69204	3.53257	3.51873	3.40476	3.41312	3.34647	3.48121	3.46132	anatomical structure homeostasis;biological adhesion;biological regulation;cell adhesion;cell surface receptor linked signaling pathway;cell-cell adhesion;cellular process;cellular response to chemical stimulus;cellular response to growth factor stimulus;cellular response to organic substance;cellular response to stimulus;cellular response to vascular endothelial growth factor stimulus;enzyme lin…	binding;enzyme binding;enzyme inhibitor activity;enzyme regulator activity;identical protein binding;kinase binding;kinase inhibitor activity;kinase regulator activity;protein binding;protein kinase binding;protein kinase C binding;protein kinase C inhibitor activity;protein kinase inhibitor activity;protein kinase regulator activity;protein serine/threonine kinase inhibitor activity;small conjug…	adherens junction;anchoring junction;cell junction;cell part;cell-substrate adherens junction;cell-substrate junction;contractile fiber;contractile fiber part;cytoplasm;cytoplasmic part;cytoskeletal part;extracellular membrane-bounded organelle;extracellular organelle;extracellular region part;extracellular space;extracellular vesicular exosome;focal adhesion;intracellular;intracellular membrane-…		+	SIE_SIE-S107	15	15	15	89.5	89.5	89.5	23.014	0	164.07	36723000000	100	0.00237456	0.0424126	0.189358	4.37186	P14602;D3YZ06	P14602;D3YZ06		Heat shock protein beta-1	Hspb1	3038	sp|P14602|HSPB1_MOUSE Heat shock protein beta-1 OS=Mus musculus OX=10090 GN=Hspb1 PE=1 SV=3;tr|D3YZ06|D3YZ06_MOUSE Heat shock protein beta-1 OS=Mus musculus OX=10090 GN=Hspb1 PE=1 SV=1
0.482662	0.459758	0.464646	0.442793	0.420665	0.63441	0.625071	0.578403	0.572317	0.615385	anatomical structure formation involved in morphogenesis;angiogenesis;biological regulation;catabolic process;cation homeostasis;cell communication;cellular catabolic process;cellular cation homeostasis;cellular chemical homeostasis;cellular component assembly;cellular component organization;cellular component organization or biogenesis;cellular homeostasis;cellular ion homeostasis;cellular iron …	binding;catalytic activity;cation binding;heme binding;heme oxygenase (decyclizing) activity;hydrolase activity;hydrolase activity, acting on ester bonds;identical protein binding;ion binding;iron ion binding;lipase activity;metal ion binding;molecular transducer activity;oxidoreductase activity;oxidoreductase activity, acting on paired donors, with incorporation or reduction of molecular oxygen;…	caveola;cell part;cytoplasmic part;cytosol;endoplasmic reticulum;endoplasmic reticulum membrane;endoplasmic reticulum part;intracellular membrane-bounded organelle;intracellular non-membrane-bounded organelle;intracellular organelle;intracellular organelle part;intracellular part;membrane;membrane part;membrane raft;membrane-bounded organelle;non-membrane-bounded organelle;nuclear part;nucleolus;…		+	SIE_SIE-S107	9	9	9	40.1	40.1	40.1	32.928	0	65.879	3459400000	28	1.54119e-05	0.00266082	-0.151012	-9.22803	P14901	P14901		Heme oxygenase 1	Hmox1	3044	sp|P14901|HMOX1_MOUSE Heme oxygenase 1 OS=Mus musculus OX=10090 GN=Hmox1 PE=1 SV=1
2.44916	2.35101	2.40494	2.55976	2.39687	2.83089	2.81997	2.82347	2.81949	2.87704	base-excision repair, gap-filling;biological regulation;biosynthetic process;cellular biosynthetic process;cellular macromolecule biosynthetic process;cellular macromolecule metabolic process;cellular metabolic process;cellular nitrogen compound metabolic process;cellular process;cellular response to abiotic stimulus;cellular response to chemical stimulus;cellular response to light stimulus;cellu…	binding;catalytic activity;chromatin binding;damaged DNA binding;dinucleotide insertion or deletion binding;DNA binding;DNA insertion or deletion binding;DNA N-glycosylase activity;DNA polymerase binding;DNA polymerase processivity factor activity;double-stranded DNA binding;enzyme binding;enzyme regulator activity;hydrolase activity;hydrolase activity, acting on glycosyl bonds;hydrolase activity…	cell part;centrosome;chromosomal part;cyclin-dependent protein kinase holoenzyme complex;cytoplasm;cytoplasmic part;cytoskeletal part;extracellular membrane-bounded organelle;extracellular organelle;extracellular region part;extracellular vesicular exosome;intracellular;intracellular membrane-bounded organelle;intracellular non-membrane-bounded organelle;intracellular organelle;intracellular orga…		+	SIE_SIE-S107	13	13	13	61.7	61.7	61.7	28.785	0	110.83	7317900000	41	4.65933e-06	0.0010757	-0.401823	-10.8321	P17918;A0A140T8V5	P17918;A0A140T8V5		Proliferating cell nuclear antigen	Pcna	3084	sp|P17918|PCNA_MOUSE Proliferating cell nuclear antigen OS=Mus musculus OX=10090 GN=Pcna PE=1 SV=2;tr|A0A140T8V5|A0A140T8V5_MOUSE Proliferating cell nuclear antigen OS=Mus musculus OX=10090 GN=Pcna-ps2 PE=3 SV=1
1.22109	1.23179	1.2354	1.25856	1.24483	1.39209	1.33133	1.4474	1.38657	1.37557	aromatic compound biosynthetic process;biosynthetic process;cellular aromatic compound metabolic process;cellular biosynthetic process;cellular metabolic process;cellular nitrogen compound biosynthetic process;cellular nitrogen compound metabolic process;cellular process;coenzyme biosynthetic process;coenzyme metabolic process;cofactor biosynthetic process;cofactor metabolic process;folic acid-co…	anion binding;binding;catalytic activity;cation binding;cyclohydrolase activity;hydrolase activity;hydrolase activity, acting on carbon-nitrogen (but not peptide) bonds;hydrolase activity, acting on carbon-nitrogen (but not peptide) bonds, in cyclic amidines;ion binding;magnesium ion binding;metal ion binding;methenyltetrahydrofolate cyclohydrolase activity;methylenetetrahydrofolate dehydrogenase…	cell part;cytoplasmic part;extracellular region part;extracellular space;intracellular membrane-bounded organelle;intracellular organelle;intracellular part;membrane-bounded organelle;mitochondrion;organelle		+	SIE_SIE-S107	18	18	18	68.3	68.3	68.3	37.863	0	323.31	9386900000	43	6.58256e-05	0.00603745	-0.148257	-7.55413	P18155;A0A0N4SVS2;A0A0N4SVW2	P18155		Bifunctional methylenetetrahydrofolate dehydrogenase/cyclohydrolase, mitochondrial;NAD-dependent methylenetetrahydrofolate dehydrogenase;Methenyltetrahydrofolate cyclohydrolase	Mthfd2	3085	sp|P18155|MTDC_MOUSE Bifunctional methylenetetrahydrofolate dehydrogenase/cyclohydrolase, mitochondrial OS=Mus musculus OX=10090 GN=Mthfd2 PE=1 SV=1
1.25436	1.23951	1.3379	1.27065	1.29198	1.59586	1.50212	1.64439	1.46251	1.49758	anatomical structure development;anatomical structure formation involved in morphogenesis;anatomical structure morphogenesis;angiogenesis;apoptosis;apoptosis involved in heart morphogenesis;apoptosis involved in morphogenesis;atrial septum morphogenesis;atrioventricular valve morphogenesis;biological adhesion;biological regulation;blood vessel development;cardiac septum development;cardiac septum…	binding;carbohydrate binding;extracellular matrix binding;glycosaminoglycan binding;heparin binding;integrin binding;pattern binding;polysaccharide binding;protein binding;protein complex binding;receptor binding	extracellular matrix;extracellular region part;proteinaceous extracellular matrix		+	SIE_SIE-S107	17	17	17	48.8	48.8	48.8	41.709	0	60.723	3201300000	37	0.000130277	0.00899679	-0.261616	-6.85538	P18406;D3Z5L9	P18406		Protein CYR61	Cyr61	3087	sp|P18406|CYR61_MOUSE Protein CYR61 OS=Mus musculus OX=10090 GN=Cyr61 PE=1 SV=1
-1.12381	-1.27166	-1.31967	-1.63245	-1.28594	-0.671498	-0.674971	-0.464559	-0.824514	-0.806797	anatomical structure development;biological regulation;cartilage development;cell differentiation;cellular developmental process;cellular process;developmental process;multicellular organismal process;ossification;regulation of biological process;regulation of biomineral tissue development;regulation of bone mineralization;regulation of developmental process;regulation of multicellular organismal…	binding;calcium ion binding;cation binding;ion binding;metal ion binding	extracellular matrix;extracellular membrane-bounded organelle;extracellular organelle;extracellular region part;extracellular vesicular exosome;membrane-bounded organelle;membrane-bounded vesicle;organelle;vesicle		+	SIE_SIE-S107	3	3	3	29.8	29.8	29.8	12.359	0	19.679	664950000	7	0.000305577	0.013798	-0.638237	-6.051	P19788	P19788		Matrix Gla protein	Mgp	3100	sp|P19788|MGP_MOUSE Matrix Gla protein OS=Mus musculus OX=10090 GN=Mgp PE=3 SV=1
-3.50752	-3.63451	-3.63999	-3.60255	-3.55492	-3.29418	-3.24743	-3.18238	-3.3611	-3.24688		binding;catalytic activity;cation binding;DNA primase activity;DNA-directed RNA polymerase activity;ion binding;metal ion binding;nucleotidyltransferase activity;RNA polymerase activity;transferase activity;transferase activity, transferring phosphorus-containing groups	cell part;membrane		+	SIE_SIE-S107	3	3	3	8.4	8.4	8.4	49.295	0	20.562	95242000	3	3.42072e-05	0.00410538	-0.321505	-8.27511	P20664;J3QN19	P20664;J3QN19		DNA primase small subunit;DNA primase	Prim1	3107	sp|P20664|PRI1_MOUSE DNA primase small subunit OS=Mus musculus OX=10090 GN=Prim1 PE=1 SV=1;tr|J3QN19|J3QN19_MOUSE DNA primase OS=Mus musculus OX=10090 GN=Prim1 PE=1 SV=1
0.787092	0.775235	0.746362	0.691133	0.767028	0.58405	0.545012	0.530505	0.532965	0.48472	anatomical structure development;apoptosis;behavior;biological regulation;brain development;cell activation;cell death;cell development;cellular component organization;cellular component organization at cellular level;cellular component organization or biogenesis;cellular component organization or biogenesis at cellular level;cellular developmental process;cellular process;cellular process involv…	beta-amyloid binding;binding;cysteine-type endopeptidase inhibitor activity;endopeptidase inhibitor activity;endopeptidase regulator activity;enzyme binding;enzyme inhibitor activity;enzyme regulator activity;identical protein binding;peptidase inhibitor activity;peptidase regulator activity;protease binding;protein binding	axon;basement membrane;cell body;cell part;cell projection;contractile fiber;cytoplasmic part;endoplasmic reticulum;endosome;extracellular matrix part;extracellular membrane-bounded organelle;extracellular organelle;extracellular region;extracellular region part;extracellular space;extracellular vesicular exosome;intracellular membrane-bounded organelle;intracellular non-membrane-bounded organell…		+	SIE_SIE-S107	7	7	7	65	65	65	15.531	0	78.209	4242400000	19	1.35986e-05	0.0024189	0.21792	9.38566	P21460;A2APX3	P21460;A2APX3		Cystatin-C	Cst3	3115	sp|P21460|CYTC_MOUSE Cystatin-C OS=Mus musculus OX=10090 GN=Cst3 PE=1 SV=2;tr|A2APX3|A2APX3_MOUSE Cystatin (Fragment) OS=Mus musculus OX=10090 GN=Cst3 PE=1 SV=1
5.53702	5.51988	5.52566	5.48517	5.48969	5.4728	5.44845	5.45207	5.43281	5.46524		structural molecule activity	cell part;cytoskeletal part;envelope;intermediate filament;intracellular membrane-bounded organelle;intracellular organelle;intracellular organelle part;intracellular part;lamin filament;macromolecular complex;membrane;membrane-bounded organelle;nuclear envelope;nuclear inner membrane;nuclear membrane;nuclear part;nucleus;organelle;organelle envelope;organelle inner membrane;organelle membrane;or…		+	SIE_SIE-S107	55	53	46	78	78	70.8	67.317	0	323.31	96655000000	210	0.00168799	0.0357683	0.0572096	4.63003	P21619;A0A0R4J0Q5	P21619;A0A0R4J0Q5		Lamin-B2	Lmnb2	3117	sp|P21619|LMNB2_MOUSE Lamin-B2 OS=Mus musculus OX=10090 GN=Lmnb2 PE=1 SV=2;tr|A0A0R4J0Q5|A0A0R4J0Q5_MOUSE Lamin-B2 OS=Mus musculus OX=10090 GN=Lmnb2 PE=1 SV=1
3.75304	3.78032	3.80126	3.75633	3.76605	3.74463	3.71414	3.71626	3.72417	3.70727	alcohol metabolic process;biological regulation;biosynthetic process;cation homeostasis;cell differentiation;cellular aromatic compound metabolic process;cellular biosynthetic process;cellular component assembly;cellular component organization;cellular component organization or biogenesis;cellular developmental process;cellular metabolic process;cellular nitrogen compound biosynthetic process;cel…	2 iron, 2 sulfur cluster binding;binding;catalytic activity;cation binding;ferrochelatase activity;heme binding;ion binding;iron ion binding;iron-responsive element binding;iron-sulfur cluster binding;lyase activity;metal cluster binding;metal ion binding;mRNA binding;nucleic acid binding;RNA binding;tetrapyrrole binding;transition metal ion binding	cell part;cytoplasmic part;intracellular membrane-bounded organelle;intracellular organelle;intracellular organelle part;intracellular part;membrane;membrane-bounded organelle;mitochondrial inner membrane;mitochondrial membrane;mitochondrial part;mitochondrion;organelle;organelle inner membrane;organelle membrane;organelle part		+	SIE_SIE-S107	24	24	24	64.5	64.5	64.5	47.421	0	307.49	31722000000	140	0.00179475	0.0365805	0.0501055	4.58308	Q544X6;P22315	Q544X6;P22315		Ferrochelatase;Ferrochelatase, mitochondrial	Fech	3122	tr|Q544X6|Q544X6_MOUSE Ferrochelatase OS=Mus musculus OX=10090 GN=Fech PE=1 SV=1;sp|P22315|HEMH_MOUSE Ferrochelatase, mitochondrial OS=Mus musculus OX=10090 GN=Fech PE=1 SV=2
1.23022	1.09351	1.20784	1.1957	1.1109	1.64102	1.65017	1.68841	1.55315	1.58097	aging;anatomical structure development;anatomical structure formation involved in morphogenesis;anatomical structure homeostasis;angiogenesis;biological adhesion;biological regulation;biosynthetic process;calcium ion transport;cartilage condensation;cation transport;cell adhesion;cell communication;cell differentiation;cell migration;cell motility;cell proliferation;cell surface receptor linked s…	binding;carbohydrate binding;glycosaminoglycan binding;heparin binding;integrin binding;pattern binding;polysaccharide binding;protein binding;protein complex binding;receptor binding	cell cortex;cell part;cis-Golgi network;cytoplasmic part;cytosol;extracellular matrix;extracellular region;extracellular region part;extracellular space;Golgi apparatus;Golgi apparatus part;intracellular membrane-bounded organelle;intracellular organelle;intracellular organelle part;intracellular part;membrane-bounded organelle;organelle;organelle part;perinuclear region of cytoplasm;proteinaceou…		+	SIE_SIE-S107	10	10	10	32.8	32.8	32.8	37.824	0	54.661	2314700000	20	1.68825e-06	0.000674085	-0.455107	-12.3816	P29268;H3BJW0;H3BK14	P29268;H3BJW0		Connective tissue growth factor	Ctgf	3193	sp|P29268|CTGF_MOUSE Connective tissue growth factor OS=Mus musculus OX=10090 GN=Ctgf PE=2 SV=3;tr|H3BJW0|H3BJW0_MOUSE Cellular communication network factor 1 OS=Mus musculus OX=10090 GN=Ccn2 PE=1 SV=1
0.274618	0.101245	0.268952	0.297495	0.190267	0.429465	0.397942	0.43134	0.512188	0.484308	biological regulation;cation homeostasis;cation transport;cellular cation homeostasis;cellular chemical homeostasis;cellular homeostasis;cellular ion homeostasis;cellular iron ion homeostasis;cellular metal ion homeostasis;cellular process;chemical homeostasis;establishment of localization;homeostatic process;ion homeostasis;ion transport;iron ion homeostasis;iron ion transport;metal ion homeosta…	binding;cation binding;ferric iron binding;ion binding;iron ion binding;metal ion binding;transition metal ion binding	cell part;cytoplasmic membrane-bounded vesicle lumen;cytoplasmic part;cytoplasmic vesicle part;endocytic vesicle lumen;extracellular region;ferritin complex;intracellular ferritin complex;intracellular organelle part;intracellular part;macromolecular complex;membrane-enclosed lumen;organelle lumen;organelle part;protein complex;vesicle lumen		+	SIE_SIE-S107	5	5	5	32.8	32.8	32.8	20.772	0	111.13	2208300000	10	0.000652056	0.0219975	-0.224533	-5.39221	Q9CPX4;P29391;A0A1B0GR60;P49945;A0A1B0GRH4;A0A1Y7VNT9	Q9CPX4;P29391;A0A1B0GR60;P49945		Ferritin;Ferritin light chain 1;Ferritin light chain 2	Ftl1;Ftl2	3197	tr|Q9CPX4|Q9CPX4_MOUSE Ferritin OS=Mus musculus OX=10090 GN=Ftl1 PE=1 SV=1;sp|P29391|FRIL1_MOUSE Ferritin light chain 1 OS=Mus musculus OX=10090 GN=Ftl1 PE=1 SV=2;tr|A0A1B0GR60|A0A1B0GR60_MOUSE Ferritin OS=Mus musculus OX=10090 GN=Ftl1 PE=1 SV=1;sp|P49945|
8.00061	7.90675	8.05507	7.87133	7.93921	7.75031	7.80423	7.81921	7.83571	7.78555	anatomical structure development;developmental process;muscle organ development;muscle structure development;organ development	binding;cytoskeletal protein binding;identical protein binding;protein binding;structural constituent of cytoskeleton;structural molecule activity	adherens junction;anchoring junction;cell junction;cell part;cell-cell adherens junction;cell-cell junction;contractile fiber;contractile fiber part;cytoplasm;cytoplasmic part;cytoskeletal part;cytoskeleton;extracellular membrane-bounded organelle;extracellular organelle;extracellular region part;extracellular vesicular exosome;fascia adherens;intermediate filament;intracellular;intracellular non…		+	SIE_SIE-S107	56	49	49	84.4	81	81	53.497	0	323.31	1636400000000	712	0.00256378	0.0438926	0.155593	4.31486	P31001;D3YZ35;P46660;P08553;P08551	P31001		Desmin	Des	3210	sp|P31001|DESM_MOUSE Desmin OS=Mus musculus OX=10090 GN=Des PE=1 SV=3
-2.07285	-2.07215	-1.98091	-1.80549	-1.93801	-1.41353	-1.49009	-1.53459	-1.40927	-1.30359	cell cycle cytokinesis;cell cycle process;cellular component assembly;cellular component assembly at cellular level;cellular component movement;cellular component organization;cellular component organization at cellular level;cellular component organization or biogenesis;cellular component organization or biogenesis at cellular level;cellular macromolecular complex assembly;cellular macromolecula…	adenyl nucleotide binding;adenyl ribonucleotide binding;ATP binding;ATPase activity;binding;catalytic activity;DNA binding;hydrolase activity;hydrolase activity, acting on acid anhydrides;hydrolase activity, acting on acid anhydrides, in phosphorus-containing anhydrides;microtubule motor activity;motor activity;nucleic acid binding;nucleoside-triphosphatase activity;nucleotide binding;plus-end-di…	cell part;chromosome;cytoplasmic part;cytoskeletal part;cytosol;intracellular non-membrane-bounded organelle;intracellular organelle;intracellular organelle part;intracellular part;kinesin complex;macromolecular complex;membrane;microtubule;microtubule associated complex;midbody;non-membrane-bounded organelle;nuclear part;nucleoplasm;organelle;organelle part;protein complex		+	SIE_SIE-S107	8	8	7	6.4	6.4	5.5	139.52	0	16.739	253700000	9	2.63816e-05	0.00372031	-0.543668	-8.57617	P33174	P33174		Chromosome-associated kinesin KIF4	Kif4	3226	sp|P33174|KIF4_MOUSE Chromosome-associated kinesin KIF4 OS=Mus musculus OX=10090 GN=Kif4 PE=1 SV=3
1.29753	1.29074	1.29416	1.13634	1.19259	0.999507	1.06823	0.920106	1.12766	0.992785		binding;cytoskeletal protein binding;filamin binding;protein binding	actin cytoskeleton;Cajal body;cell part;cytoplasm;cytoplasmic part;cytoskeleton;intracellular membrane-bounded organelle;intracellular non-membrane-bounded organelle;intracellular organelle;intracellular organelle part;intracellular part;membrane-bounded organelle;mitochondrion;non-membrane-bounded organelle;nuclear body;nuclear part;nucleoplasm part;nucleus;organelle;organelle part		+	SIE_SIE-S107	8	8	8	75.1	75.1	75.1	18.634	0	218.42	10986000000	31	0.00185161	0.0372224	0.220613	4.5593	P35385	P35385		Heat shock protein beta-7	Hspb7	3244	sp|P35385|HSPB7_MOUSE Heat shock protein beta-7 OS=Mus musculus OX=10090 GN=Hspb7 PE=1 SV=3
0.137499	0.127767	0.319156	0.255524	0.232509	0.642283	0.595938	0.690694	0.836857	0.695284	alcohol metabolic process;biological regulation;catabolic process;cellular catabolic process;cellular component organization;cellular component organization or biogenesis;cellular macromolecule catabolic process;cellular macromolecule metabolic process;cellular membrane organization;cellular metabolic process;cellular process;chemical homeostasis;cholesterol homeostasis;cholesterol import;cholest…	binding;calcium ion binding;cargo receptor activity;cation binding;glycoprotein binding;ion binding;lipoprotein particle binding;lipoprotein particle receptor activity;low-density lipoprotein particle binding;low-density lipoprotein receptor activity;metal ion binding;protein binding;protein-lipid complex binding;receptor activity;very-low-density lipoprotein particle binding;very-low-density lip…	apical part of cell;basolateral plasma membrane;cell part;cell surface;coated pit;cytoplasmic part;early endosome;endosome;external side of plasma membrane;extracellular region part;Golgi apparatus;integral to membrane;intracellular membrane-bounded organelle;intracellular organelle;intracellular part;intrinsic to membrane;late endosome;low-density lipoprotein particle;lysosome;lytic vacuole;macr…		+	SIE_SIE-S107	16	16	16	26.7	26.7	26.7	94.946	0	151.25	1962500000	32	2.20814e-05	0.0034866	-0.47772	-8.78755	P35951;A0A1L1SRE8	P35951;A0A1L1SRE8		Low-density lipoprotein receptor	Ldlr	3258	sp|P35951|LDLR_MOUSE Low-density lipoprotein receptor OS=Mus musculus OX=10090 GN=Ldlr PE=1 SV=2;tr|A0A1L1SRE8|A0A1L1SRE8_MOUSE Low-density lipoprotein receptor OS=Mus musculus OX=10090 GN=Ldlr PE=1 SV=1
2.93895	2.89106	2.94016	2.90076	2.90815	2.86207	2.85677	2.84437	2.86408	2.84904	acyl-CoA metabolic process;anatomical structure development;biosynthetic process;cellular biosynthetic process;cellular component assembly;cellular component organization;cellular component organization at cellular level;cellular component organization or biogenesis;cellular component organization or biogenesis at cellular level;cellular ketone body metabolic process;cellular metabolic process;ce…	binding;carbon-carbon lyase activity;carboxylic acid binding;catalytic activity;cation binding;coenzyme binding;cofactor binding;fatty acid binding;fatty-acyl-CoA binding;hydroxymethylglutaryl-CoA lyase activity;identical protein binding;ion binding;lipid binding;lyase activity;magnesium ion binding;manganese ion binding;metal ion binding;monocarboxylic acid binding;oxo-acid-lyase activity;protei…	cell part;cytoplasmic part;intracellular membrane-bounded organelle;intracellular organelle;intracellular organelle lumen;intracellular organelle part;intracellular part;membrane;membrane-bounded organelle;membrane-enclosed lumen;microbody;mitochondrial inner membrane;mitochondrial matrix;mitochondrial membrane;mitochondrial part;mitochondrion;organelle;organelle inner membrane;organelle lumen;or…		+	SIE_SIE-S107	15	15	15	53.8	53.8	53.8	34.238	0	286.68	16719000000	61	0.000490414	0.0189804	0.060549	5.63406	P38060;V9GXD2;V9GWZ9;D3YVU9;Q8JZS7	P38060		Hydroxymethylglutaryl-CoA lyase, mitochondrial	Hmgcl	3270	sp|P38060|HMGCL_MOUSE Hydroxymethylglutaryl-CoA lyase, mitochondrial OS=Mus musculus OX=10090 GN=Hmgcl PE=1 SV=2
0.0501747	0.0724401	0.0869341	0.159534	0.176507	0.206058	0.237116	0.190501	0.237038	0.258247	anatomical structure development;anatomical structure morphogenesis;biological regulation;biosynthetic process;cell differentiation;cellular biosynthetic process;cellular developmental process;cellular macromolecule biosynthetic process;cellular macromolecule metabolic process;cellular metabolic process;cellular nitrogen compound metabolic process;cellular process;developmental process;macromolec…	binding;DNA binding;nucleic acid binding;nucleic acid binding transcription factor activity;regulatory region DNA binding;regulatory region nucleic acid binding;RNA polymerase II regulatory region DNA binding;RNA polymerase II regulatory region sequence-specific DNA binding;sequence-specific DNA binding;sequence-specific DNA binding RNA polymerase II transcription factor activity;sequence-specifi…	cell part;intracellular membrane-bounded organelle;intracellular non-membrane-bounded organelle;intracellular organelle;intracellular organelle part;intracellular part;membrane-bounded organelle;non-membrane-bounded organelle;nuclear part;nucleolus;nucleoplasm;nucleus;organelle;organelle part		+	SIE_SIE-S107	10	10	7	13.6	13.6	10.7	74.919	0	30.985	661580000	14	0.00294315	0.0477246	-0.116674	-4.21316	P42128;D6RFN9;D6REE8;D6RGP8;D6RH57;A0A0G2JG71;D3YTQ4;O88470;O70628	P42128		Forkhead box protein K1	Foxk1	3291	sp|P42128|FOXK1_MOUSE Forkhead box protein K1 OS=Mus musculus OX=10090 GN=Foxk1 PE=1 SV=2
-3.38891	-3.4399	-3.52199	-3.5182	-3.48094	-3.35974	-3.37814	-3.29785	-3.33682	-3.36779	anatomical structure development;anatomical structure morphogenesis;anterior/posterior pattern specification;appendage development;biological regulation;blood vessel development;blood vessel morphogenesis;cell differentiation;cell differentiation involved in embryonic placenta development;cell migration;cell motility;cellular component movement;cellular developmental process;cellular process;cell…	binding;carboxylic acid binding;cation binding;DNA binding;identical protein binding;ion binding;isoprenoid binding;ligand-dependent nuclear receptor activity;lipid binding;metal ion binding;molecular transducer activity;monocarboxylic acid binding;nucleic acid binding;nucleic acid binding transcription factor activity;protein binding;protein dimerization activity;protein homodimerization activit…	cell part;intracellular membrane-bounded organelle;intracellular organelle;intracellular part;membrane-bounded organelle;nucleus;organelle		+	SIE_SIE-S107	4	4	2	9.7	9.7	5.8	45.571	0	9.6031	76976000	4	0.0029207	0.0476236	-0.121921	-4.21877	P43135;D3YYP4	P43135		COUP transcription factor 2	Nr2f2	3303	sp|P43135|COT2_MOUSE COUP transcription factor 2 OS=Mus musculus OX=10090 GN=Nr2f2 PE=1 SV=2
-0.133142	-0.109023	-0.097661	-0.137596	-0.166705	-0.326505	-0.318533	-0.306375	-0.289793	-0.305782	alcohol metabolic process;amine metabolic process;biosynthetic process;CDP-choline pathway;cellular amine metabolic process;cellular biogenic amine metabolic process;cellular biosynthetic process;cellular lipid metabolic process;cellular metabolic process;cellular nitrogen compound metabolic process;cellular process;ethanolamine-containing compound metabolic process;glycerolipid biosynthetic proc…	binding;catalytic activity;choline-phosphate cytidylyltransferase activity;cytidylyltransferase activity;lipid binding;nucleotidyltransferase activity;transferase activity;transferase activity, transferring phosphorus-containing groups	cell part;cytoplasmic part;cytosol;endoplasmic reticulum membrane;endoplasmic reticulum part;glycogen granule;intracellular organelle part;intracellular part;membrane;membrane part;organelle membrane;organelle part		+	SIE_SIE-S107	12	12	12	36.2	36.2	36.2	41.666	0	53.836	1252800000	18	9.65188e-07	0.000566566	0.180572	13.3184	P49586;D3Z3T5;Q811Q9	P49586;D3Z3T5		Choline-phosphate cytidylyltransferase A	Pcyt1a	3370	sp|P49586|PCY1A_MOUSE Choline-phosphate cytidylyltransferase A OS=Mus musculus OX=10090 GN=Pcyt1a PE=1 SV=1;tr|D3Z3T5|D3Z3T5_MOUSE Choline-phosphate cytidylyltransferase A OS=Mus musculus OX=10090 GN=Pcyt1a PE=1 SV=1
0.744619	0.651866	0.691533	0.64131	0.746608	1.03316	1.01394	1.12122	1.0479	1.03403	cell cycle;cellular macromolecule metabolic process;cellular metabolic process;cellular nitrogen compound metabolic process;cellular process;DNA conformation change;DNA duplex unwinding;DNA geometric change;DNA metabolic process;DNA unwinding involved in replication;DNA-dependent DNA replication initiation;macromolecule metabolic process;metabolic process;nitrogen compound metabolic process;nucle…	adenyl nucleotide binding;adenyl ribonucleotide binding;ATP binding;ATPase activity;ATPase activity, coupled;ATP-dependent DNA helicase activity;ATP-dependent helicase activity;binding;catalytic activity;DNA binding;DNA helicase activity;DNA-dependent ATPase activity;helicase activity;hydrolase activity;hydrolase activity, acting on acid anhydrides;hydrolase activity, acting on acid anhydrides, i…	cell part;chromosomal part;intracellular organelle part;intracellular part;macromolecular complex;MCM complex;membrane;nuclear chromosome part;nuclear part;nucleoplasm;nucleoplasm part;organelle part;protein complex		+	SIE_SIE-S107	18	18	18	24.4	24.4	24.4	96.735	0	53.308	2194000000	32	1.83737e-06	0.000674085	-0.354863	-12.2452	P49717;A0A2R8VHP7	P49717		DNA replication licensing factor MCM4	Mcm4	3372	sp|P49717|MCM4_MOUSE DNA replication licensing factor MCM4 OS=Mus musculus OX=10090 GN=Mcm4 PE=1 SV=1
-0.180193	-0.17487	-0.122298	-0.0114193	-0.000950813	0.168866	0.182114	0.201619	0.222212	0.210184	cell cycle;cell division;cellular macromolecule metabolic process;cellular metabolic process;cellular nitrogen compound metabolic process;cellular process;DNA metabolic process;DNA-dependent DNA replication initiation;macromolecule metabolic process;metabolic process;nitrogen compound metabolic process;nucleic acid metabolic process;nucleobase-containing compound metabolic process;primary metabol…	adenyl nucleotide binding;adenyl ribonucleotide binding;ATP binding;binding;catalytic activity;chromatin binding;DNA binding;DNA helicase activity;DNA replication origin binding;helicase activity;hydrolase activity;hydrolase activity, acting on acid anhydrides;hydrolase activity, acting on acid anhydrides, in phosphorus-containing anhydrides;nucleic acid binding;nucleoside-triphosphatase activity…	cell part;chromosomal part;intracellular organelle part;intracellular part;macromolecular complex;MCM complex;membrane;nuclear chromosome part;nuclear part;nucleoplasm;nucleoplasm part;organelle part;protein complex		+	SIE_SIE-S107	17	17	17	30.1	30.1	30.1	82.406	0	106.99	1125100000	28	7.8264e-05	0.00670812	-0.294945	-7.37204	Q52KC3;P49718	Q52KC3;P49718		DNA helicase;DNA replication licensing factor MCM5	Mcm5	3373	tr|Q52KC3|Q52KC3_MOUSE DNA helicase OS=Mus musculus OX=10090 GN=Mcm5 PE=1 SV=1;sp|P49718|MCM5_MOUSE DNA replication licensing factor MCM5 OS=Mus musculus OX=10090 GN=Mcm5 PE=1 SV=1
2.75089	2.72874	2.75759	2.73831	2.73096	2.5856	2.63362	2.63652	2.69469	2.64092	actin cytoskeleton organization;actin filament capping;actin filament organization;actin filament-based process;actomyosin structure organization;adult behavior;adult locomotory behavior;anatomical structure development;anatomical structure formation involved in morphogenesis;behavior;biological regulation;cell development;cellular component assembly;cellular component assembly at cellular level;…	binding;cytoskeletal protein binding;protein binding;tropomyosin binding	cell cortex part;cell part;contractile fiber;contractile fiber part;cortical cytoskeleton;cytoplasmic part;cytoskeletal part;cytoskeleton;intracellular non-membrane-bounded organelle;intracellular organelle;intracellular organelle part;intracellular part;macromolecular complex;membrane;myofibril;non-membrane-bounded organelle;nuclear part;organelle;organelle part;protein complex;sarcomere;signalo…		+	SIE_SIE-S107	15	14	14	55.7	53.5	53.5	40.466	0	323.31	13505000000	90	0.000474203	0.0189804	0.103027	5.66304	P49813;A0A1L1SU70;Q9JLH8;Q9JKK7	P49813		Tropomodulin-1	Tmod1	3376	sp|P49813|TMOD1_MOUSE Tropomodulin-1 OS=Mus musculus OX=10090 GN=Tmod1 PE=1 SV=2
3.23344	3.25869	3.27466	3.25489	3.25861	3.2212	3.19677	3.22266	3.21608	3.19754	anatomical structure development;androgen metabolic process;biological regulation;carboxylic acid catabolic process;carboxylic acid metabolic process;catabolic process;cell development;cell differentiation;cellular catabolic process;cellular developmental process;cellular hormone metabolic process;cellular ketone metabolic process;cellular lipid catabolic process;cellular lipid metabolic process;…	3alpha,7alpha,12alpha-trihydroxy-5beta-cholest-24-enoyl-CoA hydratase activity;3-hydroxyacyl-CoA dehydrogenase activity;binding;carbon-oxygen lyase activity;catalytic activity;hydro-lyase activity;identical protein binding;isomerase activity;long-chain-enoyl-CoA hydratase activity;lyase activity;oxidoreductase activity;oxidoreductase activity, acting on CH-OH group of donors;oxidoreductase activi…	cell part;cytoplasmic part;intracellular membrane-bounded organelle;intracellular organelle;intracellular organelle part;intracellular part;membrane;membrane-bounded organelle;microbody;microbody membrane;microbody part;mitochondrion;organelle;organelle membrane;organelle part;peroxisomal membrane;peroxisomal part;peroxisome		+	SIE_SIE-S107	28	28	28	49.4	49.4	49.4	79.481	0	323.31	21305000000	134	0.000839589	0.0254977	0.0452063	5.18308	P51660	P51660		Peroxisomal multifunctional enzyme type 2;(3R)-hydroxyacyl-CoA dehydrogenase;Enoyl-CoA hydratase 2	Hsd17b4	3406	sp|P51660|DHB4_MOUSE Peroxisomal multifunctional enzyme type 2 OS=Mus musculus OX=10090 GN=Hsd17b4 PE=1 SV=3
-1.19063	-1.25047	-1.13991	-1.41544	-1.1316	-0.763007	-1.02029	-0.454232	-0.602777	-0.769514	alcohol metabolic process;cellular aromatic compound metabolic process;cellular metabolic process;cellular process;cholesterol metabolic process;lipid metabolic process;metabolic process;primary metabolic process;response to chemical stimulus;response to organic substance;response to stimulus;small molecule metabolic process;steroid metabolic process;sterol metabolic process	binding;catalytic activity;coenzyme binding;cofactor binding;flavin adenine dinucleotide binding;monooxygenase activity;oxidoreductase activity;oxidoreductase activity, acting on paired donors, with incorporation or reduction of molecular oxygen;squalene monooxygenase activity	cell part;cytoplasmic part;endoplasmic reticulum membrane;endoplasmic reticulum part;integral to membrane;intracellular organelle part;intracellular part;intrinsic to membrane;membrane;membrane part;organelle membrane;organelle part		+	SIE_SIE-S107	4	4	4	7.3	7.3	7.3	63.769	0	27.218	196240000	4	0.00160819	0.0352241	-0.503646	-4.66728	P52019;Q3TSS7	P52019;Q3TSS7		Squalene monooxygenase	Sqle	3414	sp|P52019|ERG1_MOUSE Squalene monooxygenase OS=Mus musculus OX=10090 GN=Sqle PE=2 SV=1;tr|Q3TSS7|Q3TSS7_MOUSE Squalene monooxygenase OS=Mus musculus OX=10090 GN=Sqle PE=1 SV=1
-1.49203	-1.60912	-1.61454	-1.56408	-1.54464	-1.26796	-1.15451	-1.22418	-1.19998	-1.27344	establishment of localization;establishment of localization in cell;establishment of protein localization;intracellular protein transport;intracellular transport;nuclear import;nuclear transport;nucleocytoplasmic transport;protein import;protein import into nucleus;protein targeting;protein transport;transport	protein transporter activity;substrate-specific transporter activity;transporter activity	cell part;cytoplasm;intracellular membrane-bounded organelle;intracellular organelle;intracellular part;membrane-bounded organelle;nucleus;organelle		+	SIE_SIE-S107	10	10	10	27.8	27.8	27.8	57.927	0	47.643	783560000	31	4.76459e-06	0.0010757	-0.340869	-10.8001	P52293;A2A600;A2A601;A6PW68	P52293		Importin subunit alpha-1	Kpna2	3416	sp|P52293|IMA1_MOUSE Importin subunit alpha-1 OS=Mus musculus OX=10090 GN=Kpna2 PE=1 SV=2
2.12662	2.0836	2.17526	2.1155	2.139	2.25725	2.26509	2.33166	2.28952	2.30416	anatomical structure development;anatomical structure formation involved in morphogenesis;anatomical structure morphogenesis;angiogenesis;astrocyte cell migration;biological regulation;bone development;branching morphogenesis of a tube;cell differentiation;cell migration;cell motility;cell proliferation;cellular component movement;cellular developmental process;cellular process;chondrocyte prolif…	binding;calcium ion binding;catalytic activity;cation binding;endopeptidase activity;enzyme activator activity;enzyme regulator activity;hydrolase activity;ion binding;metal ion binding;metalloendopeptidase activity;metallopeptidase activity;nucleic acid binding transcription factor activity;peptidase activator activity;peptidase activity;peptidase activity, acting on L-amino acid peptides;peptid…	adherens junction;anchoring junction;cell junction;cell part;cell-substrate adherens junction;cell-substrate junction;cytoplasmic membrane-bounded vesicle;cytoplasmic part;cytoplasmic vesicle;extracellular matrix;extracellular region part;focal adhesion;integral to membrane;intracellular membrane-bounded organelle;intracellular organelle;intracellular part;intrinsic to membrane;melanosome;membran…		+	SIE_SIE-S107	14	14	13	26.8	26.8	25.6	65.918	0	48.006	7075600000	67	4.2862e-05	0.00465926	-0.161538	-8.02073	P53690;A0A286YED2	P53690;A0A286YED2		Matrix metalloproteinase-14	Mmp14	3433	sp|P53690|MMP14_MOUSE Matrix metalloproteinase-14 OS=Mus musculus OX=10090 GN=Mmp14 PE=2 SV=3;tr|A0A286YED2|A0A286YED2_MOUSE Matrix metalloproteinase-14 OS=Mus musculus OX=10090 GN=Mmp14 PE=1 SV=1
-0.24118	-0.17487	-0.122048	-0.119707	-0.0826139	0.279214	0.295891	0.321334	0.427988	0.399553	alcohol metabolic process;biosynthetic process;cellular biosynthetic process;cellular lipid metabolic process;cellular metabolic process;cellular process;cholesterol biosynthetic process;cholesterol metabolic process;farnesyl diphosphate metabolic process;isoprenoid biosynthetic process;isoprenoid metabolic process;lipid biosynthetic process;lipid metabolic process;metabolic process;organophospha…	catalytic activity;farnesyl-diphosphate farnesyltransferase activity;farnesyltranstransferase activity;oxidoreductase activity;prenyltransferase activity;squalene synthase activity;transferase activity;transferase activity, transferring alkyl or aryl (other than methyl) groups	cell part;cytoplasmic part;endoplasmic reticulum;endoplasmic reticulum membrane;endoplasmic reticulum part;integral to membrane;intracellular membrane-bounded organelle;intracellular organelle;intracellular organelle part;intracellular part;intrinsic to membrane;membrane;membrane part;membrane-bounded organelle;organelle;organelle membrane;organelle part		+	SIE_SIE-S107	12	12	12	34.1	34.1	34.1	48.154	0	51.415	1567100000	19	1.81873e-06	0.000674085	-0.49288	-12.2615	P53798;A0A286YD20	P53798		Squalene synthase	Fdft1	3436	sp|P53798|FDFT_MOUSE Squalene synthase OS=Mus musculus OX=10090 GN=Fdft1 PE=1 SV=2
3.22968	3.22677	3.2516	3.22661	3.20373	3.06036	3.01294	2.92999	2.97863	2.99738	biological regulation;cellular component assembly;cellular component organization;cellular component organization or biogenesis;macromolecular complex assembly;macromolecular complex subunit organization;positive regulation of biological process;positive regulation of intracellular protein transport;positive regulation of intracellular transport;positive regulation of protein targeting to membran…	binding;enzyme binding;identical protein binding;protein binding;protein dimerization activity;protein homodimerization activity;RNA polymerase binding	blood microparticle;cell part;cytoplasm;cytoplasmic membrane-bounded vesicle;cytoplasmic part;cytoplasmic vesicle;cytoskeleton;endoplasmic reticulum;extracellular membrane-bounded organelle;extracellular organelle;extracellular region part;extracellular space;extracellular vesicular exosome;integral to membrane;integral to plasma membrane;intracellular membrane-bounded organelle;intracellular non…		+	SIE_SIE-S107	12	12	12	57.7	57.7	57.7	31.375	0	123.67	17640000000	94	7.08524e-06	0.00138634	0.231816	10.2445	P54116	P54116		Erythrocyte band 7 integral membrane protein	Stom	3444	sp|P54116|STOM_MOUSE Erythrocyte band 7 integral membrane protein OS=Mus musculus OX=10090 GN=Stom PE=1 SV=3
-2.06318	-2.00907	-2.02789	-1.93495	-1.9089	-1.74	-1.84212	-1.73514	-1.79206	-1.74969	B cell activation;B cell activation involved in immune response;biological regulation;cell activation;cell activation involved in immune response;cell cycle process;cellular component organization;cellular component organization at cellular level;cellular component organization or biogenesis;cellular component organization or biogenesis at cellular level;cellular macromolecule metabolic process;c…	adenyl nucleotide binding;adenyl ribonucleotide binding;ADP binding;ATP binding;ATPase activity;ATPase activity, coupled;binding;catalytic activity;cation binding;chromatin binding;damaged DNA binding;DNA binding;DNA insertion or deletion binding;DNA secondary structure binding;DNA-dependent ATPase activity;double-stranded DNA binding;four-way junction DNA binding;guanine/thymine mispair binding;…	cell part;chromatin;chromosomal part;cytoplasm;cytoplasmic part;Golgi apparatus;intracellular membrane-bounded organelle;intracellular organelle;intracellular organelle part;intracellular part;macromolecular complex;membrane;membrane-bounded organelle;mismatch repair complex;MutSalpha complex;nuclear chromatin;nuclear chromosome part;nuclear part;nucleoplasm;organelle;organelle part;plasma membra…		+	SIE_SIE-S107	10	10	10	8.4	8.4	8.4	151.08	0	23.111	542400000	10	0.000276141	0.0130722	-0.216994	-6.14289	P54276	P54276		DNA mismatch repair protein Msh6	Msh6	3446	sp|P54276|MSH6_MOUSE DNA mismatch repair protein Msh6 OS=Mus musculus OX=10090 GN=Msh6 PE=1 SV=3
0.782915	0.740685	0.74602	0.673027	0.714263	0.588206	0.624508	0.610641	0.637789	0.501978	biological regulation;cellular macromolecule metabolic process;cellular metabolic process;cellular process;cellular protein metabolic process;macromolecule metabolic process;macromolecule modification;metabolic process;positive regulation of apoptosis;positive regulation of biological process;positive regulation of cell death;positive regulation of cellular process;positive regulation of neuron a…	acid-amino acid ligase activity;adenyl nucleotide binding;adenyl ribonucleotide binding;ATP binding;binding;catalytic activity;ligase activity;ligase activity, forming carbon-nitrogen bonds;NEDD8 ligase activity;nucleotide binding;protein-glutamic acid ligase activity;purine nucleotide binding;purine ribonucleoside triphosphate binding;purine ribonucleotide binding;ribonucleotide binding;ribosoma…	cell part;cytoplasm;extracellular membrane-bounded organelle;extracellular organelle;extracellular region part;extracellular vesicular exosome;intracellular part;membrane-bounded organelle;membrane-bounded vesicle;organelle;vesicle		+	SIE_SIE-S107	9	9	9	51.4	51.4	51.4	20.9	0	39.431	3432000000	17	0.00177695	0.036344	0.138758	4.59069	P61082;F7CDT0;F6WMC0;G5E919	P61082;F7CDT0;F6WMC0		NEDD8-conjugating enzyme Ubc12	Ube2m	3555	sp|P61082|UBC12_MOUSE NEDD8-conjugating enzyme Ubc12 OS=Mus musculus OX=10090 GN=Ube2m PE=1 SV=1;tr|F7CDT0|F7CDT0_MOUSE NEDD8-conjugating enzyme Ubc12 (Fragment) OS=Mus musculus OX=10090 GN=Ube2m PE=1 SV=1;tr|F6WMC0|F6WMC0_MOUSE NEDD8-conjugating enzyme Ub
-1.00598	-0.988523	-1.0384	-1.06856	-0.979121	-1.14082	-1.09363	-1.12313	-1.08311	-1.11408	catabolic process;cellular catabolic process;cellular macromolecule catabolic process;cellular macromolecule metabolic process;cellular metabolic process;cellular process;cellular protein metabolic process;macromolecule catabolic process;macromolecule metabolic process;macromolecule modification;metabolic process;modification-dependent macromolecule catabolic process;modification-dependent protei…	acid-amino acid ligase activity;adenyl nucleotide binding;adenyl ribonucleotide binding;ATP binding;binding;catalytic activity;enzyme binding;ligase activity;ligase activity, forming carbon-nitrogen bonds;nucleotide binding;protein binding;purine nucleotide binding;purine ribonucleoside triphosphate binding;purine ribonucleotide binding;ribonucleotide binding;small conjugating protein ligase acti…	cell part;cytoplasm;intracellular part		+	SIE_SIE-S107	3	3	3	16.9	16.9	16.9	20.655	0	39.171	948380000	6	0.00125038	0.0316368	0.0948389	4.86341	P62257;E9Q3U1	P62257;E9Q3U1		Ubiquitin-conjugating enzyme E2 H	Ube2h	3598	sp|P62257|UBE2H_MOUSE Ubiquitin-conjugating enzyme E2 H OS=Mus musculus OX=10090 GN=Ube2h PE=1 SV=1;tr|E9Q3U1|E9Q3U1_MOUSE Ubiquitin-conjugating enzyme E2 H OS=Mus musculus OX=10090 GN=Ube2h PE=1 SV=1
3.76637	3.7396	3.76246	3.75064	3.71275	3.64834	3.67009	3.62986	3.67169	3.6645	biological regulation;catabolic process;cellular catabolic process;cellular macromolecule catabolic process;cellular macromolecule metabolic process;cellular metabolic process;cellular process;ER-associated protein catabolic process;macromolecule catabolic process;macromolecule metabolic process;metabolic process;modification-dependent macromolecule catabolic process;modification-dependent protei…	adenyl nucleotide binding;adenyl ribonucleotide binding;ATP binding;binding;nucleotide binding;protein binding;purine nucleotide binding;purine ribonucleoside triphosphate binding;purine ribonucleotide binding;ribonucleotide binding;TBP-class protein binding;transcription factor binding	cell part;cytoplasmic part;cytosolic part;cytosolic proteasome complex;extracellular membrane-bounded organelle;extracellular organelle;extracellular region part;extracellular vesicular exosome;inclusion body;intracellular membrane-bounded organelle;intracellular organelle;intracellular organelle part;intracellular part;macromolecular complex;membrane;membrane-bounded organelle;membrane-bounded v…		+	SIE_SIE-S107	25	25	25	65.3	65.3	65.3	44.172	0	323.31	36294000000	153	9.45911e-05	0.00760616	0.0894659	7.1766	P62334;A0A2I3BQ79;A0A2I3BQ49	P62334		26S protease regulatory subunit 10B	Psmc6	3614	sp|P62334|PRS10_MOUSE 26S proteasome regulatory subunit 10B OS=Mus musculus OX=10090 GN=Psmc6 PE=1 SV=1
0.330893	0.340354	0.414498	0.405102	0.393308	0.253097	0.204166	0.228688	0.274757	0.209986	anatomical structure development;anatomical structure morphogenesis;axonogenesis;biological regulation;cell communication;cell part morphogenesis;cell projection morphogenesis;cell projection organization;cell-cell signaling;cellular component morphogenesis;cellular component organization;cellular component organization at cellular level;cellular component organization or biogenesis;cellular comp…	ATPase activator activity;ATPase regulator activity;binding;catalytic activity;cytoskeletal protein binding;enzyme activator activity;enzyme regulator activity;GTP binding;GTPase activity;guanyl nucleotide binding;guanyl ribonucleotide binding;hydrolase activity;hydrolase activity, acting on acid anhydrides;hydrolase activity, acting on acid anhydrides, in phosphorus-containing anhydrides;myosin …	acrosomal vesicle;axon;axon part;cell part;cell projection;cell projection part;clathrin-coated vesicle;coated vesicle;cytoplasmic membrane-bounded vesicle;cytoplasmic part;cytoplasmic vesicle;cytoplasmic vesicle membrane;cytoplasmic vesicle part;cytosol;endosome;intracellular membrane-bounded organelle;intracellular organelle;intracellular organelle part;intracellular part;macromolecular complex…		+	SIE_SIE-S107	7	6	6	34.5	30.9	30.9	24.97	0	100.04	2128600000	15	0.000175866	0.0104009	0.142692	6.56406	P63011;D3YZP5;Q9CXS2;A0A286YDR2;P62823;A2A7Z6;Q9CZT8	P63011		Ras-related protein Rab-3A	Rab3a	3656	sp|P63011|RAB3A_MOUSE Ras-related protein Rab-3A OS=Mus musculus OX=10090 GN=Rab3a PE=1 SV=1
0.874197	0.869863	0.82606	0.849184	0.906846	0.920766	0.919437	0.95828	0.943365	0.946154	cellular component assembly;cellular component assembly at cellular level;cellular component organization;cellular component organization at cellular level;cellular component organization or biogenesis;cellular component organization or biogenesis at cellular level;cellular macromolecular complex assembly;cellular macromolecular complex subunit organization;cellular macromolecule metabolic proces…	binding;nucleic acid binding;RNA binding	catalytic step 2 spliceosome;cell part;intracellular organelle part;intracellular part;macromolecular complex;nuclear body;nuclear part;nuclear speck;nucleoplasm part;organelle part;ribonucleoprotein complex;spliceosomal complex		+	SIE_SIE-S107	18	18	18	27.5	27.5	27.5	83.415	0	101.85	2285300000	29	0.00157214	0.0346934	-0.0723703	-4.68477	P63154	P63154		Crooked neck-like protein 1	Crnkl1	3668	sp|P63154|CRNL1_MOUSE Crooked neck-like protein 1 OS=Mus musculus OX=10090 GN=Crnkl1 PE=1 SV=1
4.64971	4.57518	4.57441	4.52526	4.63374	4.39298	4.41135	4.42504	4.47837	4.43175	biological adhesion;cell adhesion;cellular process		cell part;cytoskeletal part;intracellular organelle part;intracellular part;macromolecular complex;myosin complex;myosin filament;organelle part;protein complex		+	SIE_SIE-S107	21	21	21	52.6	52.6	52.6	52.641	0	323.31	38581000000	113	0.000274068	0.0130722	0.163764	6.14976	P70402	P70402		Myosin-binding protein H	Mybph	3725	sp|P70402|MYBPH_MOUSE Myosin-binding protein H OS=Mus musculus OX=10090 GN=Mybph PE=2 SV=2
-1.44776	-1.4597	-1.4692	-1.46891	-1.41233	-1.34546	-1.38581	-1.3197	-1.34991	-1.26658	biological regulation;biosynthetic process;cellular biosynthetic process;cellular component biogenesis;cellular component biogenesis at cellular level;cellular component organization;cellular component organization at cellular level;cellular component organization or biogenesis;cellular component organization or biogenesis at cellular level;cellular macromolecule biosynthetic process;cellular mac…	binding;catalytic activity;cation binding;DNA binding;DNA-directed RNA polymerase activity;ion binding;metal ion binding;nucleic acid binding;nucleoside binding;nucleotidyltransferase activity;ribonucleoside binding;RNA polymerase activity;transferase activity;transferase activity, transferring phosphorus-containing groups	cell part;cytoplasm;DNA-directed RNA polymerase complex;DNA-directed RNA polymerase I complex;intracellular membrane-bounded organelle;intracellular non-membrane-bounded organelle;intracellular organelle;intracellular organelle part;intracellular part;macromolecular complex;membrane-bounded organelle;non-membrane-bounded organelle;nuclear DNA-directed RNA polymerase complex;nuclear part;nucleolar…		+	SIE_SIE-S107	9	9	9	8.5	8.5	8.5	128.21	0	34.111	377000000	11	0.000756931	0.024548	-0.118091	-5.26821	P70700;A2AP84	P70700		DNA-directed RNA polymerase I subunit RPA2	Polr1b	3742	sp|P70700|RPA2_MOUSE DNA-directed RNA polymerase I subunit RPA2 OS=Mus musculus OX=10090 GN=Polr1b PE=1 SV=2
-0.122213	-0.162047	-0.0649786	-0.049345	0.0195665	0.247945	0.210691	0.36089	0.32021	0.306252	cell cycle;cellular component assembly;cellular component assembly at cellular level;cellular component organization;cellular component organization at cellular level;cellular component organization or biogenesis;cellular component organization or biogenesis at cellular level;cellular macromolecular complex assembly;cellular macromolecular complex subunit organization;cellular macromolecule metab…	adenyl nucleotide binding;adenyl ribonucleotide binding;ATP binding;binding;catalytic activity;cation binding;DNA binding;DNA helicase activity;DNA replication origin binding;helicase activity;histone binding;hydrolase activity;hydrolase activity, acting on acid anhydrides;hydrolase activity, acting on acid anhydrides, in phosphorus-containing anhydrides;ion binding;metal ion binding;nucleic acid…	cell part;chromatin;chromosomal part;cytoplasm;cytoskeleton;intracellular membrane-bounded organelle;intracellular non-membrane-bounded organelle;intracellular organelle;intracellular organelle part;intracellular part;macromolecular complex;MCM complex;membrane-bounded organelle;microtubule cytoskeleton;non-membrane-bounded organelle;nuclear chromosome part;nuclear origin of replication recogniti…		+	SIE_SIE-S107	17	17	17	21.9	21.9	21.9	102.08	0	77.302	1709200000	30	2.03881e-05	0.0033244	-0.365001	-8.88373	P97310;A0A0N4SVY2	P97310		DNA replication licensing factor MCM2	Mcm2	3775	sp|P97310|MCM2_MOUSE DNA replication licensing factor MCM2 OS=Mus musculus OX=10090 GN=Mcm2 PE=1 SV=3
0.957598	0.930457	0.956519	1.04712	1.06891	1.25374	1.23392	1.32162	1.32222	1.36996	cell cycle;cellular macromolecule metabolic process;cellular metabolic process;cellular nitrogen compound metabolic process;cellular process;DNA conformation change;DNA duplex unwinding;DNA geometric change;DNA metabolic process;DNA unwinding involved in replication;DNA-dependent DNA replication initiation;macromolecule metabolic process;metabolic process;nitrogen compound metabolic process;nucle…	adenyl nucleotide binding;adenyl ribonucleotide binding;ATP binding;ATPase activity;ATPase activity, coupled;ATP-dependent DNA helicase activity;ATP-dependent helicase activity;binding;catalytic activity;DNA binding;DNA helicase activity;DNA-dependent ATPase activity;helicase activity;hydrolase activity;hydrolase activity, acting on acid anhydrides;hydrolase activity, acting on acid anhydrides, i…	cell part;chromosomal part;intracellular membrane-bounded organelle;intracellular organelle;intracellular organelle part;intracellular part;macromolecular complex;MCM complex;membrane-bounded organelle;nuclear chromosome part;nuclear part;nucleoplasm;nucleoplasm part;nucleus;organelle;organelle part;protein complex		+	SIE_SIE-S107	17	17	17	23.2	23.2	23.2	89.783	0	101.52	1827900000	27	3.33556e-05	0.00410538	-0.308173	-8.30394	Q3ULG5;P97311	Q3ULG5;P97311		DNA helicase;DNA replication licensing factor MCM6	Mcm6	3776	tr|Q3ULG5|Q3ULG5_MOUSE DNA helicase OS=Mus musculus OX=10090 GN=Mcm6 PE=1 SV=1;sp|P97311|MCM6_MOUSE DNA replication licensing factor MCM6 OS=Mus musculus OX=10090 GN=Mcm6 PE=1 SV=1
-1.30939	-1.33937	-1.33215	-1.35572	-1.37771	-1.63376	-1.57759	-1.52339	-1.45632	-1.55607	amine biosynthetic process;amine metabolic process;biosynthetic process;cellular amine metabolic process;cellular biogenic amine biosynthetic process;cellular biogenic amine metabolic process;cellular biosynthetic process;cellular metabolic process;cellular nitrogen compound biosynthetic process;cellular nitrogen compound metabolic process;cellular process;metabolic process;nitrogen compound meta…	catalytic activity;spermine synthase activity;transferase activity;transferase activity, transferring alkyl or aryl (other than methyl) groups	extracellular membrane-bounded organelle;extracellular organelle;extracellular region part;extracellular vesicular exosome;membrane-bounded organelle;membrane-bounded vesicle;organelle;vesicle		+	SIE_SIE-S107	5	5	5	14.2	14.2	14.2	41.313	0	14.286	442840000	5	0.000179514	0.0104009	0.206558	6.54446	P97355;E9PZ58;A2AC81	P97355;E9PZ58		Spermine synthase	Sms	3786	sp|P97355|SPSY_MOUSE Spermine synthase OS=Mus musculus OX=10090 GN=Sms PE=1 SV=1;tr|E9PZ58|E9PZ58_MOUSE Spermine synthase OS=Mus musculus OX=10090 GN=Sms PE=1 SV=1
-0.153082	-0.158124	-0.170577	-0.200167	-0.115676	-0.00955296	-0.0577927	-0.0643797	-0.00904846	-0.0659695	anatomical structure development;anatomical structure formation involved in morphogenesis;anatomical structure regression;angiogenesis;biological regulation;biosynthetic process;BMP signaling pathway;bone development;cardiac muscle contraction;cartilage development;cell development;cell differentiation;cell fate commitment;cell surface receptor linked signaling pathway;cellular biosynthetic proce…	binding;cation binding;core promoter binding;core promoter sequence-specific DNA binding;DNA binding;enzyme binding;ion binding;metal ion binding;nucleic acid binding;nucleic acid binding transcription factor activity;protein binding;regulatory region DNA binding;regulatory region nucleic acid binding;RNA polymerase II core promoter sequence-specific DNA binding;RNA polymerase II core promoter se…	cell part;cytoplasm;intracellular membrane-bounded organelle;intracellular organelle;intracellular organelle part;intracellular part;macromolecular complex;membrane-bounded organelle;nuclear part;nucleoplasm;nucleoplasm part;nucleus;organelle;organelle part;protein complex;transcription factor complex		+	SIE_SIE-S107	12	12	1	24.9	24.9	3.2	52.172	0	51.721	946390000	16	0.000251688	0.0127551	-0.118176	-6.22784	P97454	P97454		Mothers against decapentaplegic homolog 5	Smad5	3800	sp|P97454|SMAD5_MOUSE Mothers against decapentaplegic homolog 5 OS=Mus musculus OX=10090 GN=Smad5 PE=1 SV=2
6.14675	6.03251	6.05922	5.96216	6.02298	5.77327	5.79426	5.89428	5.89086	5.88603	anatomical structure development;developmental process;immune response;immune system process;muscle tissue development;response to stimulus;skeletal muscle tissue development;striated muscle tissue development;tissue development	binding;calcium ion binding;cation binding;ion binding;metal ion binding;structural constituent of muscle;structural molecule activity	cell part;cytoplasmic part;cytoskeletal part;intracellular organelle part;intracellular part;lysosomal membrane;macromolecular complex;membrane;myosin complex;organelle membrane;organelle part;protein complex;vacuolar membrane;vacuolar part		+	SIE_SIE-S107	24	24	4	90.5	90.5	19.5	18.955	0	323.31	343890000000	220	0.00115224	0.0306047	0.196986	4.92807	P97457;A0A0U1RQ36	P97457;A0A0U1RQ36		Myosin regulatory light chain 2, skeletal muscle isoform	Mylpf	3801	sp|P97457|MLRS_MOUSE Myosin regulatory light chain 2, skeletal muscle isoform OS=Mus musculus OX=10090 GN=Mylpf PE=1 SV=3;tr|A0A0U1RQ36|A0A0U1RQ36_MOUSE Myosin regulatory light chain 2, skeletal muscle isoform (Fragment) OS=Mus musculus OX=10090 GN=Mylpf P
-1.19442	-1.24994	-1.19742	-1.1789	-1.15262	-1.34994	-1.27237	-1.31967	-1.26215	-1.28613	anatomical structure homeostasis;biological regulation;biosynthetic process;cellular biosynthetic process;cellular component organization;cellular component organization at cellular level;cellular component organization or biogenesis;cellular component organization or biogenesis at cellular level;cellular macromolecule biosynthetic process;cellular macromolecule metabolic process;cellular metabol…	adenyl nucleotide binding;adenyl ribonucleotide binding;ATP binding;binding;catalytic activity;DNA polymerase activity;nucleic acid binding;nucleotide binding;nucleotidyltransferase activity;purine nucleotide binding;purine ribonucleoside triphosphate binding;purine ribonucleotide binding;ribonucleotide binding;RNA binding;RNA-directed DNA polymerase activity;telomerase activity;transferase activ…	cell part;chromosomal part;chromosome, telomeric region;cytoplasm;intracellular organelle part;intracellular part;macromolecular complex;nuclear matrix;nuclear part;organelle part;ribonucleoprotein complex;telomerase holoenzyme complex		+	SIE_SIE-S107	9	9	9	4.9	4.9	4.9	291.46	0	27.445	428050000	10	0.00187493	0.0374348	0.103395	4.54978	P97499;A0A2I3BR80	P97499		Telomerase protein component 1	Tep1	3810	sp|P97499|TEP1_MOUSE Telomerase protein component 1 OS=Mus musculus OX=10090 GN=Tep1 PE=1 SV=1
3.70829	3.70011	3.67799	3.58626	3.6691	3.56803	3.5127	3.57888	3.50414	3.55776	cellular component assembly;cellular component organization;cellular component organization or biogenesis;cellular metabolic process;cellular process;electron transport chain;generation of precursor metabolites and energy;macromolecular complex assembly;macromolecular complex subunit organization;metabolic process;mitochondrial electron transport, ubiquinol to cytochrome c;oxidation-reduction pro…	catalytic activity;cation transmembrane transporter activity;hydrogen ion transmembrane transporter activity;inorganic cation transmembrane transporter activity;ion transmembrane transporter activity;monovalent inorganic cation transmembrane transporter activity;oxidoreductase activity;oxidoreductase activity, acting on diphenols and related substances as donors;oxidoreductase activity, acting on…	cell part;cytoplasmic part;intracellular membrane-bounded organelle;intracellular organelle;intracellular organelle part;intracellular part;macromolecular complex;membrane;membrane part;membrane-bounded organelle;mitochondrial inner membrane;mitochondrial membrane;mitochondrial membrane part;mitochondrial part;mitochondrial respiratory chain complex III;mitochondrion;organelle;organelle inner mem…		+	SIE_SIE-S107	7	7	7	74.2	74.2	74.2	10.435	0	112.45	58543000000	24	0.00156005	0.0345567	0.124047	4.69073	P99028;Q9D2Q7	P99028		Cytochrome b-c1 complex subunit 6, mitochondrial	Uqcrh	3842	sp|P99028|QCR6_MOUSE Cytochrome b-c1 complex subunit 6, mitochondrial OS=Mus musculus OX=10090 GN=Uqcrh PE=1 SV=2
-0.691196	-0.722928	-0.770474	-0.768436	-0.68168	-0.631989	-0.586918	-0.571698	-0.58696	-0.596872	biological regulation;biosynthetic process;cellular biosynthetic process;cellular macromolecule biosynthetic process;cellular macromolecule metabolic process;cellular metabolic process;cellular nitrogen compound metabolic process;cellular process;chordate embryonic development;developmental process;embryo development;embryo development ending in birth or egg hatching;in utero embryonic developmen…	binding;chromatin binding;core promoter proximal region DNA binding;core promoter proximal region sequence-specific DNA binding;DNA binding;nucleic acid binding;nucleic acid binding transcription factor activity;protein binding;protein dimerization activity;protein heterodimerization activity;regulatory region DNA binding;regulatory region nucleic acid binding;RNA polymerase II core promoter prox…	cell part;chromatin;chromosomal part;intracellular membrane-bounded organelle;intracellular organelle;intracellular organelle part;intracellular part;membrane-bounded organelle;nuclear chromatin;nuclear chromosome part;nuclear part;nucleoplasm;nucleus;organelle;organelle part		+	SIE_SIE-S107	5	5	5	20.7	20.7	20.7	51.344	0	33.632	732750000	21	0.000252803	0.0127551	-0.132055	-6.22377	Q00422	Q00422		GA-binding protein alpha chain	Gabpa	3848	sp|Q00422|GABPA_MOUSE GA-binding protein alpha chain OS=Mus musculus OX=10090 GN=Gabpa PE=1 SV=2
2.73653	2.70369	2.7505	2.68365	2.70617	3.22566	3.10021	3.21627	3.13391	3.13927	anatomical structure development;anatomical structure morphogenesis;biological regulation;blood vessel development;cell surface receptor linked signaling pathway;cellular component assembly;cellular component organization;cellular component organization at cellular level;cellular component organization or biogenesis;cellular component organization or biogenesis at cellular level;cellular process;…	binding;binding, bridging;cation binding;extracellular matrix structural constituent;growth factor binding;identical protein binding;ion binding;metal ion binding;platelet-derived growth factor binding;protein binding;protein binding, bridging;SMAD binding;structural molecule activity	collagen;collagen type I;extracellular matrix;extracellular matrix part;extracellular membrane-bounded organelle;extracellular organelle;extracellular region part;extracellular space;extracellular vesicular exosome;fibrillar collagen;membrane-bounded organelle;membrane-bounded vesicle;organelle;vesicle		+	SIE_SIE-S107	60	60	60	61.4	61.4	61.4	129.56	0	323.31	12421000000	127	2.01225e-07	0.000200413	-0.446953	-16.3079	Q01149;E0CXI2	Q01149		Collagen alpha-2(I) chain	Col1a2	3859	sp|Q01149|CO1A2_MOUSE Collagen alpha-2(I) chain OS=Mus musculus OX=10090 GN=Col1a2 PE=1 SV=2
-1.71071	-1.78929	-1.65571	-1.58831	-1.61689	-1.13168	-1.08767	-1.03041	-0.95846	-0.951918	apoptotic chromosome condensation;biological regulation;cell cycle process;cell differentiation;cell division;cellular component organization;cellular component organization at cellular level;cellular component organization or biogenesis;cellular component organization or biogenesis at cellular level;cellular developmental process;cellular macromolecule metabolic process;cellular metabolic proces…	adenyl nucleotide binding;adenyl ribonucleotide binding;ATP binding;ATPase activity;ATPase activity, coupled;binding;catalytic activity;cation binding;chromatin binding;DNA bending activity;DNA binding;DNA topoisomerase (ATP-hydrolyzing) activity;DNA topoisomerase activity;DNA-dependent ATPase activity;drug binding;enzyme binding;histone deacetylase binding;hydrolase activity;hydrolase activity, …	cell part;centriole;chromosome;condensed chromosome;cytoplasmic part;cytoskeletal part;DNA topoisomerase complex (ATP-hydrolyzing);intracellular membrane-bounded organelle;intracellular non-membrane-bounded organelle;intracellular organelle;intracellular organelle part;intracellular part;macromolecular complex;membrane-bounded organelle;microtubule organizing center part;non-membrane-bounded orga…		+	SIE_SIE-S107	22	10	10	15.6	7.7	7.7	172.79	0	33.936	630100000	15	1.34941e-06	0.000674085	-0.640154	-12.7494	Q01320	Q01320		DNA topoisomerase 2-alpha	Top2a	3861	sp|Q01320|TOP2A_MOUSE DNA topoisomerase 2-alpha OS=Mus musculus OX=10090 GN=Top2a PE=1 SV=2
0.794849	0.784289	0.852048	0.828035	0.86926	0.940459	0.9254	0.988889	0.992163	0.950571	anatomical structure development;anatomical structure formation involved in morphogenesis;anatomical structure morphogenesis;angiogenesis;axial mesoderm formation;biological adhesion;biological regulation;blood vessel development;bone remodeling;branching involved in mammary gland duct morphogenesis;branching morphogenesis of a tube;cell adhesion;cell chemotaxis;cell development;cell differentiat…	adenyl nucleotide binding;adenyl ribonucleotide binding;ATP binding;binding;catalytic activity;ephrin receptor activity;kinase activity;molecular transducer activity;nucleotide binding;phosphotransferase activity, alcohol group as acceptor;protein kinase activity;protein tyrosine kinase activity;purine nucleotide binding;purine ribonucleoside triphosphate binding;purine ribonucleotide binding;rec…	adherens junction;anchoring junction;cell junction;cell part;cell projection membrane;cell projection part;cell surface;cell-substrate adherens junction;cell-substrate junction;focal adhesion;integral to membrane;integral to plasma membrane;intrinsic to membrane;intrinsic to plasma membrane;lamellipodium membrane;leading edge membrane;membrane;membrane part;plasma membrane;plasma membrane part;ru…		+	SIE_SIE-S107	22	22	20	24.6	24.6	22.6	108.85	0	78.263	3332500000	40	0.000213897	0.0116257	-0.1338	-6.37889	Q03145	Q03145		Ephrin type-A receptor 2	Epha2	3874	sp|Q03145|EPHA2_MOUSE Ephrin type-A receptor 2 OS=Mus musculus OX=10090 GN=Epha2 PE=1 SV=3
-1.90637	-1.86162	-1.91369	-2.07458	-1.85615	-1.62394	-1.75636	-1.54806	-1.63921	-1.63603	ATP-dependent chromatin remodeling;biological regulation;catabolic process;cell cycle process;cellular catabolic process;cellular component organization;cellular component organization at cellular level;cellular component organization or biogenesis;cellular component organization or biogenesis at cellular level;cellular macromolecule catabolic process;cellular macromolecule metabolic process;cell…	adenyl nucleotide binding;adenyl ribonucleotide binding;ATP binding;binding;catalytic activity;DNA binding;helicase activity;hydrolase activity;hydrolase activity, acting on acid anhydrides;hydrolase activity, acting on acid anhydrides, in phosphorus-containing anhydrides;nucleic acid binding;nucleoside-triphosphatase activity;nucleotide binding;purine nucleotide binding;purine ribonucleoside tri…	cell part;chromatin;chromosomal part;heterochromatin;intracellular membrane-bounded organelle;intracellular organelle;intracellular organelle part;intracellular part;membrane-bounded organelle;nuclear chromosome part;nuclear part;nuclear replication fork;nucleoplasm;nucleus;organelle;organelle part;replication fork;site of double-strand break		+	SIE_SIE-S107	7	7	7	8.7	8.7	8.7	116.45	0	41.879	310840000	9	0.000622817	0.0217965	-0.281761	-5.4307	Q04692	Q04692		SWI/SNF-related matrix-associated actin-dependent regulator of chromatin subfamily A containing DEAD/H box 1	Smarcad1	3886	sp|Q04692|SMRCD_MOUSE SWI/SNF-related matrix-associated actin-dependent regulator of chromatin subfamily A containing DEAD/H box 1 OS=Mus musculus OX=10090 GN=Smarcad1 PE=1 SV=2
2.7909	2.76005	2.75563	2.70303	2.72124	2.58131	2.54851	2.62089	2.48624	2.55727	alcohol metabolic process;anatomical structure morphogenesis;biological regulation;carbohydrate homeostasis;carbohydrate metabolic process;cell differentiation;cell proliferation;cellular carbohydrate metabolic process;cellular developmental process;cellular metabolic process;cellular process;cellular response to cAMP;cellular response to chemical stimulus;cellular response to organic cyclic comp…	binding;fibronectin binding;growth factor binding;insulin-like growth factor binding;insulin-like growth factor I binding;insulin-like growth factor II binding;protein binding	extracellular region part;extracellular space;insulin-like growth factor binding protein complex;macromolecular complex;protein complex		+	SIE_SIE-S107	10	10	10	31.4	31.4	31.4	30.372	0	65.805	7929100000	45	0.000117621	0.0088517	0.187326	6.95674	Q07079	Q07079		Insulin-like growth factor-binding protein 5	Igfbp5	3906	sp|Q07079|IBP5_MOUSE Insulin-like growth factor-binding protein 5 OS=Mus musculus OX=10090 GN=Igfbp5 PE=1 SV=1
2.54183	2.4548	2.54581	2.51443	2.52005	2.41337	2.40447	2.45272	2.43221	2.44105	anatomical structure development;anatomical structure morphogenesis;biological regulation;developmental process;gamete generation;liver development;male gamete generation;multicellular organismal process;multicellular organismal reproductive process;organ development;organ morphogenesis;organ regeneration;positive regulation of apoptosis;positive regulation of biological process;positive regulati…	binding;carbohydrate binding;carboxylic acid binding;glycoprotein binding;G-protein coupled receptor activity;growth factor binding;identical protein binding;insulin-like growth factor binding;isoprenoid binding;lipid binding;mannose binding;molecular transducer activity;monocarboxylic acid binding;monosaccharide binding;phosphoprotein binding;protein binding;receptor activity;retinoic acid bindi…	adherens junction;anchoring junction;cell junction;cell part;cell surface;cell-substrate adherens junction;cell-substrate junction;clathrin coat;clathrin-coated vesicle;coated vesicle;cytoplasmic membrane-bounded vesicle;cytoplasmic part;cytoplasmic vesicle;endocytic vesicle;endosome;extracellular membrane-bounded organelle;extracellular organelle;extracellular region part;extracellular space;ext…		+	SIE_SIE-S107	35	35	35	13.9	13.9	13.9	273.81	0	147.05	6408900000	64	0.00160294	0.0352241	0.0866236	4.6698	Q07113	Q07113		Cation-independent mannose-6-phosphate receptor	Igf2r	3907	sp|Q07113|MPRI_MOUSE Cation-independent mannose-6-phosphate receptor OS=Mus musculus OX=10090 GN=Igf2r PE=1 SV=1
-0.543755	-0.535565	-0.500773	-0.510799	-0.495084	-0.213954	-0.238031	-0.144866	-0.286188	-0.230089	actin crosslink formation;actin cytoskeleton organization;actin cytoskeleton reorganization;actin filament bundle assembly;actin filament capping;actin filament organization;actin filament-based process;actin polymerization-dependent cell motility;adult behavior;adult locomotory behavior;barbed-end actin filament capping;behavior;behavioral response to ethanol;biological regulation;cell cycle pro…	actin binding;binding;binding, bridging;cytoskeletal protein binding;enzyme binding;GTPase binding;protein binding;Rac GTPase binding;Ras GTPase binding;Rho GTPase binding;signaling adaptor activity;small GTPase binding	brush border;cell cortex;cell junction;cell part;cell projection;cell projection membrane;cell projection part;cytoplasmic part;cytoskeletal part;extracellular membrane-bounded organelle;extracellular organelle;extracellular region part;extracellular vesicular exosome;growth cone;intracellular organelle part;intracellular part;ionotropic glutamate receptor complex;leading edge membrane;macromolec…		+	SIE_SIE-S107	10	10	10	15	15	15	91.736	0	26.404	555380000	18	2.31522e-06	0.000755018	-0.29457	-11.8795	Q08509;Q3UGL1;D3Z5I5	Q08509;Q3UGL1		Epidermal growth factor receptor kinase substrate 8	Eps8	3918	sp|Q08509|EPS8_MOUSE Epidermal growth factor receptor kinase substrate 8 OS=Mus musculus OX=10090 GN=Eps8 PE=1 SV=2;tr|Q3UGL1|Q3UGL1_MOUSE Epidermal growth factor receptor kinase substrate 8 (Fragment) OS=Mus musculus OX=10090 GN=Eps8 PE=1 SV=1
2.06795	2.02153	1.98761	1.90937	2.0353	2.14457	2.12121	2.17498	2.10039	2.19337	biological regulation;biosynthetic process;cellular biosynthetic process;cellular component organization;cellular component organization at cellular level;cellular component organization or biogenesis;cellular component organization or biogenesis at cellular level;cellular macromolecule biosynthetic process;cellular macromolecule metabolic process;cellular metabolic process;cellular nitrogen comp…	binding;chromatin binding;DNA binding;nucleic acid binding	cell part;chromosome;cytoplasm;intracellular membrane-bounded organelle;intracellular non-membrane-bounded organelle;intracellular organelle;intracellular organelle part;intracellular part;membrane-bounded organelle;non-membrane-bounded organelle;nuclear part;nucleolus;nucleus;organelle;organelle part		+	SIE_SIE-S107	18	18	18	31.2	31.2	31.2	80.859	0	134.52	6738100000	60	0.00209343	0.0401584	-0.142553	-4.46632	Q08943;A2AW05	Q08943;A2AW05		FACT complex subunit SSRP1	Ssrp1	3924	sp|Q08943|SSRP1_MOUSE FACT complex subunit SSRP1 OS=Mus musculus OX=10090 GN=Ssrp1 PE=1 SV=2;tr|A2AW05|A2AW05_MOUSE FACT complex subunit SSRP1 (Fragment) OS=Mus musculus OX=10090 GN=Ssrp1 PE=1 SV=1
-3.01845	-2.91339	-2.76729	-2.69377	-2.76029	-2.46462	-2.42815	-2.3634	-2.42942	-2.37739	amine transport;amino acid transport;arginine transport;basic amino acid transport;carboxylic acid transport;establishment of localization;nitrogen compound transport;organic acid transport;organic substance transport;transport	active transmembrane transporter activity;amine transmembrane transporter activity;amino acid transmembrane transporter activity;antiporter activity;arginine transmembrane transporter activity;basic amino acid transmembrane transporter activity;carboxylic acid transmembrane transporter activity;L-amino acid transmembrane transporter activity;L-lysine transmembrane transporter activity;L-ornithine…	cell part;integral to membrane;integral to plasma membrane;intrinsic to membrane;intrinsic to plasma membrane;membrane;membrane part;plasma membrane part		+	SIE_SIE-S107	6	6	6	14.8	14.8	14.8	67.091	0	30.439	269360000	8	0.000145026	0.00935499	-0.418044	-6.75018	Q09143;E9Q3N1;D3Z161	Q09143;E9Q3N1		High affinity cationic amino acid transporter 1	Slc7a1	3925	sp|Q09143|CTR1_MOUSE High affinity cationic amino acid transporter 1 OS=Mus musculus OX=10090 GN=Slc7a1 PE=1 SV=1;tr|E9Q3N1|E9Q3N1_MOUSE High affinity cationic amino acid transporter 1 (Fragment) OS=Mus musculus OX=10090 GN=Slc7a1 PE=1 SV=8
-2.338	-2.24419	-2.33128	-2.39992	-2.3327	-2.83152	-2.61256	-2.86782	-2.59643	-2.65603	anatomical structure development;developmental process;epidermis development;macromolecule metabolic process;metabolic process;primary metabolic process;protein maturation;protein metabolic process;protein processing;skin development;tissue development	aspartic-type endopeptidase activity;aspartic-type peptidase activity;catalytic activity;endopeptidase activity;hydrolase activity;peptidase activity;peptidase activity, acting on L-amino acid peptides	cell part;integral to membrane;intrinsic to membrane;membrane part		+	SIE_SIE-S107	5	5	5	31	31	31	37.174	0	106	794940000	8	0.000267248	0.0129649	0.383654	6.17279	Q09PK2	Q09PK2		Retroviral-like aspartic protease 1	Asprv1	3927	sp|Q09PK2|APRV1_MOUSE Retroviral-like aspartic protease 1 OS=Mus musculus OX=10090 GN=Asprv1 PE=1 SV=1
0.31852	0.306792	0.290112	0.293587	0.336446	0.397504	0.354633	0.415187	0.380911	0.375435	antigen processing and presentation;biological regulation;cellular component organization;cellular component organization at cellular level;cellular component organization or biogenesis;cellular component organization or biogenesis at cellular level;cellular localization;cellular macromolecule localization;cellular membrane organization;cellular process;cellular protein localization;cellular resp…	binding;catalytic activity;enzyme binding;GTP binding;GTPase activity;GTPase binding;guanyl nucleotide binding;guanyl ribonucleotide binding;hydrolase activity;hydrolase activity, acting on acid anhydrides;hydrolase activity, acting on acid anhydrides, in phosphorus-containing anhydrides;nucleoside-triphosphatase activity;nucleotide binding;protein binding;purine nucleotide binding;purine ribonuc…	cell part;cell projection;cytoplasmic membrane-bounded vesicle;cytoplasmic part;cytoplasmic vesicle;cytoplasmic vesicle membrane;cytoplasmic vesicle part;early endosome;endocytic vesicle;endocytic vesicle membrane;endosome;extracellular membrane-bounded organelle;extracellular organelle;extracellular region part;extracellular vesicular exosome;Golgi apparatus;Golgi apparatus part;Golgi cisterna;G…		+	SIE_SIE-S107	10	10	10	32	32	32	29.128	0	32.688	1823500000	23	0.000462236	0.0187126	-0.0756426	-5.68515	Q0PD20;B1AQD3;Q64008;B1AQD4;F7BE32;sp|Q9BZG1|RAB34_HUMAN	Q0PD20;B1AQD3;Q64008;B1AQD4		Ras-related protein Rab-34	Rab34	3932	tr|Q0PD20|Q0PD20_MOUSE Rab34 OS=Mus musculus OX=10090 GN=Rab34 PE=1 SV=1;tr|B1AQD3|B1AQD3_MOUSE Ras-related protein Rab-34 OS=Mus musculus OX=10090 GN=Rab34 PE=1 SV=1;sp|Q64008|RAB34_MOUSE Ras-related protein Rab-34 OS=Mus musculus OX=10090 GN=Rab34 PE=1 S
-1.68401	-1.63121	-1.62039	-1.59413	-1.63167	-1.70251	-1.74728	-1.68717	-1.74169	-1.69408	collagen catabolic process;collagen metabolic process;macromolecule metabolic process;metabolic process;multicellular organismal catabolic process;multicellular organismal macromolecule metabolic process;multicellular organismal metabolic process;multicellular organismal process	aminopeptidase activity;binding;catalytic activity;cation binding;dipeptidase activity;exopeptidase activity;hydrolase activity;ion binding;manganese ion binding;metal ion binding;metallopeptidase activity;peptidase activity;peptidase activity, acting on L-amino acid peptides;transition metal ion binding	extracellular membrane-bounded organelle;extracellular organelle;extracellular region part;extracellular vesicular exosome;membrane-bounded organelle;membrane-bounded vesicle;organelle;vesicle		+	SIE_SIE-S107	5	5	5	11.2	11.2	11.2	55.028	0	41.302	382350000	13	0.00269477	0.0453246	0.0822653	4.27801	Q11136;G3UXC5	Q11136		Xaa-Pro dipeptidase	Pepd	3940	sp|Q11136|PEPD_MOUSE Xaa-Pro dipeptidase OS=Mus musculus OX=10090 GN=Pepd PE=1 SV=3
2.90749	2.90721	2.92592	2.86485	2.99701	2.76479	2.70488	2.68722	2.8312	2.7545	cellular macromolecule metabolic process;cellular metabolic process;cellular process;cellular protein metabolic process;dephosphorylation;macromolecule metabolic process;macromolecule modification;metabolic process;phosphate-containing compound metabolic process;phosphorus metabolic process;primary metabolic process;protein dephosphorylation;protein metabolic process;protein modification process	catalytic activity;hydrolase activity;hydrolase activity, acting on ester bonds;phosphatase activity;phosphoprotein phosphatase activity;phosphoric ester hydrolase activity;protein tyrosine/serine/threonine phosphatase activity			+	SIE_SIE-S107	32	32	32	34.1	34.1	34.1	128.57	0	323.31	8747300000	82	0.000852407	0.0254977	0.171976	5.1707	Q148W8;Q6J1H4	Q148W8		Inactive dual specificity phosphatase 27	Dusp27	3942	sp|Q148W8|DUS27_MOUSE Inactive dual specificity phosphatase 27 OS=Mus musculus OX=10090 GN=Dusp27 PE=1 SV=1
-1.39022	-1.3914	-1.38791	-1.45231	-1.3893	-1.24506	-1.32683	-1.256	-1.28944	-1.26919			cell part;cytoplasmic part;endoplasmic reticulum membrane;endoplasmic reticulum part;integral to membrane;intracellular organelle part;intracellular part;intrinsic to membrane;membrane;membrane part;organelle membrane;organelle part		+	SIE_SIE-S107	4	4	4	10	10	10	42.325	0	6.9604	111770000	5	0.000180731	0.0104009	-0.124927	-6.53802	Q149L6;A0A0G2JFJ4	Q149L6;A0A0G2JFJ4		DnaJ homolog subfamily B member 14	Dnajb14	3943	sp|Q149L6|DJB14_MOUSE DnaJ homolog subfamily B member 14 OS=Mus musculus OX=10090 GN=Dnajb14 PE=2 SV=1;tr|A0A0G2JFJ4|A0A0G2JFJ4_MOUSE DnaJ homolog subfamily B member 14 (Fragment) OS=Mus musculus OX=10090 GN=Dnajb14 PE=1 SV=1
-1.43096	-1.44905	-1.45505	-1.50922	-1.48588	-1.68752	-1.54886	-1.65409	-1.62998	-1.64756	acyl-CoA metabolic process;cellular metabolic process;cellular process;coenzyme metabolic process;cofactor metabolic process;metabolic process;thioester metabolic process	carboxylic ester hydrolase activity;catalytic activity;hydrolase activity;hydrolase activity, acting on ester bonds;thiolester hydrolase activity	cell part;cytoplasmic part;cytosol;intracellular membrane-bounded organelle;intracellular organelle;intracellular part;membrane-bounded organelle;microbody;organelle;peroxisome		+	SIE_SIE-S107	4	2	2	12.6	7.2	7.2	46.768	0	4.1913	574590000	4	0.000259696	0.0127551	0.16757	6.19905	Q32Q92	Q32Q92		Acyl-coenzyme A thioesterase 6	Acot6	3960	sp|Q32Q92|ACOT6_MOUSE Acyl-coenzyme A thioesterase 6 OS=Mus musculus OX=10090 GN=Acot6 PE=1 SV=1
1.04249	1.00445	1.00644	0.956387	1.00576	0.934974	0.93445	0.868169	0.929312	0.935297	anatomical structure development;biological regulation;catabolic process;cellular catabolic process;cellular macromolecule catabolic process;cellular macromolecule metabolic process;cellular metabolic process;cellular nitrogen compound metabolic process;cellular process;cellular protein metabolic process;cellular response to stimulus;cellular response to stress;chordate embryonic development;deve…		cell part;CUL4 RING ubiquitin ligase complex;Cul4A-RING ubiquitin ligase complex;cullin-RING ubiquitin ligase complex;intracellular part;macromolecular complex;protein complex;ubiquitin ligase complex		+	SIE_SIE-S107	23	15	15	32.7	22	22	87.752	0	92.637	2223900000	34	0.00241623	0.0429796	0.0826658	4.3589	Q3TCH7;E9PXT5;F6UV36	Q3TCH7		Cullin-4A	Cul4a	3977	sp|Q3TCH7|CUL4A_MOUSE Cullin-4A OS=Mus musculus OX=10090 GN=Cul4a PE=1 SV=1
2.50312	2.51812	2.4749	2.449	2.52481	2.61593	2.60237	2.69682	2.60167	2.58885	actin cytoskeleton organization;actin filament-based process;biological regulation;cell differentiation;cellular component organization;cellular component organization at cellular level;cellular component organization or biogenesis;cellular component organization or biogenesis at cellular level;cellular developmental process;cellular process;cytoskeleton organization;developmental process;multice…	binding;cation binding;ion binding;metal ion binding;transition metal ion binding;zinc ion binding	actin cytoskeleton;actin filament bundle;actomyosin;adherens junction;anchoring junction;cell junction;cell part;cell projection;cell-substrate adherens junction;cell-substrate junction;cytoplasm;cytoskeletal part;cytoskeleton;focal adhesion;intracellular membrane-bounded organelle;intracellular non-membrane-bounded organelle;intracellular organelle;intracellular organelle part;intracellular part…		+	SIE_SIE-S107	17	17	17	44.6	44.6	44.6	50.118	0	167.43	11999000000	70	0.00073306	0.0240394	-0.127137	-5.29471	Q3TJD7;Q8BVJ7;B8JJB2;B8JJB3;B8JJB1	Q3TJD7		PDZ and LIM domain protein 7	Pdlim7	4010	sp|Q3TJD7|PDLI7_MOUSE PDZ and LIM domain protein 7 OS=Mus musculus OX=10090 GN=Pdlim7 PE=1 SV=1
-1.04449	-1.01212	-1.0077	-0.918871	-0.931338	-0.889094	-0.850248	-0.828797	-0.84383	-0.799925	biological regulation;cell redox homeostasis;cellular homeostasis;cellular macromolecule metabolic process;cellular metabolic process;cellular process;cellular protein metabolic process;homeostatic process;macromolecule metabolic process;metabolic process;primary metabolic process;protein folding;protein metabolic process;regulation of biological process;regulation of biological quality;regulatio…	catalytic activity;flavin-linked sulfhydryl oxidase activity;intramolecular oxidoreductase activity;intramolecular oxidoreductase activity, interconverting keto- and enol-groups;intramolecular oxidoreductase activity, transposing S-S bonds;isomerase activity;oxidoreductase activity;oxidoreductase activity, acting on a sulfur group of donors;oxidoreductase activity, acting on a sulfur group of don…	cell part;cytoplasmic part;extracellular region part;extracellular space;Golgi apparatus part;integral to Golgi membrane;integral to membrane;integral to organelle membrane;intracellular organelle part;intracellular part;intrinsic to Golgi membrane;intrinsic to membrane;intrinsic to organelle membrane;membrane part;organelle part		+	SIE_SIE-S107	9	9	9	15.2	15.2	15.2	77.774	0	54.758	768960000	24	0.00115033	0.0306047	-0.140525	-4.92939	Q3TMX7	Q3TMX7		Sulfhydryl oxidase 2	Qsox2	4022	sp|Q3TMX7|QSOX2_MOUSE Sulfhydryl oxidase 2 OS=Mus musculus OX=10090 GN=Qsox2 PE=1 SV=1
-1.7231	-1.72682	-1.73666	-1.74282	-1.78785	-1.81156	-1.80778	-1.79183	-1.79252	-1.79045	anatomical structure development;axon guidance;biological regulation;cation transport;cell surface receptor linked signaling pathway;cellular macromolecule metabolic process;cellular metabolic process;cellular process;cellular protein metabolic process;cellular response to stimulus;chemotaxis;developmental process;early endosome to late endosome transport;endocytic recycling;endosome transport;en…	adenyl nucleotide binding;adenyl ribonucleotide binding;ATP binding;binding;catalytic activity;cytoskeletal protein binding;enzyme inhibitor activity;enzyme regulator activity;kinase activity;myosin binding;myosin VI binding;nucleotide binding;phosphatase inhibitor activity;phosphatase regulator activity;phosphotransferase activity, alcohol group as acceptor;protein binding;protein kinase activit…	cell part;cytoplasm;cytoplasmic part;early endosome;endosome;Golgi apparatus;integral to membrane;intracellular membrane-bounded organelle;intracellular organelle;intracellular part;intrinsic to membrane;membrane part;membrane-bounded organelle;organelle;perinuclear region of cytoplasm;recycling endosome		+	SIE_SIE-S107	8	8	8	7.1	7.1	7.1	160.51	0	57.986	298190000	9	0.00216363	0.0407068	0.0553789	4.4415	Q3TYD6	Q3TYD6		Serine/threonine-protein kinase LMTK2	Lmtk2	4055	sp|Q3TYD6|LMTK2_MOUSE Serine/threonine-protein kinase LMTK2 OS=Mus musculus OX=10090 GN=Lmtk2 PE=1 SV=3
2.22175	2.1829	2.27919	2.26918	2.25628	2.92176	2.85919	3.09307	2.9387	2.89628	anatomical structure development;anatomical structure morphogenesis;cellular component organization;cellular component organization at cellular level;cellular component organization or biogenesis;cellular component organization or biogenesis at cellular level;cellular process;cellular response to acid;cellular response to amine stimulus;cellular response to amino acid stimulus;cellular response t…	binding;cation binding;extracellular matrix structural constituent;ion binding;metal ion binding;protein binding;SMAD binding;structural molecule activity	collagen;collagen type V;extracellular matrix;extracellular matrix part;extracellular region part;fibrillar collagen		+	SIE_SIE-S107	35	34	33	34.5	34	33.3	145.02	0	245.17	8402600000	91	2.36854e-07	0.000200413	-0.699943	-15.97	Q3U962	Q3U962		Collagen alpha-2(V) chain	Col5a2	4100	sp|Q3U962|CO5A2_MOUSE Collagen alpha-2(V) chain OS=Mus musculus OX=10090 GN=Col5a2 PE=1 SV=1
1.38094	1.37528	1.36322	1.42851	1.4165	1.31607	1.3296	1.29218	1.31024	1.3214	anatomical structure development;antigen processing and presentation;antigen processing and presentation of peptide antigen;antigen processing and presentation of peptide antigen via MHC class I;apoptosis;apoptosis in response to endoplasmic reticulum stress;biological regulation;brain development;catabolic process;cell cycle process;cell death;cell differentiation;cellular catabolic process;cell…	binding;enzyme binding;heat shock protein binding;Hsp70 protein binding;polyubiquitin binding;proteasome binding;protein binding;protein complex binding;ribonucleoprotein binding;ribosome binding;small conjugating protein binding;ubiquitin binding;ubiquitin protein ligase binding	BAT3 complex;cell part;cytoplasm;cytoplasmic part;cytosol;cytosolic part;ER membrane insertion complex;intracellular membrane-bounded organelle;intracellular organelle;intracellular organelle part;intracellular part;macromolecular complex;membrane-bounded organelle;nuclear part;nucleoplasm;nucleus;organelle;organelle part;protein complex		+	SIE_SIE-S107	20	20	20	23.2	23.2	23.2	119.14	0	142.4	5981500000	64	0.000498975	0.0190432	0.0789904	5.61917	Q3UF95;Q9Z1R2;G3UYQ2;G3UZT6;A0A1B0GX81;G3UXT8;G3UYZ0;G3V013;S4R183;S4R224	Q3UF95;Q9Z1R2;G3UYQ2;G3UZT6;A0A1B0GX81		Large proline-rich protein BAG6	Bag6	4117	tr|Q3UF95|Q3UF95_MOUSE Large proline-rich protein BAG6 OS=Mus musculus OX=10090 GN=Bag6 PE=1 SV=1;sp|Q9Z1R2|BAG6_MOUSE Large proline-rich protein BAG6 OS=Mus musculus OX=10090 GN=Bag6 PE=1 SV=1;tr|G3UYQ2|G3UYQ2_MOUSE Large proline-rich protein BAG6 OS=Mus
-1.06354	-1.00534	-1.04665	-1.0231	-0.890065	-0.774905	-0.916775	-0.787391	-0.783365	-0.771576	box C/D snoRNP assembly;cellular component assembly;cellular component assembly at cellular level;cellular component biogenesis;cellular component biogenesis at cellular level;cellular component organization;cellular component organization at cellular level;cellular component organization or biogenesis;cellular component organization or biogenesis at cellular level;cellular macromolecular complex…	binding;cation binding;enzyme binding;identical protein binding;ion binding;metal ion binding;protein binding	cell part;extracellular membrane-bounded organelle;extracellular organelle;extracellular region part;extracellular vesicular exosome;intracellular part;macromolecular complex;membrane-bounded organelle;membrane-bounded vesicle;organelle;pre-snoRNP complex;ribonucleoprotein complex;vesicle		+	SIE_SIE-S107	7	7	7	18.3	18.3	18.3	52.212	0	33.162	347960000	7	0.00131015	0.0321452	-0.198935	-4.82668	Q3UFB2;A0A0G2JFP8;A0A0G2JGA1;A0A0G2JG05;A0A0G2JE59	Q3UFB2		Box C/D snoRNA protein 1	Znhit6	4118	sp|Q3UFB2|BCD1_MOUSE Box C/D snoRNA protein 1 OS=Mus musculus OX=10090 GN=Znhit6 PE=1 SV=2
-1.56556	-1.52773	-1.52126	-1.38875	-1.41599	-1.33391	-1.35246	-1.31629	-1.33662	-1.34056	biosynthetic process;cellular biosynthetic process;cellular macromolecule biosynthetic process;cellular macromolecule metabolic process;cellular metabolic process;cellular nitrogen compound metabolic process;cellular process;DNA metabolic process;DNA replication;DNA-dependent DNA replication;macromolecule biosynthetic process;macromolecule metabolic process;metabolic process;nitrogen compound met…	adenyl nucleotide binding;adenyl ribonucleotide binding;ATP binding;binding;DNA binding;nucleic acid binding;nucleotide binding;purine nucleotide binding;purine ribonucleoside triphosphate binding;purine ribonucleotide binding;ribonucleotide binding	cell part;chromosomal part;cytoplasm;DNA replication factor C complex;intracellular membrane-bounded organelle;intracellular organelle;intracellular organelle part;intracellular part;macromolecular complex;membrane-bounded organelle;nuclear part;nucleoplasm;nucleus;organelle;organelle part;protein complex		+	SIE_SIE-S107	11	11	11	37.3	37.3	37.3	40.918	0	61.344	448080000	13	0.00283906	0.0468126	-0.147891	-4.23959	Q3UI84;Q99J62;D6RGM1;D3Z7I8	Q3UI84;Q99J62;D6RGM1		Replication factor C subunit 4	Rfc4	4157	tr|Q3UI84|Q3UI84_MOUSE Replication factor C subunit 4 OS=Mus musculus OX=10090 GN=Rfc4 PE=1 SV=1;sp|Q99J62|RFC4_MOUSE Replication factor C subunit 4 OS=Mus musculus OX=10090 GN=Rfc4 PE=1 SV=1;tr|D6RGM1|D6RGM1_MOUSE Replication factor C subunit 4 (Fragment)
1.23464	1.26321	1.08342	1.10636	1.20984	1.38645	1.38901	1.4361	1.33016	1.30937	biological regulation;negative regulation of biological process;negative regulation of cell proliferation;negative regulation of cellular process;regulation of biological process;regulation of cell proliferation;regulation of cellular process	binding;cation binding;ion binding;metal ion binding;transition metal ion binding;zinc ion binding	adherens junction;anchoring junction;cell junction;cell part;cell-substrate adherens junction;cell-substrate junction;cytoplasm;focal adhesion;intracellular membrane-bounded organelle;intracellular organelle;intracellular part;macromolecular complex;membrane;membrane-bounded organelle;nucleus;organelle;plasma membrane;protein complex		+	SIE_SIE-S107	18	18	18	53.9	53.9	53.9	46.586	0	151.73	4829100000	34	0.00198346	0.0385528	-0.190724	-4.50707	Q3ULB1;Q921W7;P47226;D6RH72;B1AXB9;A2ALC6	Q3ULB1;Q921W7;P47226		Testin	Tes	4166	tr|Q3ULB1|Q3ULB1_MOUSE Testin OS=Mus musculus OX=10090 GN=Tes PE=1 SV=1;tr|Q921W7|Q921W7_MOUSE Testin OS=Mus musculus OX=10090 GN=Tes PE=1 SV=2;sp|P47226|TES_MOUSE Testin OS=Mus musculus OX=10090 GN=Tes PE=1 SV=1
2.93877	2.89872	2.863	2.78265	2.87105	2.76113	2.73803	2.71221	2.7879	2.71313	alcohol catabolic process;alcohol metabolic process;alditol catabolic process;alditol metabolic process;biological regulation;carbohydrate catabolic process;carbohydrate metabolic process;catabolic process;cellular carbohydrate catabolic process;cellular carbohydrate metabolic process;cellular metabolic process;cellular nitrogen compound metabolic process;cellular process;coenzyme metabolic proce…	binding;catalytic activity;channel regulator activity;coenzyme binding;cofactor binding;glycerol-3-phosphate dehydrogenase [NAD+] activity;ion channel binding;NAD binding;nucleotide binding;oxidoreductase activity;oxidoreductase activity, acting on CH-OH group of donors;oxidoreductase activity, acting on the CH-OH group of donors, NAD or NADP as acceptor;protein binding;sodium channel regulator a…	cell part;cytoplasmic part;extracellular membrane-bounded organelle;extracellular organelle;extracellular region part;extracellular vesicular exosome;glycerol-3-phosphate dehydrogenase complex;intracellular part;macromolecular complex;membrane;membrane-bounded organelle;membrane-bounded vesicle;organelle;plasma membrane;protein complex;vesicle		+	SIE_SIE-S107	18	18	16	63	63	57.8	38.225	0	109.52	7048900000	65	0.00245532	0.043023	0.128357	4.34695	Q3ULJ0;D3Z0L6	Q3ULJ0		Glycerol-3-phosphate dehydrogenase 1-like protein	Gpd1l	4168	sp|Q3ULJ0|GPD1L_MOUSE Glycerol-3-phosphate dehydrogenase 1-like protein OS=Mus musculus OX=10090 GN=Gpd1l PE=1 SV=2
1.8289	1.76697	1.73373	1.51687	1.76051	2.03612	1.93054	1.97579	1.98248	2.03287	biological regulation;biosynthetic process;cellular biosynthetic process;cellular macromolecule biosynthetic process;cellular macromolecule metabolic process;cellular metabolic process;cellular nitrogen compound metabolic process;cellular process;macromolecule biosynthetic process;macromolecule metabolic process;metabolic process;nitrogen compound metabolic process;nucleic acid metabolic process;…	binding;DNA binding;identical protein binding;nucleic acid binding;protein binding;protein dimerization activity;protein homodimerization activity	cell part;cytoplasm;intracellular membrane-bounded organelle;intracellular organelle;intracellular part;membrane;membrane-bounded organelle;nucleus;organelle;plasma membrane		+	SIE_SIE-S107	23	13	11	41.6	21.8	18.9	79.248	0	167.17	3044700000	27	0.00145851	0.0335742	-0.270165	-4.7429	Q3UZ39	Q3UZ39		Leucine-rich repeat flightless-interacting protein 1	Lrrfip1	4225	sp|Q3UZ39|LRRF1_MOUSE Leucine-rich repeat flightless-interacting protein 1 OS=Mus musculus OX=10090 GN=Lrrfip1 PE=1 SV=2
2.88269	2.8742	2.90454	2.94945	2.81963	3.00432	3.00014	3.03341	3.07454	3.07854	acetyl-CoA biosynthetic process;acetyl-CoA metabolic process;biosynthetic process;carbohydrate metabolic process;cellular biosynthetic process;cellular carbohydrate metabolic process;cellular metabolic process;cellular process;coenzyme biosynthetic process;coenzyme metabolic process;cofactor biosynthetic process;cofactor metabolic process;lipid biosynthetic process;lipid metabolic process;metabol…	acid-thiol ligase activity;adenyl nucleotide binding;adenyl ribonucleotide binding;ATP binding;ATP citrate synthase activity;binding;catalytic activity;cation binding;CoA-ligase activity;cofactor binding;ion binding;ligase activity;ligase activity, forming carbon-sulfur bonds;metal ion binding;nucleotide binding;purine nucleotide binding;purine ribonucleoside triphosphate binding;purine ribonucle…	cell part;cytoplasm;cytoplasmic part;extracellular membrane-bounded organelle;extracellular organelle;extracellular region part;extracellular vesicular exosome;intracellular;intracellular membrane-bounded organelle;intracellular organelle;intracellular organelle part;intracellular part;membrane;membrane-bounded organelle;membrane-bounded vesicle;mitochondrion;nuclear part;nucleoplasm;organelle;or…		+	SIE_SIE-S107	34	34	34	37.9	37.9	37.9	120.79	0	179.58	9378100000	85	0.000481503	0.0189804	-0.15209	-5.64986	Q3V117;Q91V92;Q3TS02	Q3V117;Q91V92;Q3TS02		ATP-citrate synthase	Acly	4229	tr|Q3V117|Q3V117_MOUSE ATP-citrate synthase OS=Mus musculus OX=10090 GN=Acly PE=1 SV=1;sp|Q91V92|ACLY_MOUSE ATP-citrate synthase OS=Mus musculus OX=10090 GN=Acly PE=1 SV=1;tr|Q3TS02|Q3TS02_MOUSE ATP-citrate synthase OS=Mus musculus OX=10090 GN=Acly PE=1 SV
2.84325	2.81944	2.88408	2.84333	2.87116	2.97706	2.90578	3.02179	3.00379	2.98309	anatomical structure development;anatomical structure morphogenesis;biological regulation;bradykinin catabolic process;calcitonin catabolic process;catabolic process;cellular catabolic process;cellular hormone metabolic process;cellular metabolic process;cellular process;developmental process;ear development;embryonic digit morphogenesis;embryonic morphogenesis;endothelin maturation;heart develop…	binding;catalytic activity;cation binding;endopeptidase activity;hydrolase activity;identical protein binding;ion binding;metal ion binding;metalloendopeptidase activity;metallopeptidase activity;peptidase activity;peptidase activity, acting on L-amino acid peptides;protein binding;protein dimerization activity;protein homodimerization activity	cell part;cell surface;clathrin-coated vesicle;coated vesicle;cytoplasmic membrane-bounded vesicle;cytoplasmic part;cytoplasmic vesicle;early endosome;endosome;external side of plasma membrane;extracellular membrane-bounded organelle;extracellular organelle;extracellular region part;extracellular vesicular exosome;Golgi apparatus;integral to membrane;intracellular membrane-bounded organelle;intra…		+	SIE_SIE-S107	20	20	20	30.7	30.7	30.7	87.072	0	164.39	10073000000	63	0.000561287	0.02009	-0.126048	-5.51863	Q4PZA2;B1AXF8	Q4PZA2		Endothelin-converting enzyme 1	Ece1	4254	sp|Q4PZA2|ECE1_MOUSE Endothelin-converting enzyme 1 OS=Mus musculus OX=10090 GN=Ece1 PE=1 SV=1
-1.75573	-1.79637	-1.81502	-1.83242	-1.72313	-1.58153	-1.6227	-1.56861	-1.51544	-1.48902	cellular macromolecule metabolic process;cellular metabolic process;cellular process;cellular protein metabolic process;macromolecule metabolic process;macromolecule modification;metabolic process;phosphate-containing compound metabolic process;phosphorus metabolic process;phosphorylation;primary metabolic process;protein metabolic process;protein modification process;protein phosphorylation	adenyl nucleotide binding;adenyl ribonucleotide binding;ATP binding;binding;catalytic activity;kinase activity;non-membrane spanning protein tyrosine kinase activity;nucleotide binding;phosphotransferase activity, alcohol group as acceptor;protein kinase activity;protein tyrosine kinase activity;purine nucleotide binding;purine ribonucleoside triphosphate binding;purine ribonucleotide binding;rib…			+	SIE_SIE-S107	4	4	4	3.6	3.6	3.6	147.94	0	20.688	121620000	4	7.88519e-05	0.00670812	-0.229072	-7.36425	Q571I4	Q571I4		Tyrosine-protein kinase SgK223	Sgk223	4287	sp|Q571I4|PRAG1_MOUSE Inactive tyrosine-protein kinase PRAG1 OS=Mus musculus OX=10090 GN=Prag1 PE=1 SV=3
-0.622047	-0.646102	-0.60418	-0.663673	-0.529635	-0.479346	-0.546976	-0.499148	-0.470623	-0.495811			cell part;intracellular non-membrane-bounded organelle;intracellular organelle;intracellular organelle part;intracellular part;non-membrane-bounded organelle;nuclear part;nucleolus;organelle;organelle part		+	SIE_SIE-S107	8	8	8	11.1	11.1	11.1	80.076	0	25.53	618940000	12	0.00263296	0.0447745	-0.114747	-4.29515	Q5RJG1	Q5RJG1		Nucleolar protein 10	Nol10	4325	sp|Q5RJG1|NOL10_MOUSE Nucleolar protein 10 OS=Mus musculus OX=10090 GN=Nol10 PE=2 SV=1
1.19149	1.19294	1.21996	1.2805	1.30022	1.37232	1.35163	1.38748	1.39295	1.49338	biological regulation;cell proliferation;cellular component biogenesis;cellular component biogenesis at cellular level;cellular component organization;cellular component organization at cellular level;cellular component organization or biogenesis;cellular component organization or biogenesis at cellular level;cellular localization;cellular macromolecule localization;cellular macromolecule metabol…	binding;nucleic acid binding;ribonucleoprotein binding;RNA binding	cell part;chromosome;condensed chromosome;cytoplasm;intracellular membrane-bounded organelle;intracellular non-membrane-bounded organelle;intracellular organelle;intracellular organelle part;intracellular part;macromolecular complex;membrane;membrane-bounded organelle;non-membrane-bounded organelle;nuclear part;nucleolar part;nucleolus;nucleoplasm;nucleus;organelle;organelle part;PeBoW complex;pr…		+	SIE_SIE-S107	15	15	15	26.5	26.5	26.5	68.23	0	109.59	2727300000	34	0.0012309	0.0314147	-0.162528	-4.87579	Q5SQ20;Q9EQ61	Q5SQ20;Q9EQ61		Pescadillo homolog	Pes1	4334	tr|Q5SQ20|Q5SQ20_MOUSE Pescadillo homolog OS=Mus musculus OX=10090 GN=Pes1 PE=1 SV=1;sp|Q9EQ61|PESC_MOUSE Pescadillo homolog OS=Mus musculus OX=10090 GN=Pes1 PE=1 SV=1
-2.48734	-2.50988	-2.36933	-2.42597	-2.46394	-2.58264	-2.57176	-2.63367	-2.55229	-2.62444	cellular component organization;cellular component organization or biogenesis;cellular membrane organization;cellular process;endocytosis;establishment of localization;establishment of protein localization;membrane invagination;membrane organization;protein transport;transport;vesicle-mediated transport		cell part;cytoplasmic part;cytosol;Golgi apparatus;intracellular membrane-bounded organelle;intracellular organelle;intracellular part;membrane;membrane-bounded organelle;organelle		+	SIE_SIE-S107	3	3	3	3.3	3.3	3.3	129.99	0	3.6974	187070000	4	0.00128207	0.0317798	0.141669	4.84371	V9GXD9;V9GX40;Q5SV85;F6YUG5	V9GXD9;V9GX40;Q5SV85		Synergin gamma	Synrg	4354	tr|V9GXD9|V9GXD9_MOUSE Synergin gamma OS=Mus musculus OX=10090 GN=Synrg PE=1 SV=1;tr|V9GX40|V9GX40_MOUSE Synergin gamma OS=Mus musculus OX=10090 GN=Synrg PE=1 SV=1;sp|Q5SV85|SYNRG_MOUSE Synergin gamma OS=Mus musculus OX=10090 GN=Synrg PE=1 SV=1
-0.577982	-0.610213	-0.512044	-0.498184	-0.474626	-0.397958	-0.381727	-0.300881	-0.296625	-0.386286	cellular component assembly;cellular component assembly at cellular level;cellular component organization;cellular component organization at cellular level;cellular component organization or biogenesis;cellular component organization or biogenesis at cellular level;cellular macromolecular complex assembly;cellular macromolecular complex subunit organization;cellular process;macromolecular complex…		cell part;intracellular non-membrane-bounded organelle;intracellular organelle;intracellular organelle part;intracellular part;non-membrane-bounded organelle;nuclear part;nucleolus;organelle;organelle part		+	SIE_SIE-S107	10	10	10	13.9	13.9	13.9	92.104	0	48.821	1102600000	24	0.000662859	0.0222342	-0.181914	-5.37846	Q5SWD9;D6RCZ2	Q5SWD9		Pre-rRNA-processing protein TSR1 homolog	Tsr1	4359	sp|Q5SWD9|TSR1_MOUSE Pre-rRNA-processing protein TSR1 homolog OS=Mus musculus OX=10090 GN=Tsr1 PE=1 SV=1
8.67455	8.57451	8.55459	8.47898	8.61822	8.39574	8.34607	8.28992	8.46756	8.39614	multicellular organismal process;muscle contraction;muscle system process;system process	adenyl nucleotide binding;adenyl ribonucleotide binding;ATP binding;binding;catalytic activity;hydrolase activity;hydrolase activity, acting on acid anhydrides;hydrolase activity, acting on acid anhydrides, in phosphorus-containing anhydrides;motor activity;nucleoside-triphosphatase activity;nucleotide binding;purine nucleotide binding;purine ribonucleoside triphosphate binding;purine ribonucleot…	A band;cell junction;cell part;cell-cell contact zone;cell-cell junction;contractile fiber part;cytoplasmic part;cytoskeletal part;intercalated disc;intracellular organelle part;intracellular part;macromolecular complex;muscle myosin complex;myosin complex;myosin filament;myosin II complex;organelle part;protein complex		+	SIE_SIE-S107	171	115	29	65.4	49.4	15.1	223.34	0	323.31	1186300000000	1033	0.00182511	0.0369534	0.201087	4.57028	Q5SX40;Q1WNQ6;Q8BVF4	Q5SX40		Myosin-1	Myh1	4367	sp|Q5SX40|MYH1_MOUSE Myosin-1 OS=Mus musculus OX=10090 GN=Myh1 PE=1 SV=1
1.15656	1.1624	1.03655	1.14157	1.11046	0.971431	1.02709	0.932881	0.966209	0.957584	axon ensheathment;axon guidance;biological adhesion;biological regulation;cell adhesion;cellular component organization;cellular component organization at cellular level;cellular component organization or biogenesis;cellular component organization or biogenesis at cellular level;cellular process;chemotaxis;ensheathment of neurons;extracellular matrix organization;extracellular structure organizat…		basal lamina;basement membrane;cell part;cell projection;cell projection part;dendritic spine;extracellular matrix part;extracellular membrane-bounded organelle;extracellular organelle;extracellular region;extracellular region part;extracellular vesicular exosome;laminin complex;laminin-1 complex;macromolecular complex;membrane;membrane-bounded organelle;membrane-bounded vesicle;neuron projection…		+	SIE_SIE-S107	22	22	22	7.1	7.1	7.1	343.81	0	65.415	1997600000	28	0.000634736	0.0217965	0.150472	5.41478	Q60675;A0A1W2P7N3;A0A087WRP2	Q60675		Laminin subunit alpha-2	Lama2	4405	sp|Q60675|LAMA2_MOUSE Laminin subunit alpha-2 OS=Mus musculus OX=10090 GN=Lama2 PE=1 SV=2
1.06442	1.08313	1.09723	1.03386	1.16164	1.25516	1.20329	1.27349	1.24969	1.21634	biological regulation;calcium ion transmembrane transport;calcium ion transport;cation transport;cellular process;cellular response to heat;cellular response to stimulus;cellular response to stress;divalent inorganic cation transport;divalent metal ion transport;establishment of localization;intracellular signal transduction;ion transmembrane transport;ion transport;metal ion transport;negative r…	binding;calcium channel activity;calcium-release channel activity;cation binding;cation channel activity;cation transmembrane transporter activity;channel activity;enzyme activator activity;enzyme regulator activity;gated channel activity;GTPase activator activity;GTPase regulator activity;ion binding;ion channel activity;ion transmembrane transporter activity;ligand-gated channel activity;ligand…	cell part;cytoplasm;intracellular part;intrinsic to internal side of plasma membrane;intrinsic to membrane;intrinsic to plasma membrane;membrane part;plasma membrane part		+	SIE_SIE-S107	23	23	22	28.3	28.3	27.3	95.986	0	113.78	2835500000	34	0.00029181	0.0135947	-0.151537	-6.0927	Q60790	Q60790		Ras GTPase-activating protein 3	Rasa3	4418	sp|Q60790|RASA3_MOUSE Ras GTPase-activating protein 3 OS=Mus musculus OX=10090 GN=Rasa3 PE=1 SV=2
2.56716	2.52083	2.56041	2.60301	2.55263	2.45334	2.46127	2.41235	2.39833	2.4053	biosynthetic process;cellular biosynthetic process;cellular ketone metabolic process;cellular metabolic process;cellular process;coenzyme biosynthetic process;coenzyme metabolic process;cofactor biosynthetic process;cofactor metabolic process;metabolic process;oxidoreduction coenzyme metabolic process;phosphate-containing compound metabolic process;phosphorus metabolic process;phosphorylation;qui…	adenyl nucleotide binding;adenyl ribonucleotide binding;ADP binding;ATP binding;binding;catalytic activity;kinase activity;nucleotide binding;purine nucleotide binding;purine ribonucleoside triphosphate binding;purine ribonucleotide binding;ribonucleotide binding;transferase activity;transferase activity, transferring phosphorus-containing groups	cell part;cytoplasmic part;integral to membrane;intracellular membrane-bounded organelle;intracellular organelle;intracellular part;intrinsic to membrane;membrane part;membrane-bounded organelle;mitochondrion;organelle		+	SIE_SIE-S107	21	21	21	36.1	36.1	36.1	71.742	0	210.49	10163000000	106	8.6085e-05	0.00711717	0.134688	7.27329	Q60936;F7B1B6;A0A0A6YXD9;A0A0A6YXI0;E0CYD3;E0CYT4;E0CYG7;E0CZ05;E0CXT4;E0CXR6;E0CYC1;E0CXR1;E0CXI5;F6T0A8	Q60936;F7B1B6		Atypical kinase ADCK3, mitochondrial	Adck3	4431	sp|Q60936|COQ8A_MOUSE Atypical kinase COQ8A, mitochondrial OS=Mus musculus OX=10090 GN=Coq8a PE=1 SV=2;tr|F7B1B6|F7B1B6_MOUSE Atypical kinase COQ8A, mitochondrial (Fragment) OS=Mus musculus OX=10090 GN=Coq8a PE=1 SV=1
0.0499382	0.0293531	0.0117884	0.0282249	0.0665083	-0.0751352	-0.0504074	-0.0965967	-0.027092	-0.11376	biological regulation;regulation of biological process;regulation of localization;regulation of protein localization	enzyme activator activity;enzyme regulator activity;GTPase activator activity;GTPase regulator activity;nucleoside-triphosphatase regulator activity	cell part;cytoplasmic part;cytosol;intracellular membrane-bounded organelle;intracellular organelle;intracellular part;membrane-bounded organelle;nucleus;organelle		+	SIE_SIE-S107	14	14	11	11	11	9.1	142.02	0	53.598	1252000000	20	0.000316334	0.0140484	0.109761	6.01983	Q60949;E9Q6L4;F6SUV7;F6QUA9	Q60949;E9Q6L4		TBC1 domain family member 1	Tbc1d1	4434	sp|Q60949|TBCD1_MOUSE TBC1 domain family member 1 OS=Mus musculus OX=10090 GN=Tbc1d1 PE=1 SV=3;tr|E9Q6L4|E9Q6L4_MOUSE TBC1 domain family member 1 OS=Mus musculus OX=10090 GN=Tbc1d1 PE=1 SV=1
0.383556	0.434094	0.523427	0.692829	0.546271	0.7863	0.821505	0.76191	0.852865	0.935356	biological regulation;macromolecule metabolic process;metabolic process;positive regulation of catalytic activity;positive regulation of hydrolase activity;positive regulation of molecular function;positive regulation of peptidase activity;primary metabolic process;protein metabolic process;proteolysis;regulation of biological process;regulation of catalytic activity;regulation of hydrolase activ…	binding;carbohydrate binding;collagen binding;enzyme activator activity;enzyme regulator activity;glycosaminoglycan binding;heparin binding;pattern binding;peptidase activator activity;peptidase regulator activity;polysaccharide binding;protein binding	extracellular matrix;extracellular membrane-bounded organelle;extracellular organelle;extracellular region part;extracellular space;extracellular vesicular exosome;membrane-bounded organelle;membrane-bounded vesicle;organelle;vesicle		+	SIE_SIE-S107	8	8	8	19	19	19	50.167	0	136.35	2617500000	30	0.00086086	0.0255215	-0.315552	-5.16265	Q61398;D3YUE2;D3YZE3;A0A0G2JE29;D3YWH0	Q61398;D3YUE2;D3YZE3;A0A0G2JE29		Procollagen C-endopeptidase enhancer 1	Pcolce	4480	sp|Q61398|PCOC1_MOUSE Procollagen C-endopeptidase enhancer 1 OS=Mus musculus OX=10090 GN=Pcolce PE=1 SV=2;tr|D3YUE2|D3YUE2_MOUSE Procollagen C-endopeptidase enhancer 1 OS=Mus musculus OX=10090 GN=Pcolce PE=1 SV=1;tr|D3YZE3|D3YZE3_MOUSE Procollagen C-endope
-1.68962	-1.69981	-1.73555	-1.70776	-1.69233	-1.24929	-1.30343	-1.11041	-1.3002	-1.32429	biological regulation;cellular process;cellular response to stimulus;positive regulation of biological process;positive regulation of cell communication;positive regulation of cellular process;positive regulation of I-kappaB kinase/NF-kappaB cascade;positive regulation of intracellular protein kinase cascade;positive regulation of response to stimulus;positive regulation of signal transduction;po…	active transmembrane transporter activity;anion transmembrane transporter activity;anion:cation symporter activity;cation transmembrane transporter activity;high affinity inorganic phosphate:sodium symporter activity;inorganic anion transmembrane transporter activity;inorganic cation transmembrane transporter activity;inorganic phosphate transmembrane transporter activity;ion transmembrane transp…	cell part;integral to membrane;intrinsic to membrane;membrane;membrane part;plasma membrane		+	SIE_SIE-S107	4	3	3	3.8	2.8	2.8	74.152	0	8.8653	144000000	4	3.42519e-06	0.000935577	-0.447491	-11.2823	Q61609	Q61609		Sodium-dependent phosphate transporter 1	Slc20a1	4503	sp|Q61609|S20A1_MOUSE Sodium-dependent phosphate transporter 1 OS=Mus musculus OX=10090 GN=Slc20a1 PE=1 SV=1
-0.355406	-0.386233	-0.235364	-0.448233	-0.235688	-0.0190573	-0.218378	-0.0570555	-0.0585117	-0.0767365	anatomical structure development;anatomical structure morphogenesis;biological adhesion;biological regulation;brown fat cell differentiation;cell adhesion;cell adhesion mediated by integrin;cell communication;cell differentiation;cell migration;cell motility;cell projection assembly;cell projection organization;cell surface receptor linked signaling pathway;cell-cell adhesion;cell-matrix adhesion…	binding;cation binding;integrin binding;ion binding;metal ion binding;protein binding;protein complex binding;receptor binding	adherens junction;alpha6-beta4 integrin complex;anchoring junction;basal part of cell;basal plasma membrane;basement membrane;basolateral plasma membrane;cell junction;cell part;cell projection;cell surface;cell-cell adherens junction;cell-cell junction;cell-substrate adherens junction;cell-substrate junction;external side of plasma membrane;extracellular matrix part;extracellular region part;fil…		+	SIE_SIE-S107	7	7	1	5.3	5.3	0.8	122.16	0	16.632	479630000	10	0.00194429	0.0379168	-0.246237	-4.52219	Q61739	Q61739		Integrin alpha-6;Integrin alpha-6 heavy chain;Integrin alpha-6 light chain	Itga6	4514	sp|Q61739|ITA6_MOUSE Integrin alpha-6 OS=Mus musculus OX=10090 GN=Itga6 PE=1 SV=3
-0.292866	-0.319688	-0.23812	-0.0479279	-0.16512	0.106196	0.279751	0.0912046	0.083416	0.0888653	biological regulation;cell cycle;cell proliferation;cellular macromolecule metabolic process;cellular metabolic process;cellular nitrogen compound metabolic process;cellular process;cellular response to chemical stimulus;cellular response to endogenous stimulus;cellular response to epidermal growth factor stimulus;cellular response to growth factor stimulus;cellular response to organic substance;…	adenyl nucleotide binding;adenyl ribonucleotide binding;ATP binding;ATPase activity;ATPase activity, coupled;ATP-dependent DNA helicase activity;ATP-dependent helicase activity;binding;catalytic activity;DNA binding;DNA helicase activity;DNA-dependent ATPase activity;helicase activity;hydrolase activity;hydrolase activity, acting on acid anhydrides;hydrolase activity, acting on acid anhydrides, i…	cell part;chromosomal part;cytoplasm;cytoplasmic part;cytosol;intracellular membrane-bounded organelle;intracellular organelle;intracellular organelle part;intracellular part;macromolecular complex;MCM complex;membrane;membrane-bounded organelle;nuclear chromosome part;nuclear part;nucleoplasm;nucleoplasm part;nucleus;organelle;organelle part;protein complex		+	SIE_SIE-S107	18	18	18	31.4	31.4	31.4	81.21	0	94.886	1802300000	38	0.000542521	0.0199037	-0.342631	-5.54757	Q61881;D3Z6N3;D3Z335;D3Z0J6;D3Z2K9	Q61881		DNA replication licensing factor MCM7	Mcm7	4525	sp|Q61881|MCM7_MOUSE DNA replication licensing factor MCM7 OS=Mus musculus OX=10090 GN=Mcm7 PE=1 SV=1
1.80176	1.77706	1.92509	1.76383	1.86803	1.4979	1.36946	1.39677	1.43888	1.36912			extracellular matrix;extracellular membrane-bounded organelle;extracellular organelle;extracellular region part;extracellular space;extracellular vesicular exosome;membrane-bounded organelle;membrane-bounded vesicle;organelle;proteinaceous extracellular matrix;vesicle		+	SIE_SIE-S107	14	14	14	38.9	38.9	38.9	34.012	0	136.83	3861100000	23	5.52398e-06	0.00120095	0.412729	10.59	Q62000	Q62000		Mimecan	Ogn	4530	sp|Q62000|MIME_MOUSE Mimecan OS=Mus musculus OX=10090 GN=Ogn PE=1 SV=1
2.19135	2.22365	2.29228	2.27977	2.23349	1.89722	1.91856	1.88099	1.92047	1.85968	anatomical structure development;biological adhesion;biological regulation;cell adhesion;cellular component organization;cellular component organization at cellular level;cellular component organization or biogenesis;cellular component organization or biogenesis at cellular level;cellular process;developmental process;extracellular matrix organization;extracellular structure organization;regulati…	binding;carbohydrate binding;cell adhesion molecule binding;glycosaminoglycan binding;heparin binding;pattern binding;polysaccharide binding;protein binding	cell part;cytoplasmic part;extracellular matrix;extracellular region part;extracellular space;Golgi apparatus part;intracellular organelle part;intracellular part;organelle part;proteinaceous extracellular matrix;trans-Golgi network		+	SIE_SIE-S107	22	22	14	32.1	32.1	21.4	93.142	0	235.72	8415000000	49	2.38993e-07	0.000200413	0.348726	15.9515	Q62009;F7C9H0	Q62009		Periostin	Postn	4531	sp|Q62009|POSTN_MOUSE Periostin OS=Mus musculus OX=10090 GN=Postn PE=1 SV=2
-0.346273	-0.36793	-0.467933	-0.466824	-0.416314	-0.221717	-0.293776	-0.183543	-0.295551	-0.314491	biological regulation;cellular process;cellular response to stimulus;establishment of localization;intracellular signal transduction;metabolic process;positive regulation of catalytic activity;positive regulation of GTPase activity;positive regulation of hydrolase activity;positive regulation of molecular function;regulation of biological process;regulation of catabolic process;regulation of cata…	ATPase activity;ATPase activity, coupled;ATPase activity, coupled to movement of substances;binding;catalytic activity;enzyme activator activity;enzyme binding;enzyme regulator activity;GTPase activator activity;GTPase binding;GTPase regulator activity;hydrolase activity;hydrolase activity, acting on acid anhydrides;hydrolase activity, acting on acid anhydrides, in phosphorus-containing anhydride…	cell part;intracellular;membrane		+	SIE_SIE-S107	7	7	7	11.7	11.7	11.7	75.042	0	32.663	586840000	10	0.00272036	0.0456244	-0.151239	-4.27103	Q62172;A0A3B2W7X3;A0A3B2WCS4	Q62172;A0A3B2W7X3;A0A3B2WCS4		RalA-binding protein 1	Ralbp1	4547	sp|Q62172|RBP1_MOUSE RalA-binding protein 1 OS=Mus musculus OX=10090 GN=Ralbp1 PE=1 SV=4;tr|A0A3B2W7X3|A0A3B2W7X3_MOUSE RalA-binding protein 1 (Fragment) OS=Mus musculus OX=10090 GN=Ralbp1 PE=1 SV=1;tr|A0A3B2WCS4|A0A3B2WCS4_MOUSE RalA-binding protein 1 OS=
-0.0710793	-0.0543604	-0.0303049	0.0644512	-0.0391092	0.148574	0.170961	0.210492	0.114346	0.13143	activation of protein kinase activity;aging;anatomical structure development;anatomical structure formation involved in morphogenesis;anatomical structure morphogenesis;apoptosis;biological regulation;brain development;branching morphogenesis of a tube;bronchus development;bronchus morphogenesis;cartilage development;cartilage development involved in endochondral bone morphogenesis;cell activatio…	adenyl nucleotide binding;adenyl ribonucleotide binding;ATP binding;binding;carbohydrate binding;catalytic activity;cation binding;cytokine binding;cytokine receptor binding;glycosaminoglycan binding;growth factor binding;ion binding;kinase activity;metal ion binding;molecular transducer activity;nucleotide binding;pattern binding;phosphotransferase activity, alcohol group as acceptor;polysacchar…	caveola;cell part;cytoplasmic part;cytosol;external side of plasma membrane;integral to membrane;integral to plasma membrane;intracellular part;intrinsic to membrane;intrinsic to plasma membrane;macromolecular complex;membrane part;membrane raft;plasma membrane part;protein complex;receptor complex		+	SIE_SIE-S107	14	14	14	21.6	21.6	21.6	67.121	0	115.24	1539800000	20	0.000244403	0.012696	-0.181241	-6.25492	Q62312	Q62312		TGF-beta receptor type-2	Tgfbr2	4557	sp|Q62312|TGFR2_MOUSE TGF-beta receptor type-2 OS=Mus musculus OX=10090 GN=Tgfbr2 PE=1 SV=1
2.41194	2.33517	2.33977	2.1264	2.29541	2.6064	2.51513	2.68983	2.53361	2.47274	response to external stimulus;response to extracellular stimulus;response to nutrient levels;response to starvation;response to stimulus;response to stress	binding;calcium ion binding;carbohydrate binding;cation binding;glycosaminoglycan binding;heparin binding;ion binding;metal ion binding;pattern binding;polysaccharide binding	extracellular membrane-bounded organelle;extracellular organelle;extracellular region part;extracellular space;extracellular vesicular exosome;membrane-bounded organelle;membrane-bounded vesicle;organelle;vesicle		+	SIE_SIE-S107	12	12	12	41.5	41.5	41.5	34.554	0	65.234	6604000000	35	0.00268005	0.0452067	-0.261804	-4.28205	Q62356	Q62356		Follistatin-related protein 1	Fstl1	4562	sp|Q62356|FSTL1_MOUSE Follistatin-related protein 1 OS=Mus musculus OX=10090 GN=Fstl1 PE=1 SV=2
1.32924	1.29922	1.30052	1.29839	1.31509	1.42397	1.39293	1.37601	1.36181	1.39396	biological regulation;biosynthetic process;cellular biosynthetic process;cellular macromolecule biosynthetic process;cellular macromolecule metabolic process;cellular metabolic process;cellular nitrogen compound metabolic process;cellular process;establishment of localization;establishment of RNA localization;macromolecule biosynthetic process;macromolecule metabolic process;metabolic process;mRN…	binding;DNA binding;histone binding;nucleic acid binding;protein binding	cell part;intracellular membrane-bounded organelle;intracellular organelle;intracellular part;membrane-bounded organelle;nucleus;organelle		+	SIE_SIE-S107	31	31	31	19.4	19.4	19.4	199.08	0	149.32	3071100000	39	0.000144488	0.00935499	-0.0812433	-6.75381	Q62383;REV__Q6A078;REV__E9Q9M0	Q62383		Transcription elongation factor SPT6	Supt6h	4565	sp|Q62383|SPT6H_MOUSE Transcription elongation factor SPT6 OS=Mus musculus OX=10090 GN=Supt6h PE=1 SV=2
-3.29061	-3.19061	-3.22208	-3.25682	-3.19794	-2.90725	-3.03065	-3.09609	-3.04005	-2.95853	alcohol catabolic process;alcohol metabolic process;biological regulation;carboxylic acid metabolic process;catabolic process;cellular hormone metabolic process;cellular ketone metabolic process;cellular lipid metabolic process;cellular metabolic process;cellular process;diterpenoid metabolic process;ethanol catabolic process;ethanol metabolic process;ethanol oxidation;fat-soluble vitamin metabol…	alcohol binding;alcohol dehydrogenase (NAD) activity;alcohol dehydrogenase activity, zinc-dependent;aldehyde oxidase activity;binding;catalytic activity;cation binding;ethanol binding;ion binding;isoprenoid binding;lipid binding;metal ion binding;oxidoreductase activity;oxidoreductase activity, acting on CH-OH group of donors;oxidoreductase activity, acting on the aldehyde or oxo group of donors;…	cell part;cytoplasm;extracellular region;intracellular;intracellular part		+	SIE_SIE-S107	4	3	3	9.4	6.7	6.7	39.904	0	5.4992	88821000	4	0.00035343	0.0152547	-0.225101	-5.92066	Q64437	Q64437		Alcohol dehydrogenase class 4 mu/sigma chain	Adh7	4611	sp|Q64437|ADH7_MOUSE Alcohol dehydrogenase class 4 mu/sigma chain OS=Mus musculus OX=10090 GN=Adh7 PE=2 SV=2
-0.821047	-0.876878	-0.837045	-0.788723	-0.829661	-0.738461	-0.756727	-0.694741	-0.7414	-0.70927		binding;cation binding;ion binding;metal ion binding;transition metal ion binding;zinc ion binding	cell part;cytoplasm;intracellular membrane-bounded organelle;intracellular organelle;intracellular organelle part;intracellular part;membrane-bounded organelle;nuclear part;nucleoplasm;nucleus;organelle;organelle part		+	SIE_SIE-S107	6	6	6	5.3	5.3	5.3	117.33	0	18.972	437250000	7	0.000484116	0.0189804	-0.102551	-5.64519	Q69ZX6;Q8C5W4	Q69ZX6;Q8C5W4		MORC family CW-type zinc finger protein 2A;MORC family CW-type zinc finger protein 2B	Morc2a;Morc2b	4649	sp|Q69ZX6|MOR2A_MOUSE MORC family CW-type zinc finger protein 2A OS=Mus musculus OX=10090 GN=Morc2a PE=1 SV=2;sp|Q8C5W4|MOR2B_MOUSE MORC family CW-type zinc finger protein 2B OS=Mus musculus OX=10090 GN=Morc2b PE=2 SV=2
0.869532	0.826545	0.905574	0.858812	0.863149	0.992099	0.987953	1.13088	1.00654	1.02997	anatomical structure formation involved in morphogenesis;anterior/posterior axis specification;axis specification;biological regulation;cell surface receptor linked signaling pathway;cellular process;cellular response to stimulus;developmental process;formation of primary germ layer;mesoderm formation;pattern specification process;positive regulation of biological process;positive regulation of c…	binding;protein binding;Wnt-protein binding	cell part;cell projection cytoplasm;cell projection membrane;cell projection part;cytoplasmic part;cytoplasmic vesicle;cytoplasmic vesicle membrane;cytoplasmic vesicle part;dendrite cytoplasm;dendrite membrane;Golgi apparatus;Golgi apparatus part;Golgi membrane;integral to membrane;intracellular membrane-bounded organelle;intracellular organelle;intracellular organelle part;intracellular part;int…		+	SIE_SIE-S107	10	10	10	12.8	12.8	12.8	62.188	0	18.433	4869100000	19	0.000491485	0.0189804	-0.164767	-5.63218	Q6DID7	Q6DID7		Protein wntless homolog	Wls	4671	sp|Q6DID7|WLS_MOUSE Protein wntless homolog OS=Mus musculus OX=10090 GN=Wls PE=1 SV=1
-0.716694	-0.703074	-0.612494	-0.530064	-0.627236	-0.960727	-0.914642	-0.975335	-0.930416	-0.932339			extracellular membrane-bounded organelle;extracellular organelle;extracellular region part;extracellular vesicular exosome;membrane-bounded organelle;membrane-bounded vesicle;organelle;vesicle		+	SIE_SIE-S107	6	6	6	20.8	20.8	20.8	45.614	0	55.376	1807400000	17	2.64604e-05	0.00372031	0.304779	8.57267	Q6GU68;A0A1L1STF4	Q6GU68;A0A1L1STF4		Immunoglobulin superfamily containing leucine-rich repeat protein	Islr	4681	sp|Q6GU68|ISLR_MOUSE Immunoglobulin superfamily containing leucine-rich repeat protein OS=Mus musculus OX=10090 GN=Islr PE=1 SV=1;tr|A0A1L1STF4|A0A1L1STF4_MOUSE Immunoglobulin superfamily-containing leucine-rich repeat protein (Fragment) OS=Mus musculus OX
0.920567	0.916575	0.97372	0.915562	1.00014	1.0596	1.06511	1.06311	1.09901	1.10137	cellular macromolecule metabolic process;cellular metabolic process;cellular nitrogen compound metabolic process;cellular process;macromolecule metabolic process;maturation of 5.8S rRNA;maturation of 5.8S rRNA from tricistronic rRNA transcript (SSU-rRNA, 5.8S rRNA, LSU-rRNA);maturation of SSU-rRNA;maturation of SSU-rRNA from tricistronic rRNA transcript (SSU-rRNA, 5.8S rRNA, LSU-rRNA);metabolic p…	binding;nucleic acid binding;protein binding;RNA binding;transcription factor binding	cell part;cytoplasmic part;cytosol;intracellular membrane-bounded organelle;intracellular non-membrane-bounded organelle;intracellular organelle;intracellular organelle part;intracellular part;macromolecular complex;membrane-bounded organelle;non-membrane-bounded organelle;nuclear part;nucleolus;nucleus;organelle;organelle part;preribosome;ribonucleoprotein complex;small-subunit processome		+	SIE_SIE-S107	32	32	32	21.5	21.5	21.5	207.78	0	135.87	2736500000	50	0.000155943	0.00973814	-0.13233	-6.67968	Q6NS46	Q6NS46		Protein RRP5 homolog	Pdcd11	4692	sp|Q6NS46|RRP5_MOUSE Protein RRP5 homolog OS=Mus musculus OX=10090 GN=Pdcd11 PE=1 SV=2
-7.252	-7.56794	-7.56962	-7.63648	-7.67711	-7.18954	-7.15232	-6.73499	-6.9386	-6.89943	biological regulation;biosynthetic process;cellular biosynthetic process;cellular macromolecule biosynthetic process;cellular macromolecule metabolic process;cellular metabolic process;cellular nitrogen compound metabolic process;cellular process;cellular response to heat;cellular response to stimulus;cellular response to stress;macromolecule biosynthetic process;macromolecule metabolic process;m…	binding;cation binding;DNA binding;ion binding;metal ion binding;nucleic acid binding;nucleic acid binding transcription factor activity;sequence-specific DNA binding transcription factor activity	cell part;intracellular;intracellular membrane-bounded organelle;intracellular organelle;intracellular part;membrane-bounded organelle;nucleus;organelle		+	SIE_SIE-S107	4	2	2	8.1	3.1	3.1	73.801	0.00014793	3.2345	2204400	2	0.00113006	0.0303594	-0.557654	-4.94351	Q6NZI9;G3UY53;A2AE18;A0A087WSF4;E9Q981;A2AE19;Q6P560;Q9JIC0	Q6NZI9;G3UY53;A2AE18;A0A087WSF4;E9Q981;A2AE19;Q6P560		Zinc finger protein 182	Zfp180;Gm2381;Zfp182;9830147E19Rik;Znf182	4714	tr|Q6NZI9|Q6NZI9_MOUSE Zinc finger protein 180 OS=Mus musculus OX=10090 GN=Zfp180 PE=1 SV=1;tr|G3UY53|G3UY53_MOUSE Predicted gene 2381 OS=Mus musculus OX=10090 GN=Gm2381 PE=4 SV=1;tr|A2AE18|A2AE18_MOUSE Zinc finger protein 182 OS=Mus musculus OX=10090 GN=Z
2.33147	2.3257	2.34025	2.23669	2.3493	2.15367	2.16215	2.07375	2.22146	2.12212	actin cytoskeleton organization;actin filament organization;actin filament-based process;alcohol metabolic process;biological adhesion;biological regulation;biosynthetic process;carbohydrate metabolic process;cell adhesion;cellular biosynthetic process;cellular carbohydrate metabolic process;cellular component organization;cellular component organization at cellular level;cellular component organ…	binding;catalytic activity;hydrolase activity;protein binding;protein domain specific binding;SH2 domain binding	cell part;cell projection;cytoplasm;cytoplasmic part;cytoskeleton;cytosol;filopodium;Golgi apparatus;intracellular membrane-bounded organelle;intracellular non-membrane-bounded organelle;intracellular organelle;intracellular part;lamellipodium;membrane;membrane-bounded organelle;non-membrane-bounded organelle;organelle;plasma membrane		+	SIE_SIE-S107	32	32	31	26.3	26.3	25.8	138.97	0	247.94	4982900000	68	0.000676558	0.0225647	0.17005	5.36137	Q6P549;A0A087WPT7;A0A1B0GR64;A0A1B0GST7;Q9ES52	Q6P549;A0A087WPT7		Phosphatidylinositol 3,4,5-trisphosphate 5-phosphatase 2	Inppl1	4737	sp|Q6P549|SHIP2_MOUSE Phosphatidylinositol 3,4,5-trisphosphate 5-phosphatase 2 OS=Mus musculus OX=10090 GN=Inppl1 PE=1 SV=1;tr|A0A087WPT7|A0A087WPT7_MOUSE Phosphatidylinositol 3,4,5-trisphosphate 5-phosphatase 2 (Fragment) OS=Mus musculus OX=10090 GN=Inppl
1.93681	1.93813	1.9797	1.98723	1.9761	2.16096	2.07223	2.12701	2.14019	2.27662			cell part;integral to membrane;intracellular non-membrane-bounded organelle;intracellular organelle;intracellular organelle part;intracellular part;intrinsic to membrane;membrane;membrane part;non-membrane-bounded organelle;nuclear membrane;nuclear part;nucleolus;organelle;organelle membrane;organelle part		+	SIE_SIE-S107	21	21	21	16.1	16.1	16.1	143.13	0	83.186	2984100000	40	0.000628441	0.0217965	-0.191807	-5.42315	Q6P5B0	Q6P5B0		RRP12-like protein	Rrp12	4738	sp|Q6P5B0|RRP12_MOUSE RRP12-like protein OS=Mus musculus OX=10090 GN=Rrp12 PE=1 SV=1
2.06538	2.07247	2.10195	2.10493	2.13347	2.18337	2.15943	2.21067	2.24275	2.26564	biological regulation;cellular component organization;cellular component organization at cellular level;cellular component organization or biogenesis;cellular component organization or biogenesis at cellular level;cellular process;chromosome organization;dosage compensation;dosage compensation, by inactivation of X chromosome;inactivation of X chromosome by DNA methylation;organelle organization;…	adenyl nucleotide binding;adenyl ribonucleotide binding;ATP binding;binding;nucleotide binding;purine nucleotide binding;purine ribonucleoside triphosphate binding;purine ribonucleotide binding;ribonucleotide binding	Barr body;cell part;chromosome;intracellular non-membrane-bounded organelle;intracellular organelle;intracellular organelle part;intracellular part;non-membrane-bounded organelle;nuclear chromosome;nuclear part;organelle;organelle part;sex chromosome;X chromosome		+	SIE_SIE-S107	51	51	51	29.8	29.8	29.8	225.65	0	307.49	6366400000	77	0.000912824	0.0262661	-0.116735	-5.11498	Q6P5D8;A0A3B2WD81;A0A3B2W494	Q6P5D8		Structural maintenance of chromosomes flexible hinge domain-containing protein 1	Smchd1	4742	sp|Q6P5D8|SMHD1_MOUSE Structural maintenance of chromosomes flexible hinge domain-containing protein 1 OS=Mus musculus OX=10090 GN=Smchd1 PE=1 SV=2
-1.32535	-1.28868	-1.26789	-1.29196	-1.25461	-1.19795	-1.21915	-1.20759	-1.21472	-1.23512	cellular macromolecule metabolic process;cellular metabolic process;cellular nitrogen compound metabolic process;cellular process;macromolecule metabolic process;metabolic process;ncRNA metabolic process;ncRNA processing;nitrogen compound metabolic process;nucleic acid metabolic process;nucleobase-containing compound metabolic process;primary metabolic process;RNA metabolic process;RNA processing…		actin cytoskeleton;cell part;cytoskeleton;integrator complex;intracellular non-membrane-bounded organelle;intracellular organelle;intracellular organelle part;intracellular part;macromolecular complex;non-membrane-bounded organelle;nuclear part;nucleoplasm;nucleoplasm part;organelle;organelle part;protein complex		+	SIE_SIE-S107	10	10	10	15.5	15.5	15.5	99.66	0	31.956	550940000	14	0.000798106	0.0248899	-0.0707911	-5.2246	Q6PCM2;E9PXU1;Q8BND4	Q6PCM2		Integrator complex subunit 6	Ints6	4779	sp|Q6PCM2|INT6_MOUSE Integrator complex subunit 6 OS=Mus musculus OX=10090 GN=Ints6 PE=1 SV=1
0.895864	0.892734	0.906034	0.883163	0.9038	1.04265	0.959328	1.0578	1.05112	0.958414	cellular component biogenesis;cellular component biogenesis at cellular level;cellular component organization or biogenesis;cellular component organization or biogenesis at cellular level;cellular process;ribonucleoprotein complex biogenesis;ribosome biogenesis		cell part;intracellular membrane-bounded organelle;intracellular non-membrane-bounded organelle;intracellular organelle;intracellular organelle part;intracellular part;membrane-bounded organelle;non-membrane-bounded organelle;nuclear part;nucleolus;nucleus;organelle;organelle part		+	SIE_SIE-S107	12	12	12	11	11	11	145.41	0	54.026	1152400000	17	0.00090485	0.0261649	-0.117543	-5.1221	Q6PGF5	Q6PGF5			Bms1	4803	tr|Q6PGF5|Q6PGF5_MOUSE BMS1 homolog, ribosome assembly protein (Yeast) OS=Mus musculus OX=10090 GN=Bms1 PE=1 SV=1
-4.2296	-3.98834	-4.08808	-4.02662	-4.11848	-3.56266	-3.83696	-3.68212	-3.93296	-3.75913	biological regulation;cell cycle;cellular process;cellular response to stimulus;cellular response to stress;developmental process;negative regulation of biological process;negative regulation of cell differentiation;negative regulation of cellular process;negative regulation of developmental process;positive regulation of biological process;positive regulation of cellular metabolic process;positi…		cell part;chromosomal part;chromosome, telomeric region;cytoplasm;cytoskeletal part;female pronucleus;intracellular membrane-bounded organelle;intracellular non-membrane-bounded organelle;intracellular organelle;intracellular organelle part;intracellular part;male pronucleus;membrane;membrane-bounded organelle;non-membrane-bounded organelle;nucleus;organelle;organelle part;plasma membrane;pronucl…		+	SIE_SIE-S107	3	3	3	1.3	1.3	1.3	266.23	0	3.8801	68999000	3	0.00223584	0.0413479	-0.33546	-4.41686	Q6PR54;A0A2I3BRD9;A0A2I3BQI4	Q6PR54		Telomere-associated protein RIF1	Rif1	4820	sp|Q6PR54|RIF1_MOUSE Telomere-associated protein RIF1 OS=Mus musculus OX=10090 GN=Rif1 PE=1 SV=2
1.054	0.998181	1.00823	0.975748	1.0604	0.875196	0.855854	0.7842	0.940977	0.883245	cellular component assembly;cellular component assembly at cellular level;cellular component organization;cellular component organization at cellular level;cellular component organization or biogenesis;cellular component organization or biogenesis at cellular level;cellular macromolecular complex assembly;cellular macromolecular complex subunit organization;cellular macromolecule metabolic proces…	binding;protein binding;TBP-class protein binding;transcription factor binding	cell part;intracellular;intracellular membrane-bounded organelle;intracellular organelle;intracellular part;membrane-bounded organelle;nucleus;organelle		+	SIE_SIE-S107	29	26	26	28	26.1	26.1	135.63	0	168.22	2356300000	49	0.00101677	0.0281531	0.151417	5.02794	Q6ZQ73	Q6ZQ73		Cullin-associated NEDD8-dissociated protein 2	Cand2	4852	sp|Q6ZQ73|CAND2_MOUSE Cullin-associated NEDD8-dissociated protein 2 OS=Mus musculus OX=10090 GN=Cand2 PE=1 SV=2
0.816692	0.841105	0.841357	0.923313	0.916451	0.957803	0.949308	0.992841	1.00698	0.983322			cell part;intracellular non-membrane-bounded organelle;intracellular organelle;intracellular organelle part;intracellular part;non-membrane-bounded organelle;nuclear part;nucleolus;organelle;organelle part		+	SIE_SIE-S107	13	13	13	20.7	20.7	20.7	75.38	0	67.707	2086200000	32	0.00189631	0.0377128	-0.110267	-4.54115	Q6ZQL4	Q6ZQL4		WD repeat-containing protein 43	Wdr43	4857	sp|Q6ZQL4|WDR43_MOUSE WD repeat-containing protein 43 OS=Mus musculus OX=10090 GN=Wdr43 PE=2 SV=2
3.75981	3.71661	3.70761	3.70187	3.6923	3.55598	3.64968	3.62147	3.6643	3.58441	cell cycle phase;cell cycle process;cellular component organization;cellular component organization at cellular level;cellular component organization or biogenesis;cellular component organization or biogenesis at cellular level;cellular macromolecule metabolic process;cellular metabolic process;cellular process;cellular protein metabolic process;centromeric sister chromatid cohesion;chromosome or…	antigen binding;binding;catalytic activity;hydrolase activity;hydrolase activity, acting on ester bonds;phosphatase activity;phosphoprotein phosphatase activity;phosphoric ester hydrolase activity;protein binding;protein dimerization activity;protein heterodimerization activity;protein serine/threonine phosphatase activity	cell part;chromosomal part;chromosome, centromeric region;cytoplasmic part;cytosol;extracellular membrane-bounded organelle;extracellular organelle;extracellular region part;extracellular vesicular exosome;intracellular organelle part;intracellular part;macromolecular complex;membrane-bounded organelle;membrane-bounded vesicle;organelle;organelle part;protein complex;protein phosphatase type 2A c…		+	SIE_SIE-S107	32	32	23	59.6	59.6	43.8	65.322	0	323.31	34713000000	178	0.00256477	0.0438926	0.10047	4.31458	Q76MZ3;G3UWL2	Q76MZ3		Serine/threonine-protein phosphatase 2A 65 kDa regulatory subunit A alpha isoform	Ppp2r1a	4876	sp|Q76MZ3|2AAA_MOUSE Serine/threonine-protein phosphatase 2A 65 kDa regulatory subunit A alpha isoform OS=Mus musculus OX=10090 GN=Ppp2r1a PE=1 SV=3
3.8241	3.75342	3.81519	3.77226	3.83669	3.91028	3.86326	3.93023	3.95676	3.92175	biological regulation;biosynthetic process;cell communication;cell differentiation;cellular biosynthetic process;cellular developmental process;cellular macromolecule biosynthetic process;cellular macromolecule metabolic process;cellular metabolic process;cellular nitrogen compound metabolic process;cellular process;cellular response to external stimulus;cellular response to extracellular stimulu…	binding;catalytic activity;cation binding;core promoter binding;DNA binding;DNA polymerase activity;DNA-directed DNA polymerase activity;ion binding;metal ion binding;nucleic acid binding;nucleotidyltransferase activity;protein binding;protein binding transcription factor activity;regulatory region DNA binding;regulatory region nucleic acid binding;sequence-specific DNA binding;transcription cofa…	cell part;cytoplasm;intracellular membrane-bounded organelle;intracellular non-membrane-bounded organelle;intracellular organelle;intracellular organelle part;intracellular part;macromolecular complex;membrane;membrane-bounded organelle;NLS-dependent protein nuclear import complex;non-membrane-bounded organelle;nuclear part;nucleocytoplasmic shuttling complex;nucleolus;nucleus;organelle;organelle…		+	SIE_SIE-S107	60	60	60	54.6	54.6	54.6	152.04	0	323.31	24757000000	222	0.000779456	0.0246976	-0.11612	-5.24404	Q7TPV4	Q7TPV4		Myb-binding protein 1A	Mybbp1a	4922	sp|Q7TPV4|MBB1A_MOUSE Myb-binding protein 1A OS=Mus musculus OX=10090 GN=Mybbp1a PE=1 SV=2
-3.39853	-3.42461	-3.43163	-3.51382	-3.40023	-3.5976	-3.61171	-3.59081	-3.58747	-3.6413	biological adhesion;biological regulation;BMP signaling pathway;cell adhesion;cell surface receptor linked signaling pathway;cellular process;cellular response to stimulus;enzyme linked receptor protein signaling pathway;positive regulation of biological process;positive regulation of biosynthetic process;positive regulation of cellular biosynthetic process;positive regulation of cellular metabol…	binding;coreceptor activity;identical protein binding;molecular transducer activity;protein binding;receptor activity;signal transducer activity;signaling receptor activity	anchored to membrane;anchored to plasma membrane;cell part;cytoplasmic part;endoplasmic reticulum-Golgi intermediate compartment;intracellular membrane-bounded organelle;intracellular organelle;intracellular part;intrinsic to membrane;intrinsic to plasma membrane;membrane part;membrane raft;membrane-bounded organelle;organelle;plasma membrane part		+	SIE_SIE-S107	3	3	3	5.5	5.5	5.5	47.181	0	5.506	71701000	3	7.57018e-05	0.00663238	0.172013	7.40679	Q7TQ33;A0A338P6V4;A0A338P760	Q7TQ33		RGM domain family member B	Rgmb	4924	sp|Q7TQ33|RGMB_MOUSE RGM domain family member B OS=Mus musculus OX=10090 GN=Rgmb PE=1 SV=1
5.14388	5.07628	5.21604	5.11346	5.15378	4.99967	5.02044	4.98654	5.05409	5.04339		binding;GTP binding;guanyl nucleotide binding;guanyl ribonucleotide binding;nucleotide binding;purine nucleotide binding;purine ribonucleoside triphosphate binding;purine ribonucleotide binding;ribonucleotide binding	cell part;cytoplasmic part;endoplasmic reticulum lumen;endoplasmic reticulum part;intracellular organelle lumen;intracellular organelle part;intracellular part;membrane-enclosed lumen;organelle lumen;organelle part;sarcoplasmic reticulum lumen		+	SIE_SIE-S107	42	42	42	50	50	50	99.183	0	323.31	97339000000	293	0.00191898	0.0377128	0.119861	4.53213	Q7TQ48	Q7TQ48		Sarcalumenin	Srl	4925	sp|Q7TQ48|SRCA_MOUSE Sarcalumenin OS=Mus musculus OX=10090 GN=Srl PE=1 SV=1
0.246511	0.307805	0.257115	0.366295	0.374251	0.500033	0.474602	0.571851	0.49243	0.492598	cell cycle process;cell division;cellular macromolecule metabolic process;cellular metabolic process;cellular process;cellular protein metabolic process;dephosphorylation;exit from mitosis;macromolecule metabolic process;macromolecule modification;metabolic process;phosphate-containing compound metabolic process;phosphorus metabolic process;primary metabolic process;protein dephosphorylation;prot…	catalytic activity;CTD phosphatase activity;hydrolase activity;hydrolase activity, acting on ester bonds;phosphatase activity;phosphoprotein phosphatase activity;phosphoric ester hydrolase activity;protein serine/threonine phosphatase activity	actin cytoskeleton;cell part;centrosome;cytoplasm;cytoplasmic part;cytoskeletal part;cytoskeleton;intracellular non-membrane-bounded organelle;intracellular organelle;intracellular organelle part;intracellular part;microtubule organizing center;midbody;non-membrane-bounded organelle;nuclear part;nucleoplasm;organelle;organelle part;spindle;spindle midzone;spindle pole		+	SIE_SIE-S107	13	13	13	17	17	17	104.55	0	68.185	1415400000	23	0.000254262	0.0127551	-0.195907	-6.21848	Q7TSG2;E0CZ13	Q7TSG2		RNA polymerase II subunit A C-terminal domain phosphatase	Ctdp1	4939	sp|Q7TSG2|CTDP1_MOUSE RNA polymerase II subunit A C-terminal domain phosphatase OS=Mus musculus OX=10090 GN=Ctdp1 PE=1 SV=1
0.827114	0.811765	0.788259	0.779764	0.786929	0.644385	0.52471	0.565431	0.645218	0.641308	amine metabolic process;biological regulation;carboxylic acid metabolic process;cellular amine metabolic process;cellular amino acid metabolic process;cellular ketone metabolic process;cellular macromolecule metabolic process;cellular metabolic process;cellular modified amino acid metabolic process;cellular nitrogen compound metabolic process;cellular process;coenzyme metabolic process;cofactor m…	catalytic activity;hydrolase activity	cell part;cytoplasmic part;cytosol;endoplasmic reticulum;extracellular membrane-bounded organelle;extracellular organelle;extracellular region part;extracellular vesicular exosome;intracellular membrane-bounded organelle;intracellular organelle;intracellular part;membrane-bounded organelle;membrane-bounded vesicle;organelle;vesicle		+	SIE_SIE-S107	9	9	5	17.4	17.4	8.7	58.951	0	48.946	1837400000	13	8.12945e-05	0.00681713	0.194556	7.33253	Q80SW1;F7ATQ6;D3Z2Q0;A0A0N4SUY4;H3BL31;D3YYM7;D3YX97	Q80SW1		Putative adenosylhomocysteinase 2	Ahcyl1	4955	sp|Q80SW1|SAHH2_MOUSE S-adenosylhomocysteine hydrolase-like protein 1 OS=Mus musculus OX=10090 GN=Ahcyl1 PE=1 SV=1
-1.84097	-1.86354	-1.90517	-1.96085	-1.95561	-1.99744	-2.09184	-2.15376	-2.07495	-2.01372			cell part;cytoskeleton;intracellular non-membrane-bounded organelle;intracellular organelle;intracellular part;non-membrane-bounded organelle;organelle		+	SIE_SIE-S107	3	2	2	1.7	1.2	1.2	150.91	0.0031485	1.8374	65369000	2	0.00243126	0.043023	0.161115	4.35428	Q80TI1	Q80TI1		Pleckstrin homology domain-containing family H member 1	Plekhh1	4968	sp|Q80TI1|PKHH1_MOUSE Pleckstrin homology domain-containing family H member 1 OS=Mus musculus OX=10090 GN=Plekhh1 PE=1 SV=2
2.79284	2.82548	2.7454	2.77216	2.78439	2.59883	2.57661	2.57043	2.62737	2.59704	alcohol catabolic process;alcohol metabolic process;aldehyde catabolic process;catabolic process;cellular aldehyde metabolic process;cellular catabolic process;cellular metabolic process;cellular process;cellular response to chemical stimulus;cellular response to oxidative stress;cellular response to stimulus;cellular response to stress;ethanol catabolic process;ethanol metabolic process;metaboli…	3-chloroallyl aldehyde dehydrogenase activity;aldehyde dehydrogenase (NAD) activity;aldehyde dehydrogenase [NAD(P)+] activity;catalytic activity;oxidoreductase activity;oxidoreductase activity, acting on the aldehyde or oxo group of donors;oxidoreductase activity, acting on the aldehyde or oxo group of donors, NAD or NADP as acceptor	cell part;cytoplasm;cytoplasmic part;cytosol;extracellular membrane-bounded organelle;extracellular organelle;extracellular region part;extracellular vesicular exosome;intracellular part;membrane;membrane-bounded organelle;membrane-bounded vesicle;organelle;plasma membrane;vesicle		+	SIE_SIE-S107	22	22	17	55.1	55.1	39.1	52.292	0	323.31	18210000000	110	2.91074e-06	0.000854302	0.189999	11.5271	Q80VQ0;J3QMK6	Q80VQ0		Aldehyde dehydrogenase family 3 member B1	Aldh3b1	5009	sp|Q80VQ0|AL3B1_MOUSE Aldehyde dehydrogenase family 3 member B1 OS=Mus musculus OX=10090 GN=Aldh3b1 PE=1 SV=1
1.31396	1.38073	1.45594	1.5426	1.54273	1.65586	1.6473	1.62595	1.77134	1.67808	anatomical structure morphogenesis;axis elongation;axon regeneration;axonogenesis;biological adhesion;biological regulation;branch elongation of an epithelium;bud outgrowth involved in lung branching;cell adhesion;cell communication;cell differentiation;cell part morphogenesis;cell projection morphogenesis;cell projection organization;cell-cell signaling;cellular component morphogenesis;cellular …	binding;fibronectin binding;protein binding;syndecan binding	adherens junction;anchoring junction;basement membrane;cell junction;cell part;cell-substrate adherens junction;cell-substrate junction;extracellular matrix;extracellular matrix part;extracellular region;extracellular region part;extracellular space;focal adhesion;interstitial matrix;membrane;proteinaceous extracellular matrix		+	SIE_SIE-S107	32	32	32	19.5	19.5	19.5	231.8	0	287.55	4903600000	48	0.00220716	0.0411579	-0.228514	-4.42654	Q80YX1;Q80YX0	Q80YX1		Tenascin	Tnc	5051	sp|Q80YX1|TENA_MOUSE Tenascin OS=Mus musculus OX=10090 GN=Tnc PE=1 SV=1
1.24816	1.26572	1.3072	1.25919	1.33456	1.44068	1.34981	1.41742	1.3869	1.42456	cellular macromolecule metabolic process;cellular metabolic process;cellular nitrogen compound metabolic process;cellular process;localization;macromolecule localization;macromolecule metabolic process;metabolic process;nitrogen compound metabolic process;nucleic acid metabolic process;nucleobase-containing compound metabolic process;primary metabolic process;protein localization;RNA metabolic pr…	adenyl nucleotide binding;adenyl ribonucleotide binding;ATP binding;ATPase activity;ATPase activity, coupled;ATP-dependent helicase activity;ATP-dependent RNA helicase activity;binding;catalytic activity;helicase activity;hydrolase activity;hydrolase activity, acting on acid anhydrides;hydrolase activity, acting on acid anhydrides, in phosphorus-containing anhydrides;nucleoside-triphosphatase act…	Cajal body;cell part;cytoplasm;intracellular membrane-bounded organelle;intracellular non-membrane-bounded organelle;intracellular organelle;intracellular organelle part;intracellular part;membrane;membrane-bounded organelle;non-membrane-bounded organelle;nuclear body;nuclear part;nuclear speck;nucleolus;nucleoplasm;nucleoplasm part;nucleus;organelle;organelle part		+	SIE_SIE-S107	22	22	22	28.1	28.1	28.1	101.96	0	130.22	3708700000	50	0.000749279	0.0244348	-0.120907	-5.2766	Q810A7	Q810A7		ATP-dependent RNA helicase DDX42	Ddx42	5065	sp|Q810A7|DDX42_MOUSE ATP-dependent RNA helicase DDX42 OS=Mus musculus OX=10090 GN=Ddx42 PE=1 SV=3
4.04867	4.01943	4.05644	3.99496	4.04724	3.91993	3.93473	3.94367	4.00107	3.94167	catabolic process;cell differentiation;cellular catabolic process;cellular component assembly;cellular component assembly at cellular level;cellular component organization;cellular component organization at cellular level;cellular component organization or biogenesis;cellular component organization or biogenesis at cellular level;cellular developmental process;cellular macromolecular complex asse…		cell part;extracellular membrane-bounded organelle;extracellular organelle;extracellular region part;extracellular vesicular exosome;intracellular membrane-bounded organelle;intracellular organelle;intracellular part;macromolecular complex;membrane;membrane-bounded organelle;membrane-bounded vesicle;nucleus;organelle;proteasome accessory complex;proteasome complex;proteasome regulatory particle;p…		+	SIE_SIE-S107	26	26	26	60.7	60.7	60.7	47.436	0	323.31	24564000000	110	0.00147481	0.0336853	0.0851339	4.73426	Q8BG32;G3UYH2;G3UWW7;G3UXL5;G3UYI4;G3UYL3;G3UYL8;G3UX15;G3UX67;G3UWV7;G3UZ33;G3UZ28	Q8BG32		26S proteasome non-ATPase regulatory subunit 11	Psmd11	5098	sp|Q8BG32|PSD11_MOUSE 26S proteasome non-ATPase regulatory subunit 11 OS=Mus musculus OX=10090 GN=Psmd11 PE=1 SV=3
-1.00495	-1.0069	-0.947711	-0.909857	-0.96383	-0.810834	-0.86171	-0.83847	-0.877558	-0.87542	alternative nuclear mRNA splicing, via spliceosome;cellular component assembly;cellular component assembly at cellular level;cellular component organization;cellular component organization at cellular level;cellular component organization or biogenesis;cellular component organization or biogenesis at cellular level;cellular macromolecular complex assembly;cellular macromolecular complex subunit o…	binding;catalytic activity;cation binding;ion binding;metal ion binding;nucleic acid binding;pre-mRNA 3'-splice site binding;pre-mRNA binding;RNA binding;second spliceosomal transesterification activity;transition metal ion binding;zinc ion binding	catalytic step 2 spliceosome;cell part;cytoplasm;intracellular membrane-bounded organelle;intracellular organelle;intracellular organelle part;intracellular part;macromolecular complex;membrane;membrane-bounded organelle;nuclear body;nuclear part;nuclear speck;nucleoplasm;nucleoplasm part;nucleus;organelle;organelle part;ribonucleoprotein complex;small nuclear ribonucleoprotein complex;spliceosom…		+	SIE_SIE-S107	3	3	3	5.6	5.6	5.6	57.419	0	7.5328	313560000	7	0.000895713	0.0261584	-0.113851	-5.13034	Z4YM25;Q8BHJ9;B0QZT9	Z4YM25;Q8BHJ9		Pre-mRNA-splicing factor SLU7	Slu7	5185	tr|Z4YM25|Z4YM25_MOUSE Pre-mRNA-splicing factor SLU7 (Fragment) OS=Mus musculus OX=10090 GN=Slu7 PE=1 SV=1;sp|Q8BHJ9|SLU7_MOUSE Pre-mRNA-splicing factor SLU7 OS=Mus musculus OX=10090 GN=Slu7 PE=1 SV=1
0.66522	0.556537	0.525523	0.501759	0.676764	0.435143	0.395081	0.387156	0.388279	0.31053	catabolic process;cellular catabolic process;cellular metabolic process;cellular process;metabolic process;phosphate-containing compound metabolic process;phosphorus metabolic process;polyphosphate catabolic process;polyphosphate metabolic process	binding;catalytic activity;cation binding;exopolyphosphatase activity;hydrolase activity;hydrolase activity, acting on acid anhydrides;hydrolase activity, acting on acid anhydrides, in phosphorus-containing anhydrides;inorganic diphosphatase activity;ion binding;metal ion binding;pyrophosphatase activity	adherens junction;anchoring junction;cell junction;cell part;cell-substrate adherens junction;cell-substrate junction;cytoplasm;focal adhesion;intracellular membrane-bounded organelle;intracellular organelle;intracellular part;membrane-bounded organelle;nucleus;organelle		+	SIE_SIE-S107	13	13	13	37.9	37.9	37.9	50.239	0	77.246	1724400000	16	0.00123013	0.0314147	0.201923	4.87628	Q8BIW1	Q8BIW1		Protein prune homolog	Prune	5213	sp|Q8BIW1|PRUN1_MOUSE Exopolyphosphatase PRUNE1 OS=Mus musculus OX=10090 GN=Prune1 PE=1 SV=1
3.25085	3.26379	3.26433	3.29733	3.3102	3.38352	3.32433	3.39175	3.37816	3.40211	actin filament-based movement;actin filament-based process;biological regulation;cellular component movement;cellular component organization;cellular component organization at cellular level;cellular component organization or biogenesis;cellular component organization or biogenesis at cellular level;cellular localization;cellular membrane organization;cellular process;centrosome localization;cyto…	binding;identical protein binding;lamin binding;protein binding	cell part;chromosomal part;chromosome;chromosome, telomeric region;condensed chromosome;condensed nuclear chromosome;cytoplasmic part;endosomal part;endosome membrane;envelope;integral to membrane;integral to nuclear inner membrane;integral to organelle membrane;intracellular non-membrane-bounded organelle;intracellular organelle;intracellular organelle part;intracellular part;intrinsic to membra…		+	SIE_SIE-S107	27	26	26	39.7	38.6	38.6	81.604	0	303.96	15017000000	97	0.000506025	0.0191636	-0.0986746	-5.60713	Q8BJS4;E0CY39	Q8BJS4		SUN domain-containing protein 2	Sun2	5227	sp|Q8BJS4|SUN2_MOUSE SUN domain-containing protein 2 OS=Mus musculus OX=10090 GN=Sun2 PE=1 SV=3
-1.02385	-0.993756	-0.862674	-1.01571	-0.883384	-1.06436	-1.17233	-1.21345	-1.1658	-1.12816	developmental process;multicellular organismal development;multicellular organismal process		extracellular region;organelle;vesicle		+	SIE_SIE-S107	8	8	8	19	19	19	45.745	0	51.678	485760000	11	0.00190417	0.0377128	0.192946	4.53801	Q8BK62;A0A0R4J086	Q8BK62;A0A0R4J086		Olfactomedin-like protein 3	Olfml3	5239	sp|Q8BK62|OLFL3_MOUSE Olfactomedin-like protein 3 OS=Mus musculus OX=10090 GN=Olfml3 PE=2 SV=2;tr|A0A0R4J086|A0A0R4J086_MOUSE Olfactomedin-like protein 3 OS=Mus musculus OX=10090 GN=Olfml3 PE=1 SV=1
-2.39525	-2.49319	-2.51961	-2.60414	-2.4892	-2.27695	-2.4148	-2.25239	-2.30157	-2.24246	adipose tissue development;adrenal gland development;ameboidal cell migration;anatomical structure development;anatomical structure morphogenesis;biological regulation;cell development;cell differentiation;cell migration;cell motility;cell surface receptor linked signaling pathway;cellular component movement;cellular developmental process;cellular process;cellular response to stimulus;development…	binding;DNA binding;nucleic acid binding;protein binding transcription factor activity;regulatory region DNA binding;regulatory region nucleic acid binding;RNA polymerase II regulatory region DNA binding;RNA polymerase II regulatory region sequence-specific DNA binding;sequence-specific DNA binding;transcription coactivator activity;transcription cofactor activity;transcription factor binding tra…	cell part;intracellular membrane-bounded organelle;intracellular organelle;intracellular part;membrane-bounded organelle;nucleus;organelle		+	SIE_SIE-S107	5	5	5	4.4	4.4	4.4	131.84	0	14.957	100710000	5	0.00216269	0.0407068	-0.202643	-4.44182	Q8BM75	Q8BM75		AT-rich interactive domain-containing protein 5B	Arid5b	5277	sp|Q8BM75|ARI5B_MOUSE AT-rich interactive domain-containing protein 5B OS=Mus musculus OX=10090 GN=Arid5b PE=1 SV=3
-1.16124	-1.16576	-1.15527	-1.14927	-1.08253	-1.0021	-1.10054	-1.01018	-0.994316	-0.9921					+	SIE_SIE-S107	10	10	10	20.1	20.1	20.1	70.046	0	43.344	783540000	17	0.00132822	0.0321452	-0.122965	-4.81594	Q8BMC4	Q8BMC4		Nucleolar protein 9	Nop9	5281	sp|Q8BMC4|NOP9_MOUSE Nucleolar protein 9 OS=Mus musculus OX=10090 GN=Nop9 PE=1 SV=1
-0.186844	-0.128629	-0.232446	-0.167418	-0.153695	-0.000109673	-0.0130844	-0.035058	-0.0303268	0.00929642	actin cytoskeleton organization;actin filament depolymerization;actin filament organization;actin filament-based process;actin polymerization or depolymerization;anatomical structure development;anatomical structure morphogenesis;biological regulation;cellular component disassembly;cellular component disassembly at cellular level;cellular component organization;cellular component organization at …	actin binding;binding;catalytic activity;cation binding;coenzyme binding;cofactor binding;cytoskeletal protein binding;FAD binding;flavin adenine dinucleotide binding;ion binding;metal ion binding;monooxygenase activity;NADPH:sulfur oxidoreductase activity;oxidoreductase activity;oxidoreductase activity, acting on paired donors, with incorporation or reduction of molecular oxygen;oxidoreductase a…	cell part;intracellular membrane-bounded organelle;intracellular organelle;intracellular part;membrane-bounded organelle;nucleus;organelle		+	SIE_SIE-S107	16	14	14	22.2	19.2	19.2	110.07	0	135.89	1142300000	22	3.53657e-05	0.00415193	-0.15995	-8.23714	Q8BML1;F6WY65;A0A1L1SVE5;A0A1L1SQF0	Q8BML1		Protein-methionine sulfoxide oxidase MICAL2	Mical2	5292	sp|Q8BML1|MICA2_MOUSE [F-actin]-monooxygenase MICAL2 OS=Mus musculus OX=10090 GN=Mical2 PE=1 SV=1
-2.07259	-2.02429	-1.99864	-1.99011	-1.94553	-1.77268	-1.96917	-1.72283	-1.71906	-1.7519	chordate embryonic development;developmental process;embryo development;embryo development ending in birth or egg hatching;in utero embryonic development	structural constituent of cytoskeleton;structural molecule activity	cell part;contractile fiber;contractile fiber part;cytoplasm;cytoplasmic part;cytoskeletal part;intracellular non-membrane-bounded organelle;intracellular organelle;intracellular organelle part;intracellular part;muscle thin filament tropomyosin;myofibril;non-membrane-bounded organelle;organelle;organelle part		+	SIE_SIE-S107	40	2	0	71.1	7.4	0	32.819	0.0018223	2.193	280820000	2	0.00263918	0.0447745	-0.219106	-4.29341	Q8BP43	Q8BP43			Tpm1	5312	tr|Q8BP43|Q8BP43_MOUSE Tropomyosin 1, alpha, isoform CRA_c OS=Mus musculus OX=10090 GN=Tpm1 PE=1 SV=1
0.265106	0.246242	0.307145	0.355839	0.324996	0.407521	0.384354	0.402366	0.427988	0.384373	cellular component assembly;cellular component assembly at cellular level;cellular component organization;cellular component organization at cellular level;cellular component organization or biogenesis;cellular component organization or biogenesis at cellular level;cellular macromolecular complex assembly;cellular macromolecular complex subunit organization;cellular macromolecule metabolic proces…	binding;nucleic acid binding;RNA binding;snoRNA binding	cell part;intracellular organelle part;intracellular part;macromolecular complex;nuclear part;nucleolar part;organelle part;preribosome;protein complex;Pwp2p-containing subcomplex of 90S preribosome;ribonucleoprotein complex;small-subunit processome		+	SIE_SIE-S107	10	10	10	13.4	13.4	13.4	102.91	0	173.58	1010700000	15	0.00149558	0.033773	-0.101455	-4.72341	Q8BU03	Q8BU03		Periodic tryptophan protein 2 homolog	Pwp2	5369	sp|Q8BU03|PWP2_MOUSE Periodic tryptophan protein 2 homolog OS=Mus musculus OX=10090 GN=Pwp2 PE=1 SV=1
-0.669827	-0.629985	-0.676732	-0.586704	-0.684951	-0.866191	-0.863686	-0.812318	-0.734709	-0.721313	anion transport;auditory receptor cell stereocilium organization;biological regulation;cell projection organization;cellular component organization;cellular component organization at cellular level;cellular component organization or biogenesis;cellular component organization or biogenesis at cellular level;cellular process;chloride transport;diet induced thermogenesis;establishment of localizatio…	anion channel activity;anion transmembrane transporter activity;channel activity;chloride channel activity;gated channel activity;ion channel activity;ion transmembrane transporter activity;passive transmembrane transporter activity;substrate-specific channel activity;substrate-specific transmembrane transporter activity;substrate-specific transporter activity;transmembrane transporter activity;t…	actin cytoskeleton;cell part;cell projection;chloride channel complex;cytoplasmic part;cytoskeletal part;cytoskeleton;extracellular membrane-bounded organelle;extracellular organelle;extracellular region part;extracellular vesicular exosome;Golgi apparatus;intracellular membrane-bounded organelle;intracellular non-membrane-bounded organelle;intracellular organelle;intracellular organelle part;int…		+	SIE_SIE-S107	7	6	6	40.6	37.5	37.5	28.287	0	64.049	730910000	15	0.00308719	0.0497643	0.150004	4.17821	Q8BXK9;Q8BHB9	Q8BXK9		Chloride intracellular channel protein 5	Clic5	5429	sp|Q8BXK9|CLIC5_MOUSE Chloride intracellular channel protein 5 OS=Mus musculus OX=10090 GN=Clic5 PE=1 SV=1
1.47223	1.49034	1.47449	1.48203	1.47734	1.43231	1.45502	1.43412	1.4474	1.4201	biological regulation;cellular component organization;cellular component organization at cellular level;cellular component organization or biogenesis;cellular component organization or biogenesis at cellular level;cellular process;endoplasmic reticulum organization;organelle organization;positive regulation of ATPase activity;positive regulation of catalytic activity;positive regulation of hydrol…	ATPase activator activity;ATPase binding;ATPase regulator activity;binding;enzyme activator activity;enzyme binding;enzyme regulator activity;nucleoside-triphosphatase regulator activity;protein binding	cell part;cytoplasm;cytoplasmic part;endoplasmic reticulum;endoplasmic reticulum membrane;endoplasmic reticulum part;envelope;integral to membrane;intracellular membrane-bounded organelle;intracellular organelle;intracellular organelle part;intracellular part;intrinsic to membrane;membrane;membrane part;membrane-bounded organelle;nuclear envelope;nuclear part;nucleus;organelle;organelle envelope;…		+	SIE_SIE-S107	15	14	14	36.3	34.3	34.3	54.495	0	177.51	3401500000	30	0.000318303	0.0140484	0.0414961	6.01425	Q8BYU6	Q8BYU6		Torsin-1A-interacting protein 2	Tor1aip2	5446	sp|Q8BYU6|TOIP2_MOUSE Torsin-1A-interacting protein 2 OS=Mus musculus OX=10090 GN=Tor1aip2 PE=1 SV=1
1.02408	0.929273	0.938066	0.662935	0.765592	0.595685	0.430559	0.553477	0.622177	0.564669	anatomical structure development;biological regulation;cell communication;cell development;cell-cell signaling;cellular developmental process;cellular process;cellular response to stimulus;developmental process;intracellular signal transduction;multicellular organismal process;muscle cell development;muscle contraction;muscle fiber development;muscle system process;neuromuscular synaptic transmis…	binding;cation binding;identical protein binding;ion binding;metal ion binding;protein binding			+	SIE_SIE-S107	13	13	13	36.4	36.4	36.4	41	0	35.929	1575800000	16	0.00282531	0.0467171	0.310675	4.24316	Q8BZ71	Q8BZ71		SH3 and cysteine-rich domain-containing protein 3	Stac3	5454	sp|Q8BZ71|STAC3_MOUSE SH3 and cysteine-rich domain-containing protein 3 OS=Mus musculus OX=10090 GN=Stac3 PE=1 SV=1
4.00671	4.00122	3.99017	3.96614	3.94536	3.82706	3.86167	3.82834	3.93076	3.87903	biological adhesion;carbohydrate metabolic process;cell adhesion;cellular process;metabolic process;primary metabolic process	binding;cation binding;ion binding;magnesium ion binding;metal ion binding	actin filament bundle;actomyosin;adherens junction;anchoring junction;cell junction;cell part;cell-cell adherens junction;cell-cell contact zone;cell-cell junction;cell-substrate adherens junction;cell-substrate junction;contractile fiber part;costamere;cytoplasmic part;cytoskeletal part;dystrophin-associated glycoprotein complex;focal adhesion;intercalated disc;internal side of plasma membrane;i…		+	SIE_SIE-S107	26	26	26	53.3	53.3	53.3	62.219	0	259.38	35493000000	164	0.000798861	0.0248899	0.116551	5.22382	Q8BZF8	Q8BZF8		Phosphoglucomutase-like protein 5	Pgm5	5455	sp|Q8BZF8|PGM5_MOUSE Phosphoglucomutase-like protein 5 OS=Mus musculus OX=10090 GN=Pgm5 PE=1 SV=2
-0.655573	-0.6062	-0.719022	-0.715746	-0.612041	-0.520337	-0.57239	-0.538577	-0.538708	-0.562845	biological regulation;biosynthetic process;cellular biosynthetic process;cellular macromolecule biosynthetic process;cellular macromolecule metabolic process;cellular metabolic process;cellular nitrogen compound metabolic process;cellular process;macromolecule biosynthetic process;macromolecule metabolic process;metabolic process;negative regulation of biological process;negative regulation of bi…		cell part;cytoplasm;intracellular organelle part;intracellular part;macromolecular complex;NELF complex;nuclear part;nucleoplasm;nucleoplasm part;organelle part;protein complex;transcription elongation factor complex		+	SIE_SIE-S107	9	9	9	18.3	18.3	18.3	65.636	0	43.891	617330000	13	0.00220865	0.0411579	-0.115145	-4.42604	Q8C4Y3;F6SWS9;F6UFF7	Q8C4Y3		Negative elongation factor B	Nelfb	5521	sp|Q8C4Y3|NELFB_MOUSE Negative elongation factor B OS=Mus musculus OX=10090 GN=Nelfb PE=1 SV=2
0.448381	0.419358	0.433217	0.488731	0.363627	0.316512	0.288437	0.338473	0.299574	0.314886			cell part;integral to membrane;intrinsic to membrane;membrane;membrane part		+	SIE_SIE-S107	7	7	7	11.1	11.1	11.1	81.1	0	80.67	2023000000	11	0.000651478	0.0219975	0.119087	5.39295	Q8C561	Q8C561		LMBR1 domain-containing protein 2	Lmbrd2	5524	sp|Q8C561|LMBD2_MOUSE LMBR1 domain-containing protein 2 OS=Mus musculus OX=10090 GN=Lmbrd2 PE=1 SV=1
2.39784	2.36648	2.42161	2.43336	2.34463	2.29513	2.27137	2.30666	2.30942	2.29649	anatomical structure development;cell differentiation;cellular developmental process;cellular process;developmental process;digestive tract development;ectodermal cell differentiation;embryonic digestive tract development;embryonic ectodermal digestive tract development;embryonic organ development;establishment of localization;establishment of protein localization;organ development;protein transp…	binding;protein binding;SNARE binding;syntaxin binding	cell part;cytoplasmic part;endosomal part;endosome membrane;Golgi apparatus;intracellular membrane-bounded organelle;intracellular organelle;intracellular organelle part;intracellular part;membrane;membrane-bounded organelle;organelle;organelle membrane;organelle part;perinuclear region of cytoplasm		+	SIE_SIE-S107	12	12	12	20.3	20.3	20.3	82.043	0	34.035	3859200000	22	0.000634957	0.0217965	0.0969698	5.41448	Q8C754;G3UY33	Q8C754;G3UY33		Vacuolar protein sorting-associated protein 52 homolog	Vps52	5542	sp|Q8C754|VPS52_MOUSE Vacuolar protein sorting-associated protein 52 homolog OS=Mus musculus OX=10090 GN=Vps52 PE=1 SV=1;tr|G3UY33|G3UY33_MOUSE Vacuolar protein sorting-associated protein 52 homolog (Fragment) OS=Mus musculus OX=10090 GN=Vps52 PE=1 SV=2
-0.525497	-0.46561	-0.546607	-0.499229	-0.445416	-0.32623	-0.44393	-0.308246	-0.334169	-0.322678	biological regulation;cellular macromolecule metabolic process;cellular metabolic process;cellular nitrogen compound metabolic process;cellular process;macromolecule metabolic process;maturation of SSU-rRNA;maturation of SSU-rRNA from tricistronic rRNA transcript (SSU-rRNA, 5.8S rRNA, LSU-rRNA);metabolic process;ncRNA metabolic process;ncRNA processing;nitrogen compound metabolic process;nucleic …	binding;nucleic acid binding;RNA binding;snoRNA binding	cell junction;cell part;cytoplasm;intracellular membrane-bounded organelle;intracellular non-membrane-bounded organelle;intracellular organelle;intracellular organelle part;intracellular part;macromolecular complex;membrane-bounded organelle;non-membrane-bounded organelle;nuclear part;nucleolar part;nucleolus;nucleus;organelle;organelle part;preribosome;protein complex;ribonucleoprotein complex;s…		+	SIE_SIE-S107	9	9	9	22.7	22.7	22.7	59.374	0	21.998	1054800000	12	0.00127687	0.0317798	-0.149422	-4.8469	Q8C7V3	Q8C7V3		U3 small nucleolar RNA-associated protein 15 homolog	Utp15	5551	sp|Q8C7V3|UTP15_MOUSE U3 small nucleolar RNA-associated protein 15 homolog OS=Mus musculus OX=10090 GN=Utp15 PE=1 SV=1
-2.87811	-2.86939	-2.79631	-2.79913	-2.82573	-2.77845	-2.71501	-2.59893	-2.66897	-2.63277		1-phosphatidylinositol 4-kinase activity;adenyl nucleotide binding;adenyl ribonucleotide binding;ATP binding;binding;catalytic activity;inositol or phosphatidylinositol kinase activity;kinase activity;lipid kinase activity;nucleotide binding;phosphatidylinositol kinase activity;phosphotransferase activity, alcohol group as acceptor;purine nucleotide binding;purine ribonucleoside triphosphate bind…	cell part;cytoplasm;intracellular part;membrane		+	SIE_SIE-S107	3	3	3	7.7	7.7	7.7	53.477	0	8.2979	188690000	4	0.00255248	0.0438926	-0.154907	-4.31814	Q8CBQ5	Q8CBQ5		Phosphatidylinositol 4-kinase type 2-beta	Pi4k2b	5574	sp|Q8CBQ5|P4K2B_MOUSE Phosphatidylinositol 4-kinase type 2-beta OS=Mus musculus OX=10090 GN=Pi4k2b PE=1 SV=1
1.43923	1.38851	1.44191	1.40805	1.39873	1.34298	1.35565	1.34772	1.32733	1.33748	biological regulation;calcium ion homeostasis;calcium ion transport;cation homeostasis;cation transport;cellular calcium ion homeostasis;cellular cation homeostasis;cellular chemical homeostasis;cellular divalent inorganic cation homeostasis;cellular homeostasis;cellular ion homeostasis;cellular metal ion homeostasis;cellular process;chemical homeostasis;divalent inorganic cation homeostasis;diva…	binding;calcium ion binding;cation binding;ion binding;metal ion binding;protein binding;protein dimerization activity;protein heterodimerization activity	calcium channel complex;cation channel complex;cell part;cytoplasmic part;intracellular membrane-bounded organelle;intracellular organelle;intracellular organelle part;intracellular part;ion channel complex;macromolecular complex;membrane part;membrane-bounded organelle;membrane-enclosed lumen;mitochondrial intermembrane space;mitochondrial part;mitochondrion;organelle;organelle envelope lumen;or…		+	SIE_SIE-S107	16	16	16	40	40	40	49.475	0	323.31	8404100000	38	0.000260751	0.0127551	0.0730532	6.19533	Q8CD10	Q8CD10		Calcium uptake protein 2, mitochondrial	Micu2	5590	sp|Q8CD10|MICU2_MOUSE Calcium uptake protein 2, mitochondrial OS=Mus musculus OX=10090 GN=Micu2 PE=1 SV=2
0.919922	0.928351	0.960582	0.965117	0.987859	1.03016	1.00119	1.03492	1.03979	1.05352	biosynthetic process;cellular biosynthetic process;cellular macromolecule biosynthetic process;cellular macromolecule metabolic process;cellular metabolic process;cellular nitrogen compound metabolic process;cellular process;macromolecule biosynthetic process;macromolecule metabolic process;metabolic process;nitrogen compound metabolic process;nucleic acid metabolic process;nucleobase-containing …	binding;catalytic activity;cation binding;chromatin binding;DNA binding;DNA-directed RNA polymerase activity;ion binding;metal ion binding;nucleic acid binding;nucleoside binding;nucleotidyltransferase activity;ribonucleoside binding;RNA polymerase activity;transferase activity;transferase activity, transferring phosphorus-containing groups	cell part;DNA-directed RNA polymerase complex;DNA-directed RNA polymerase II, core complex;intracellular membrane-bounded organelle;intracellular organelle;intracellular organelle part;intracellular part;macromolecular complex;membrane;membrane-bounded organelle;nuclear DNA-directed RNA polymerase complex;nuclear part;nucleoplasm;nucleoplasm part;nucleus;organelle;organelle part;protein complex;R…		+	SIE_SIE-S107	29	29	29	29	29	29	133.91	0	180.68	3932000000	52	0.00078042	0.0246976	-0.0795496	-5.24302	Q8CFI7	Q8CFI7		DNA-directed RNA polymerase II subunit RPB2	Polr2b	5610	sp|Q8CFI7|RPB2_MOUSE DNA-directed RNA polymerase II subunit RPB2 OS=Mus musculus OX=10090 GN=Polr2b PE=1 SV=2
-0.165615	-0.268256	-0.187831	-0.267586	-0.258389	0.0697489	0.0143738	0.222783	-0.00542259	0.00505829	biological regulation;negative regulation of biological process;negative regulation of cell proliferation;negative regulation of cellular process;regulation of biological process;regulation of cell proliferation;regulation of cellular process	binding;carboxylic acid binding;catalytic activity;cation binding;ion binding;iron ion binding;L-ascorbic acid binding;metal ion binding;oxidoreductase activity;oxidoreductase activity, acting on paired donors, with incorporation or reduction of molecular oxygen;oxidoreductase activity, acting on paired donors, with incorporation or reduction of molecular oxygen, 2-oxoglutarate as one donor, and …	cell part;cytoplasmic part;endoplasmic reticulum;intracellular membrane-bounded organelle;intracellular organelle;intracellular part;membrane-bounded organelle;organelle		+	SIE_SIE-S107	8	8	8	14.1	14.1	14.1	81.7	0	93.684	841840000	19	0.000291696	0.0135947	-0.290844	-6.09306	Q8CG70;D6RHQ3	Q8CG70		Prolyl 3-hydroxylase 3	Leprel2	5622	sp|Q8CG70|P3H3_MOUSE Prolyl 3-hydroxylase 3 OS=Mus musculus OX=10090 GN=P3h3 PE=1 SV=1
0.762564	0.751822	0.796542	0.807276	0.802903	0.862611	0.862722	0.858289	0.898678	0.924234	cellular macromolecule metabolic process;cellular metabolic process;cellular nitrogen compound metabolic process;cellular process;macromolecule metabolic process;metabolic process;mRNA metabolic process;mRNA processing;nitrogen compound metabolic process;nucleic acid metabolic process;nucleobase-containing compound metabolic process;primary metabolic process;RNA metabolic process;RNA processing;R…	binding;nucleotide binding	cell part;intracellular non-membrane-bounded organelle;intracellular organelle;intracellular organelle part;intracellular part;macromolecular complex;non-membrane-bounded organelle;nuclear part;nucleolus;organelle;organelle part;ribonucleoprotein complex;spliceosomal complex		+	SIE_SIE-S107	18	18	18	25.6	25.6	25.6	84.213	0	49.299	1667500000	22	0.000485456	0.0189804	-0.0970854	-5.64281	Q8CGC6;F6SB18;REV__Q3UGM2;REV__K3W4R8	Q8CGC6		RNA-binding protein 28	Rbm28	5628	sp|Q8CGC6|RBM28_MOUSE RNA-binding protein 28 OS=Mus musculus OX=10090 GN=Rbm28 PE=1 SV=4
4.83957	4.77648	4.82692	4.70466	4.78702	4.70238	4.61072	4.61581	4.67645	4.68264	amine metabolic process;amino acid activation;biological regulation;carboxylic acid metabolic process;cellular amine metabolic process;cellular amino acid metabolic process;cellular ketone metabolic process;cellular macromolecule metabolic process;cellular metabolic process;cellular nitrogen compound metabolic process;cellular process;cellular response to chemical stimulus;cellular response to cy…	adenyl nucleotide binding;adenyl ribonucleotide binding;aminoacyl-tRNA ligase activity;ATP binding;binding;catalytic activity;glutamate-tRNA ligase activity;ligase activity;ligase activity, forming aminoacyl-tRNA and related compounds;ligase activity, forming carbon-oxygen bonds;nucleic acid binding;nucleotide binding;proline-tRNA ligase activity;purine nucleotide binding;purine ribonucleoside tr…	aminoacyl-tRNA synthetase multienzyme complex;cell part;cytoplasm;intracellular part;macromolecular complex;membrane;protein complex;ribonucleoprotein complex		+	SIE_SIE-S107	69	69	68	50.4	50.4	50.4	170.08	0	323.31	50674000000	250	0.0026528	0.0448758	0.129329	4.2896	Q8CGC7;A0A0A6YWA4;A0A0A6YWH3	Q8CGC7		Bifunctional glutamate/proline--tRNA ligase;Glutamate--tRNA ligase;Proline--tRNA ligase	Eprs	5629	sp|Q8CGC7|SYEP_MOUSE Bifunctional glutamate/proline--tRNA ligase OS=Mus musculus OX=10090 GN=Eprs PE=1 SV=4
2.29149	2.19618	2.18637	2.17412	2.21789	1.99781	2.05943	1.90528	2.07418	2.05388	anatomical structure development;cell differentiation;cellular developmental process;cellular macromolecule metabolic process;cellular metabolic process;cellular process;cellular protein metabolic process;chaperone-mediated protein folding;developmental process;macromolecule metabolic process;metabolic process;muscle organ development;muscle structure development;organ development;primary metabol…	binding;heat shock protein binding;Hsp90 protein binding;protein binding	cell part;cytoplasm;cytoplasmic part;cytosol;intracellular part		+	SIE_SIE-S107	37	37	37	40.8	40.8	40.8	103.64	0	194.47	5260500000	60	0.000804686	0.0248899	0.195096	5.21785	Q8CGY6	Q8CGY6		Protein unc-45 homolog B	Unc45b	5635	sp|Q8CGY6|UN45B_MOUSE Protein unc-45 homolog B OS=Mus musculus OX=10090 GN=Unc45b PE=1 SV=1
0.910282	0.841596	0.970647	0.908133	0.971253	1.14986	1.02431	1.08488	1.07783	1.12252	biological regulation;cell proliferation;cellular component biogenesis;cellular component biogenesis at cellular level;cellular component organization or biogenesis;cellular component organization or biogenesis at cellular level;cellular process;metabolic process;regulation of biological process;regulation of cell proliferation;regulation of cellular process;ribonucleoprotein complex biogenesis;r…	binding;catalytic activity;GTP binding;GTPase activity;guanyl nucleotide binding;guanyl ribonucleotide binding;hydrolase activity;hydrolase activity, acting on acid anhydrides;hydrolase activity, acting on acid anhydrides, in phosphorus-containing anhydrides;nucleoside-triphosphatase activity;nucleotide binding;purine nucleotide binding;purine ribonucleoside triphosphate binding;purine ribonucleo…	cell part;extracellular region part;extracellular space;intracellular membrane-bounded organelle;intracellular non-membrane-bounded organelle;intracellular organelle;intracellular organelle part;intracellular part;membrane;membrane-bounded organelle;non-membrane-bounded organelle;nuclear part;nucleolus;nucleoplasm;nucleus;organelle;organelle part		+	SIE_SIE-S107	15	15	15	39.8	39.8	39.8	60.786	0	323.31	2673200000	35	0.000700365	0.0231461	-0.171498	-5.33257	Q8CI11;A0A2I3BRV9;A0A2I3BPZ6;A0A2I3BR82;A0A2I3BR32;REV__Q8BMK4;Q5SPX1	Q8CI11		Guanine nucleotide-binding protein-like 3	Gnl3	5659	sp|Q8CI11|GNL3_MOUSE Guanine nucleotide-binding protein-like 3 OS=Mus musculus OX=10090 GN=Gnl3 PE=1 SV=2
0.347288	0.398677	0.361876	0.337194	0.308743	0.269622	0.268608	0.250863	0.281069	0.208591	cellular component organization;cellular component organization or biogenesis;cellular membrane organization;cellular process;endocytosis;establishment of localization;membrane invagination;membrane organization;transport;vesicle-mediated transport	binding;identical protein binding;lipid binding;protein binding	cell cortex;cell part;cell projection;cytoplasmic part;cytoskeletal part;extracellular membrane-bounded organelle;extracellular organelle;extracellular region part;extracellular vesicular exosome;Golgi apparatus;intracellular membrane-bounded organelle;intracellular organelle;intracellular organelle part;intracellular part;lysosome;lytic vacuole;macromolecular complex;membrane part;membrane-bound…		+	SIE_SIE-S107	16	16	16	31.2	31.2	31.2	68.489	0	106.85	1051300000	22	0.00124815	0.0316368	0.0950052	4.86481	Q8CJ53	Q8CJ53		Cdc42-interacting protein 4	Trip10	5685	sp|Q8CJ53|CIP4_MOUSE Cdc42-interacting protein 4 OS=Mus musculus OX=10090 GN=Trip10 PE=1 SV=2
-2.9536	-3.03792	-2.96654	-3.24002	-3.01846	-2.6616	-2.73561	-2.59958	-2.52478	-2.66141	alcohol metabolic process;anatomical structure development;biosynthetic process;brain development;cellular biosynthetic process;cellular lipid metabolic process;cellular metabolic process;cellular process;cellular response to chemical stimulus;cellular response to cholesterol;cellular response to endogenous stimulus;cellular response to follicle-stimulating hormone stimulus;cellular response to g…	binding;catalytic activity;drug binding;hydroxymethylglutaryl-CoA synthase activity;isomerase activity;organic acid binding;transferase activity;transferase activity, transferring acyl groups;transferase activity, transferring acyl groups, acyl groups converted into alkyl on transfer	cell part;cytoplasm;cytoplasmic part;cytosol;intracellular membrane-bounded organelle;intracellular organelle;intracellular organelle part;intracellular part;membrane;membrane-bounded organelle;nuclear part;nucleoplasm;nucleus;organelle;organelle part;plasma membrane		+	SIE_SIE-S107	4	4	4	7.5	7.5	7.5	57.568	0	8.8549	226020000	4	0.000187249	0.0105688	-0.406714	-6.50432	Q8JZK9	Q8JZK9		Hydroxymethylglutaryl-CoA synthase, cytoplasmic	Hmgcs1	5695	sp|Q8JZK9|HMCS1_MOUSE Hydroxymethylglutaryl-CoA synthase, cytoplasmic OS=Mus musculus OX=10090 GN=Hmgcs1 PE=1 SV=1
-1.07467	-0.957658	-0.886773	-0.803667	-0.872622	-0.429151	-0.527945	-0.374101	-0.225878	-0.275084	alcohol metabolic process;biosynthetic process;cellular metabolic process;cellular process;cholesterol biosynthetic process;cholesterol biosynthetic process via 24,25-dihydrolanosterol;cholesterol metabolic process;demethylation;lipid biosynthetic process;lipid metabolic process;metabolic process;one-carbon metabolic process;primary metabolic process;small molecule metabolic process;steroid biosy…	binding;catalytic activity;cation binding;demethylase activity;heme binding;ion binding;iron ion binding;metal ion binding;monooxygenase activity;oxidoreductase activity;oxidoreductase activity, acting on paired donors, with incorporation or reduction of molecular oxygen;oxidoreductase activity, acting on paired donors, with incorporation or reduction of molecular oxygen, NADH or NADPH as one don…	cell part;cytoplasmic part;endoplasmic reticulum;endoplasmic reticulum membrane;endoplasmic reticulum part;integral to membrane;intracellular membrane-bounded organelle;intracellular organelle;intracellular organelle part;intracellular part;intrinsic to membrane;membrane;membrane part;membrane-bounded organelle;organelle;organelle membrane;organelle part		+	SIE_SIE-S107	6	6	6	13.3	13.3	13.3	56.775	0	44.105	797500000	8	5.23684e-05	0.00539302	-0.552647	-7.80011	Q8K0C4	Q8K0C4		Lanosterol 14-alpha demethylase	Cyp51a1	5721	sp|Q8K0C4|CP51A_MOUSE Lanosterol 14-alpha demethylase OS=Mus musculus OX=10090 GN=Cyp51a1 PE=1 SV=1
0.0908356	0.10101	0.00779819	0.114801	0.12037	0.329982	0.249966	0.190919	0.286726	0.285902					+	SIE_SIE-S107	12	12	12	35.4	35.4	35.4	53.872	0	104.61	1083700000	17	0.00037272	0.0159698	-0.181736	-5.87352	Q8K124	Q8K124		Pleckstrin homology domain-containing family O member 2	Plekho2	5733	sp|Q8K124|PKHO2_MOUSE Pleckstrin homology domain-containing family O member 2 OS=Mus musculus OX=10090 GN=Plekho2 PE=1 SV=1
2.0495	2.02535	2.09445	2.06005	2.05518	2.15608	2.16558	2.23176	2.13873	2.23745		catalytic activity;galactosyltransferase activity;procollagen galactosyltransferase activity;transferase activity;transferase activity, transferring glycosyl groups;transferase activity, transferring hexosyl groups;UDP-galactosyltransferase activity;UDP-glycosyltransferase activity	cell part;cytoplasmic part;endoplasmic reticulum lumen;endoplasmic reticulum part;intracellular organelle lumen;intracellular organelle part;intracellular part;membrane;membrane-enclosed lumen;organelle lumen;organelle part		+	SIE_SIE-S107	21	21	21	34.4	34.4	34.4	71.06	0	113.24	11763000000	82	0.000533271	0.0196874	-0.129014	-5.56224	Q8K297	Q8K297		Procollagen galactosyltransferase 1	Colgalt1	5765	sp|Q8K297|GT251_MOUSE Procollagen galactosyltransferase 1 OS=Mus musculus OX=10090 GN=Colgalt1 PE=1 SV=2
-0.0172424	-0.0329084	-0.0142031	-0.044672	0.0639124	0.452041	0.397173	0.495982	0.38007	0.368404			cell part;intracellular non-membrane-bounded organelle;intracellular organelle;intracellular organelle part;intracellular part;non-membrane-bounded organelle;nuclear part;nucleolus;organelle;organelle part		+	SIE_SIE-S107	13	13	13	33	33	33	51.131	0	95.481	2270600000	25	6.78225e-07	0.000497648	-0.427757	-13.9427	Q8K2B0	Q8K2B0		Synaptonemal complex protein SC65	Leprel4	5769	sp|Q8K2B0|SC65_MOUSE Endoplasmic reticulum protein SC65 OS=Mus musculus OX=10090 GN=P3h4 PE=1 SV=1
0.86418	0.843064	0.881009	0.830425	0.858062	0.929929	0.91037	0.921741	0.938639	0.962437	biological regulation;catabolic process;cellular catabolic process;cellular macromolecule catabolic process;cellular macromolecule metabolic process;cellular metabolic process;cellular process;cellular protein metabolic process;cellular response to stimulus;cellular response to stress;ER-associated protein catabolic process;establishment of localization;establishment of localization in cell;estab…	binding;carbohydrate binding;glycoprotein binding;protein binding	cell part;cytoplasmic part;endoplasmic reticulum lumen;endoplasmic reticulum part;intracellular organelle lumen;intracellular organelle part;intracellular part;membrane-enclosed lumen;organelle lumen;organelle part		+	SIE_SIE-S107	18	18	18	29	29	29	76.107	0	276.97	2257800000	26	0.000246925	0.0127144	-0.0772749	-6.24545	Q8K2C7;A0A1W2P6Z8	Q8K2C7		Protein OS-9	Os9	5771	sp|Q8K2C7|OS9_MOUSE Protein OS-9 OS=Mus musculus OX=10090 GN=Os9 PE=1 SV=2
1.53774	1.50622	1.58005	1.56593	1.58804	1.67942	1.64202	1.70854	1.70679	1.66212	cellular macromolecule metabolic process;cellular metabolic process;cellular nitrogen compound metabolic process;cellular process;macromolecule metabolic process;metabolic process;nitrogen compound metabolic process;nucleic acid metabolic process;nucleobase-containing compound metabolic process;primary metabolic process;RNA metabolic process;RNA secondary structure unwinding	adenyl nucleotide binding;adenyl ribonucleotide binding;ATP binding;ATPase activity;ATPase activity, coupled;ATP-dependent helicase activity;ATP-dependent RNA helicase activity;binding;catalytic activity;helicase activity;hydrolase activity;hydrolase activity, acting on acid anhydrides;hydrolase activity, acting on acid anhydrides, in phosphorus-containing anhydrides;nucleoside-triphosphatase act…	cell part;cytoplasm;intracellular non-membrane-bounded organelle;intracellular organelle;intracellular organelle part;intracellular part;membrane;non-membrane-bounded organelle;nuclear part;nucleolus;organelle;organelle part		+	SIE_SIE-S107	16	16	16	28.9	28.9	28.9	74.18	0	92.254	3068300000	49	0.000236584	0.0123995	-0.124184	-6.285	Q8K363;F6ZX28	Q8K363		ATP-dependent RNA helicase DDX18	Ddx18	5803	sp|Q8K363|DDX18_MOUSE ATP-dependent RNA helicase DDX18 OS=Mus musculus OX=10090 GN=Ddx18 PE=1 SV=1
-2.48365	-2.52315	-2.55367	-2.53802	-2.4523	-2.35385	-2.43417	-2.41967	-2.29116	-2.38158	biological regulation;biosynthetic process;cellular biosynthetic process;cellular macromolecule biosynthetic process;cellular macromolecule metabolic process;cellular metabolic process;cellular nitrogen compound metabolic process;cellular process;macromolecule biosynthetic process;macromolecule metabolic process;metabolic process;nitrogen compound metabolic process;nucleic acid metabolic process;…	adenyl nucleotide binding;adenyl ribonucleotide binding;ATP binding;ATPase activity;ATPase activity, coupled;ATP-dependent helicase activity;ATP-dependent RNA helicase activity;binding;catalytic activity;estrogen receptor binding;helicase activity;hormone receptor binding;hydrolase activity;hydrolase activity, acting on acid anhydrides;hydrolase activity, acting on acid anhydrides, in phosphorus-…	cell part;cytoplasm;intracellular membrane-bounded organelle;intracellular non-membrane-bounded organelle;intracellular organelle;intracellular organelle part;intracellular part;membrane;membrane-bounded organelle;non-membrane-bounded organelle;nuclear part;nucleolus;nucleus;organelle;organelle part		+	SIE_SIE-S107	7	7	7	7.8	7.8	7.8	97.747	0	37.238	170860000	8	0.00279775	0.0463921	-0.13407	-4.25037	Q8K4L0	Q8K4L0		ATP-dependent RNA helicase DDX54	Ddx54	5832	sp|Q8K4L0|DDX54_MOUSE ATP-dependent RNA helicase DDX54 OS=Mus musculus OX=10090 GN=Ddx54 PE=1 SV=1
-0.986897	-0.952893	-0.845374	-0.687178	-0.780829	-1.25007	-1.35613	-1.38995	-1.26846	-1.41715	anatomical structure formation involved in morphogenesis;angiogenesis;behavior;biological adhesion;biological regulation;cell adhesion;cell motility;cell-cell adhesion;cellular component movement;cellular process;developmental process;locomotion;positive regulation of angiogenesis;positive regulation of biological process;positive regulation of blood vessel endothelial cell migration;positive reg…	binding;identical protein binding;protein binding;receptor binding	cell junction;cell part;cell surface;cytoplasm;cytoskeleton;excitatory synapse;extracellular region part;extracellular space;intracellular non-membrane-bounded organelle;intracellular organelle;intracellular part;membrane;microtubule cytoskeleton;non-membrane-bounded organelle;organelle;synapse;synapse part;synaptic membrane		+	SIE_SIE-S107	7	7	7	16.5	16.5	16.5	53.14	0	13.17	368440000	8	6.52705e-05	0.00603745	0.485719	7.56313	Q8R054	Q8R054		Sushi repeat-containing protein SRPX2	Srpx2	5858	sp|Q8R054|SRPX2_MOUSE Sushi repeat-containing protein SRPX2 OS=Mus musculus OX=10090 GN=Srpx2 PE=1 SV=2
0.639763	0.648911	0.725339	0.725269	0.686336	0.752271	0.789001	0.763804	0.814156	0.79899	biological regulation;biosynthetic process;cellular biosynthetic process;cellular macromolecule biosynthetic process;cellular macromolecule metabolic process;cellular metabolic process;cellular nitrogen compound metabolic process;cellular process;macromolecule biosynthetic process;macromolecule metabolic process;metabolic process;nitrogen compound metabolic process;nucleic acid metabolic process;…		cell part;intracellular membrane-bounded organelle;intracellular non-membrane-bounded organelle;intracellular organelle;intracellular organelle part;intracellular part;membrane-bounded organelle;non-membrane-bounded organelle;nuclear part;nucleolus;nucleus;organelle;organelle part		+	SIE_SIE-S107	11	11	11	17	17	17	84.276	0	80.65	1339700000	16	0.00175438	0.036344	-0.0985209	-4.60047	Q8R2M2	Q8R2M2		Deoxynucleotidyltransferase terminal-interacting protein 2	Dnttip2	5913	sp|Q8R2M2|TDIF2_MOUSE Deoxynucleotidyltransferase terminal-interacting protein 2 OS=Mus musculus OX=10090 GN=Dnttip2 PE=1 SV=1
0.210062	0.207784	0.243726	0.235411	0.257726	0.302117	0.320002	0.330638	0.352337	0.329988	biological regulation;biosynthetic process;cellular biosynthetic process;cellular macromolecule biosynthetic process;cellular macromolecule metabolic process;cellular metabolic process;cellular nitrogen compound metabolic process;cellular process;macromolecule biosynthetic process;macromolecule metabolic process;maturation of SSU-rRNA;metabolic process;ncRNA metabolic process;ncRNA processing;nit…		cell part;intracellular non-membrane-bounded organelle;intracellular organelle;intracellular organelle part;intracellular part;macromolecular complex;non-membrane-bounded organelle;nuclear part;nucleolar part;nucleolus;organelle;organelle part;protein complex;t-UTP complex		+	SIE_SIE-S107	11	11	11	18.4	18.4	18.4	76.908	0	46.517	895890000	19	6.36962e-05	0.00603059	-0.0960749	-7.58912	Q8R2N2	Q8R2N2		Cirhin	Cirh1a	5914	sp|Q8R2N2|UTP4_MOUSE U3 small nucleolar RNA-associated protein 4 homolog OS=Mus musculus OX=10090 GN=Utp4 PE=2 SV=3
-2.17465	-2.16188	-2.17804	-2.11277	-2.0863	-1.96516	-2.05482	-1.99408	-1.95799	-1.96445	biological regulation;negative regulation of biological process;negative regulation of cell differentiation;negative regulation of cellular process;negative regulation of developmental process;negative regulation of neuron differentiation;positive regulation of biological process;positive regulation of cell communication;positive regulation of cellular process;positive regulation of Notch signali…		cell part;intracellular membrane-bounded organelle;intracellular organelle;intracellular part;membrane-bounded organelle;nucleus;organelle		+	SIE_SIE-S107	3	3	3	4.4	4.4	4.4	63.393	0	6.5502	210030000	3	0.000305227	0.013798	-0.155425	-6.05203	Q8R2U2	Q8R2U2			BC027231	5923	sp|Q8R2U2|NEPRO_MOUSE Nucleolus and neural progenitor protein OS=Mus musculus OX=10090 GN=Nepro PE=2 SV=1
-4.50949	-4.46632	-4.5477	-4.56457	-4.62245	-4.21883	-4.30226	-4.23285	-4.24885	-4.38018	anatomical structure formation involved in morphogenesis;angiogenesis;angiogenesis involved in wound healing;biological adhesion;biological regulation;cell adhesion;cell-cell adhesion;cellular process;developmental process;glomerular filtration;heterophilic cell-cell adhesion;multicellular organismal process;positive regulation of biological process;positive regulation of cell migration;positive …		adherens junction;anchoring junction;cell junction;cell part;cell-substrate adherens junction;cell-substrate junction;external side of plasma membrane;extracellular region part;extracellular space;focal adhesion;integral to membrane;intracellular membrane-bounded organelle;intracellular organelle;intracellular part;intrinsic to membrane;membrane;membrane part;membrane-bounded organelle;nucleus;or…		+	SIE_SIE-S107	3	3	3	5.9	5.9	5.9	71.545	0	6.0516	52269000	3	0.000149321	0.00942487	-0.265516	-6.72177	Q8R2Y2	Q8R2Y2		Cell surface glycoprotein MUC18	Mcam	5927	sp|Q8R2Y2|MUC18_MOUSE Cell surface glycoprotein MUC18 OS=Mus musculus OX=10090 GN=Mcam PE=1 SV=1
1.22282	1.24487	1.26071	1.27372	1.22967	1.31581	1.30248	1.3897	1.36292	1.30718	biological regulation;biosynthetic process;cellular biosynthetic process;cellular macromolecule biosynthetic process;cellular macromolecule metabolic process;cellular metabolic process;cellular nitrogen compound metabolic process;cellular process;macromolecule biosynthetic process;macromolecule metabolic process;metabolic process;negative regulation of biological process;negative regulation of bi…	binding;core promoter binding;DNA binding;nucleic acid binding;nucleotide binding;regulatory region DNA binding;regulatory region nucleic acid binding;RNA binding;transcription regulatory region DNA binding	cell part;cytoplasm;intracellular non-membrane-bounded organelle;intracellular organelle;intracellular organelle part;intracellular part;non-membrane-bounded organelle;nuclear body;nuclear matrix;nuclear part;nuclear speck;nucleolus;nucleoplasm;nucleoplasm part;organelle;organelle part;paraspeckles		+	SIE_SIE-S107	16	14	14	29.1	26.4	26.4	58.758	0	131.43	3772400000	28	0.00191933	0.0377128	-0.0892607	-4.53199	Q8R326;F7D909;REV__F7ABZ6;REV__D3YYQ8	Q8R326		Paraspeckle component 1	Pspc1	5936	sp|Q8R326|PSPC1_MOUSE Paraspeckle component 1 OS=Mus musculus OX=10090 GN=Pspc1 PE=1 SV=1
-0.489187	-0.48972	-0.4985	-0.480734	-0.480775	-0.37791	-0.369041	-0.433331	-0.363405	-0.350609	cellular component biogenesis;cellular component biogenesis at cellular level;cellular component organization or biogenesis;cellular component organization or biogenesis at cellular level;cellular macromolecule metabolic process;cellular metabolic process;cellular nitrogen compound metabolic process;cellular process;macromolecule metabolic process;maturation of SSU-rRNA;metabolic process;ncRNA me…	binding;enzyme binding;nucleic acid binding;protein binding;RNA binding;snoRNA binding	cell part;cytoplasmic part;intracellular membrane-bounded organelle;intracellular non-membrane-bounded organelle;intracellular organelle;intracellular organelle part;intracellular part;macromolecular complex;membrane;membrane-bounded organelle;Noc complex;Noc4p-Nop14p complex;non-membrane-bounded organelle;nuclear part;nucleolar part;nucleolus;nucleus;organelle;organelle part;preribosome;protein …		+	SIE_SIE-S107	9	9	9	12.7	12.7	12.7	98.768	0	35.3	1403200000	12	7.5424e-05	0.00663238	-0.108924	-7.41064	Q8R3N1	Q8R3N1		Nucleolar protein 14	Nop14	5952	sp|Q8R3N1|NOP14_MOUSE Nucleolar protein 14 OS=Mus musculus OX=10090 GN=Nop14 PE=1 SV=2
5.29216	5.22553	5.32139	5.27439	5.28079	5.10098	5.13855	5.05065	5.19574	5.16048	apoptosis;apoptosis in response to endoplasmic reticulum stress;apoptotic mitochondrial changes;biological regulation;calcium ion homeostasis;calcium ion import;calcium ion transmembrane transport;calcium ion transport;cation homeostasis;cation transport;cell death;cellular calcium ion homeostasis;cellular cation homeostasis;cellular chemical homeostasis;cellular component organization;cellular c…	active transmembrane transporter activity;adenyl nucleotide binding;adenyl ribonucleotide binding;ATP binding;ATPase activity;ATPase activity, coupled;ATPase activity, coupled to movement of substances;ATPase activity, coupled to transmembrane movement of ions;ATPase activity, coupled to transmembrane movement of ions, phosphorylative mechanism;ATPase activity, coupled to transmembrane movement o…	cell part;contractile fiber part;cytoplasmic part;endoplasmic reticulum;endoplasmic reticulum membrane;endoplasmic reticulum part;endoplasmic reticulum-Golgi intermediate compartment;H zone;I band;integral to membrane;intracellular membrane-bounded organelle;intracellular organelle;intracellular organelle part;intracellular part;intrinsic to membrane;membrane;membrane part;membrane-bounded organe…		+	SIE_SIE-S107	53	35	32	53.4	38.9	36.2	109.42	0	323.31	125570000000	251	0.000948789	0.0269568	0.149575	5.08369	Q8R429	Q8R429		Sarcoplasmic/endoplasmic reticulum calcium ATPase 1	Atp2a1	5963	sp|Q8R429|AT2A1_MOUSE Sarcoplasmic/endoplasmic reticulum calcium ATPase 1 OS=Mus musculus OX=10090 GN=Atp2a1 PE=1 SV=1
0.135056	0.172618	0.213849	0.231096	0.200589	0.332505	0.25956	0.336495	0.30843	0.351448	cellular macromolecule metabolic process;cellular metabolic process;cellular nitrogen compound metabolic process;cellular process;establishment of localization;establishment of localization in cell;establishment of RNA localization;intracellular transport;macromolecule metabolic process;metabolic process;ncRNA metabolic process;ncRNA processing;nitrogen compound metabolic process;nuclear export;n…		cell part;chromosome;condensed chromosome;condensed nuclear chromosome;CURI complex;cytoplasmic part;intracellular membrane-bounded organelle;intracellular non-membrane-bounded organelle;intracellular organelle;intracellular organelle part;intracellular part;macromolecular complex;membrane-bounded organelle;mitochondrion;non-membrane-bounded organelle;nuclear chromosome;nuclear part;nucleolar par…		+	SIE_SIE-S107	12	12	12	14.6	14.6	14.6	129.23	0	108.38	1479500000	19	0.000608376	0.0216435	-0.127046	-5.45046	Q8R5K4	Q8R5K4		Nucleolar protein 6	Nol6	5985	sp|Q8R5K4|NOL6_MOUSE Nucleolar protein 6 OS=Mus musculus OX=10090 GN=Nol6 PE=2 SV=2
-0.872229	-0.885005	-0.968001	-0.960718	-0.923278	-1.05984	-1.07336	-1.11891	-1.10573	-1.19677	anatomical structure development;autophagy;axon ensheathment;biological regulation;biosynthetic process;catabolic process;cell cycle;cell cycle phase;cell cycle process;cell division;cell surface receptor linked signaling pathway;cellular biosynthetic process;cellular catabolic process;cellular component organization;cellular component organization at cellular level;cellular component organizatio…	beta-tubulin binding;binding;catalytic activity;cation binding;chromatin binding;coenzyme binding;cofactor binding;cytoskeletal protein binding;deacetylase activity;enzyme binding;histone acetyltransferase binding;histone deacetylase activity;histone deacetylase binding;hydrolase activity;hydrolase activity, acting on carbon-nitrogen (but not peptide) bonds;hydrolase activity, acting on carbon-ni…	axon part;cell junction;cell part;cell projection part;cell-cell junction;centriole;centrosome;chromatin;chromosomal part;chromosome;cytoplasm;cytoplasmic part;cytoskeletal part;cytosol;growth cone;heterochromatin;intracellular membrane-bounded organelle;intracellular non-membrane-bounded organelle;intracellular organelle;intracellular organelle part;intracellular part;juxtaparanode region of axo…		+	SIE_SIE-S107	6	6	6	15.2	15.2	15.2	43.256	0	26.266	433130000	8	0.0002759	0.0130722	0.189075	6.14368	Q8VDQ8;A0A140LHL5	Q8VDQ8;A0A140LHL5		NAD-dependent protein deacetylase sirtuin-2	Sirt2	6060	sp|Q8VDQ8|SIR2_MOUSE NAD-dependent protein deacetylase sirtuin-2 OS=Mus musculus OX=10090 GN=Sirt2 PE=1 SV=2;tr|A0A140LHL5|A0A140LHL5_MOUSE NAD-dependent protein deacetylase OS=Mus musculus OX=10090 GN=Sirt2 PE=1 SV=1
2.11286	2.10664	2.11457	2.09255	2.13117	2.15087	2.1707	2.20635	2.15534	2.17747	biological regulation;biosynthetic process;cellular biosynthetic process;cellular macromolecule biosynthetic process;cellular macromolecule metabolic process;cellular metabolic process;cellular nitrogen compound metabolic process;cellular process;macromolecule biosynthetic process;macromolecule metabolic process;metabolic process;mRNA metabolic process;mRNA processing;nitrogen compound metabolic …	binding;nucleotide binding;protein binding transcription factor activity;transcription coactivator activity;transcription cofactor activity;transcription factor binding transcription factor activity	cell part;cytoplasmic part;cytoskeletal part;cytoskeleton;intracellular membrane-bounded organelle;intracellular non-membrane-bounded organelle;intracellular organelle;intracellular organelle part;intracellular part;membrane-bounded organelle;microtubule cytoskeleton;microtubule organizing center;non-membrane-bounded organelle;nuclear part;nucleoplasm;nucleus;organelle;organelle part		+	SIE_SIE-S107	18	18	4	39.6	39.6	8.9	59.406	0	273.7	8567600000	63	0.000823398	0.0253055	-0.0605875	-5.19901	Q8VH51;F7AA45;B7ZD61;B7ZD63	Q8VH51;F7AA45		RNA-binding protein 39	Rbm39	6099	sp|Q8VH51|RBM39_MOUSE RNA-binding protein 39 OS=Mus musculus OX=10090 GN=Rbm39 PE=1 SV=2;tr|F7AA45|F7AA45_MOUSE RNA-binding protein 39 (Fragment) OS=Mus musculus OX=10090 GN=Rbm39 PE=1 SV=1
-1.27621	-1.31	-1.21747	-1.29474	-1.26508	-1.42885	-1.4855	-1.42781	-1.40884	-1.44315	actin cytoskeleton organization;actin filament-based process;ameboidal cell migration;anatomical structure morphogenesis;biological regulation;blood vessel endothelial cell migration;blood vessel morphogenesis;cell differentiation;cell migration;cell migration involved in gastrulation;cell motility;cellular component movement;cellular component organization;cellular component organization at cell…	angiostatin binding;binding;protein binding;receptor activity	actin filament;actin filament bundle;actomyosin;cell junction;cell part;cell projection;cell surface;cell-cell junction;cytoplasm;cytoplasmic membrane-bounded vesicle;cytoplasmic part;cytoplasmic vesicle;cytoskeletal part;endocytic vesicle;external side of plasma membrane;integral to membrane;intracellular membrane-bounded organelle;intracellular organelle;intracellular organelle part;intracellul…		+	SIE_SIE-S107	7	7	6	5.9	5.9	5	120.91	0	11.325	415070000	9	3.82763e-05	0.00432583	0.16613	8.14755	Q8VHG2;A0A067XG49;F6QYS7;F6YMV1;B1AXE9	Q8VHG2;A0A067XG49;F6QYS7;F6YMV1;B1AXE9		Angiomotin	Amot	6103	sp|Q8VHG2|AMOT_MOUSE Angiomotin OS=Mus musculus OX=10090 GN=Amot PE=1 SV=3;tr|A0A067XG49|A0A067XG49_MOUSE Angiomotin OS=Mus musculus OX=10090 GN=Amot PE=1 SV=1;tr|F6QYS7|F6QYS7_MOUSE Angiomotin (Fragment) OS=Mus musculus OX=10090 GN=Amot PE=1 SV=1;tr|F6YMV
-0.964296	-0.97355	-0.907805	-0.904743	-0.910325	-0.859981	-0.832829	-0.730927	-0.775932	-0.798903	cellular macromolecule metabolic process;cellular metabolic process;cellular nitrogen compound metabolic process;cellular process;macromolecule metabolic process;metabolic process;ncRNA metabolic process;ncRNA processing;nitrogen compound metabolic process;nucleic acid metabolic process;nucleobase-containing compound metabolic process;primary metabolic process;RNA metabolic process;RNA processing…	binding;nucleic acid binding;ribonucleoprotein binding;RNA binding;rRNA binding;rRNA primary transcript binding;snoRNA binding;snoRNP binding	cell part;intracellular non-membrane-bounded organelle;intracellular organelle;intracellular organelle part;intracellular part;macromolecular complex;Mpp10 complex;non-membrane-bounded organelle;nuclear part;nucleolar part;nucleolus;organelle;organelle part;preribosome;protein complex;ribonucleoprotein complex;small-subunit processome		+	SIE_SIE-S107	5	5	5	17.5	17.5	17.5	33.656	0	22.57	875020000	7	0.00119005	0.0310472	-0.13243	-4.90247	Q8VHZ7;F6VY64;D6RCI8	Q8VHZ7;F6VY64		U3 small nucleolar ribonucleoprotein protein IMP4	Imp4	6112	sp|Q8VHZ7|IMP4_MOUSE U3 small nucleolar ribonucleoprotein protein IMP4 OS=Mus musculus OX=10090 GN=Imp4 PE=2 SV=1;tr|F6VY64|F6VY64_MOUSE U3 small nucleolar ribonucleoprotein protein IMP4 (Fragment) OS=Mus musculus OX=10090 GN=Imp4 PE=1 SV=1
-1.03951	-0.991286	-0.99546	-0.984924	-0.984029	-0.917359	-0.95421	-0.91063	-0.919538	-0.904352	biological regulation;biosynthetic process;cellular biosynthetic process;cellular macromolecule metabolic process;cellular metabolic process;cellular nitrogen compound metabolic process;cellular process;macromolecule metabolic process;metabolic process;nitrogen compound metabolic process;nucleic acid metabolic process;nucleobase-containing compound metabolic process;positive regulation of biologi…		cell part;histone methyltransferase complex;intracellular organelle part;intracellular part;macromolecular complex;methyltransferase complex;MLL1 complex;nuclear part;nucleoplasm part;organelle part;protein complex		+	SIE_SIE-S107	5	5	5	19.7	19.7	19.7	28.979	0	12.053	295830000	8	0.000419306	0.0173333	-0.0778246	-5.76995	Q8VI33;A0A087WR08;A0A087WQ57;A0A087WNM2;A2AP82;Q6NZA9;A2AP81	Q8VI33;A0A087WR08;A0A087WQ57;A0A087WNM2		Transcription initiation factor TFIID subunit 9	Taf9	6113	sp|Q8VI33|TAF9_MOUSE Transcription initiation factor TFIID subunit 9 OS=Mus musculus OX=10090 GN=Taf9 PE=1 SV=1;tr|A0A087WR08|A0A087WR08_MOUSE Transcription initiation factor TFIID subunit 9 (Fragment) OS=Mus musculus OX=10090 GN=Taf9 PE=1 SV=1;tr|A0A087WQ
1.8267	1.72806	1.77112	1.8032	1.74924	1.63031	1.61923	1.63269	1.65358	1.5775	anatomical structure development;anatomical structure morphogenesis;biological adhesion;biological regulation;branching involved in ureteric bud morphogenesis;branching morphogenesis of a tube;cell adhesion;cell adhesion mediated by integrin;cell-cell adhesion;cell-cell adhesion mediated by integrin;cell-matrix adhesion;cell-substrate adhesion;cellular component organization;cellular component or…	binding;calcium ion binding;cation binding;integrin binding;ion binding;metal ion binding;protein binding;protein complex binding;receptor binding	basement membrane;cell part;contractile fiber;contractile fiber part;cytoplasmic part;extracellular matrix;extracellular matrix part;extracellular membrane-bounded organelle;extracellular organelle;extracellular region;extracellular region part;extracellular vesicular exosome;intracellular non-membrane-bounded organelle;intracellular organelle;intracellular part;membrane;membrane-bounded organell…		+	SIE_SIE-S107	16	16	16	33.3	33.3	33.3	61.49	0	250.63	4509500000	26	0.000110985	0.00857211	0.153001	7.01483	Q91V88;D3Z4D3;D3YTX1	Q91V88;D3Z4D3;D3YTX1		Nephronectin	Npnt	6138	sp|Q91V88|NPNT_MOUSE Nephronectin OS=Mus musculus OX=10090 GN=Npnt PE=1 SV=1;tr|D3Z4D3|D3Z4D3_MOUSE Nephronectin OS=Mus musculus OX=10090 GN=Npnt PE=1 SV=1;tr|D3YTX1|D3YTX1_MOUSE Nephronectin OS=Mus musculus OX=10090 GN=Npnt PE=1 SV=1
1.58831	1.53372	1.57423	1.50765	1.52919	1.43292	1.44388	1.461	1.50068	1.42027	anatomical structure development;carboxylic acid catabolic process;carboxylic acid metabolic process;carboxylic acid transport;catabolic process;cellular catabolic process;cellular ketone metabolic process;cellular lipid catabolic process;cellular lipid metabolic process;cellular metabolic process;cellular process;developmental process;epidermis development;establishment of localization;fatty aci…	binding;catalytic activity;fatty acid ligase activity;ligase activity;ligase activity, forming carbon-sulfur bonds;long-chain fatty acid-CoA ligase activity;nucleotide binding;very long-chain fatty acid-CoA ligase activity	brush border membrane;cell part;cell projection;cell projection membrane;cell projection part;cytoplasmic part;endoplasmic reticulum;endoplasmic reticulum membrane;endoplasmic reticulum part;integral to membrane;intracellular membrane-bounded organelle;intracellular organelle;intracellular organelle part;intracellular part;intrinsic to membrane;membrane;membrane part;membrane-bounded organelle;mi…		+	SIE_SIE-S107	24	24	23	43.7	43.7	41.5	72.318	0	239.53	5044500000	42	0.00167578	0.0357683	0.0948732	4.6356	Q91VE0	Q91VE0		Long-chain fatty acid transport protein 4	Slc27a4	6145	sp|Q91VE0|S27A4_MOUSE Long-chain fatty acid transport protein 4 OS=Mus musculus OX=10090 GN=Slc27a4 PE=1 SV=1
-0.0178604	-0.0367613	-0.026866	0.0327873	0.0180922	0.14729	0.0710583	0.221967	0.205244	0.118759	biological regulation;negative regulation of catalytic activity;negative regulation of hydrolase activity;negative regulation of molecular function;negative regulation of phosphatase activity;regulation of biological process;regulation of catalytic activity;regulation of cellular metabolic process;regulation of cellular process;regulation of dephosphorylation;regulation of hydrolase activity;regu…	binding;nucleic acid binding;nucleotide binding;RNA binding	cell part;chromosome;condensed chromosome;condensed nuclear chromosome;cytoplasm;intracellular membrane-bounded organelle;intracellular non-membrane-bounded organelle;intracellular organelle;intracellular organelle part;intracellular part;membrane-bounded organelle;non-membrane-bounded organelle;nuclear chromosome;nuclear part;nucleolus;nucleoplasm;nucleus;organelle;organelle part		+	SIE_SIE-S107	7	7	7	32.5	32.5	32.5	36.265	0	46.512	1388000000	13	0.00086739	0.0255858	-0.158985	-5.15649	Q91VE6	Q91VE6		MKI67 FHA domain-interacting nucleolar phosphoprotein	Nifk	6146	sp|Q91VE6|MK67I_MOUSE MKI67 FHA domain-interacting nucleolar phosphoprotein OS=Mus musculus OX=10090 GN=Nifk PE=1 SV=1
2.47129	2.44542	2.45782	2.31371	2.33696	2.15743	2.1627	2.22113	2.31492	2.18171	autophagic vacuole assembly;autophagy;catabolic process;cell communication;cellular catabolic process;cellular component assembly;cellular component assembly at cellular level;cellular component organization;cellular component organization at cellular level;cellular component organization or biogenesis;cellular component organization or biogenesis at cellular level;cellular metabolic process;cell…	binding;cytoskeletal protein binding;lipid binding;microtubule binding;phosphatidylethanolamine binding;phospholipid binding;protein binding;tubulin binding	autophagic vacuole;autophagic vacuole membrane;cell part;cytoplasm;cytoplasmic part;cytoplasmic vesicle;cytoskeletal part;cytoskeleton;cytosol;endosome;extrinsic to membrane;intracellular membrane-bounded organelle;intracellular non-membrane-bounded organelle;intracellular organelle;intracellular organelle part;intracellular part;late endosome;macromolecular complex;membrane;membrane part;membran…		+	SIE_SIE-S107	3	3	1	23.1	23.1	11.6	14.272	0	19.814	10208000000	24	0.00202958	0.0391895	0.19746	4.48969	Q91VR7	Q91VR7		Microtubule-associated proteins 1A/1B light chain 3A	Map1lc3a	6160	sp|Q91VR7|MLP3A_MOUSE Microtubule-associated proteins 1A/1B light chain 3A OS=Mus musculus OX=10090 GN=Map1lc3a PE=1 SV=1
-1.28996	-1.27457	-1.18058	-1.15447	-1.09492	-1.01445	-0.795633	-1.00346	-0.991922	-0.910833	biological regulation;biosynthetic process;cellular biosynthetic process;cellular macromolecule biosynthetic process;cellular macromolecule metabolic process;cellular metabolic process;cellular nitrogen compound metabolic process;cellular process;DNA biosynthetic process;DNA metabolic process;DNA replication;DNA synthesis involved in DNA repair;macromolecule biosynthetic process;macromolecule met…	adenyl nucleotide binding;adenyl ribonucleotide binding;ATP binding;ATPase activity;binding;catalytic activity;DNA binding;hydrolase activity;hydrolase activity, acting on acid anhydrides;hydrolase activity, acting on acid anhydrides, in phosphorus-containing anhydrides;identical protein binding;nucleic acid binding;nucleoside-triphosphatase activity;nucleotide binding;protein binding;purine nucl…	cell part;cytoplasmic part;intracellular membrane-bounded organelle;intracellular organelle;intracellular part;membrane;membrane-bounded organelle;nucleus;organelle;perinuclear region of cytoplasm		+	SIE_SIE-S107	8	8	8	14.2	14.2	14.2	71.793	0	44.469	491840000	14	0.00169397	0.0357683	-0.25564	-4.62732	Q91XU0	Q91XU0		ATPase WRNIP1	Wrnip1	6228	sp|Q91XU0|WRIP1_MOUSE ATPase WRNIP1 OS=Mus musculus OX=10090 GN=Wrnip1 PE=1 SV=2
[truncated: 5,562 more rows]
