# Supplementary material for: Acute RyR1 Ca2+ leak enhances NADH-linked mitochondrial respiratory capacity
Source: Nat Commun. 2021 Dec 10;12:7219. doi: 10.1038/s41467-021-27422-1 (PMC8664928; doi:10.1038/s41467-021-27422-1)
Supplement: Supplementary file 5 — Supplementary Dataset 2 [file 41467_2021_27422_MOESM5_ESM.xlsx]

## Sheet: 11877_Zanou_GO_enrichment_M3
Column	Type	Name	Size (nr proteins with this term)	Score	P value	Benj. Hoch. FDR	Mean	Median (negative values : increasing in SIE S107)
Student's T-test Difference SIE_SIE-S107	GOCC name	fibrillar collagen	6	-0.926103	8.60913e-05	0.00163573	-0.530298	-0.600276
Student's T-test Difference SIE_SIE-S107	GOBP name	DNA-dependent DNA replication initiation	6	-0.986983	2.85272e-05	0.00195902	-0.374559	-0.348747
Student's T-test Difference SIE_SIE-S107	GOCC name	MCM complex	6	-0.986983	2.85272e-05	0.000570543	-0.374559	-0.348747
Student's T-test Difference SIE_SIE-S107	GOCC name	condensin complex	4	-0.933259	0.0012313	0.0137616	-0.176161	-0.162374
Student's T-test Difference SIE_SIE-S107	GOCC name	DNA replication factor C complex	5	-0.888968	0.00057914	0.00767697	-0.146961	-0.147891
Student's T-test Difference SIE_SIE-S107	GOBP name	maturation of SSU-rRNA from tricistronic rRNA transcript (SSU-rRNA, 5.8S rRNA, LSU-rRNA)	23	-0.696998	7.5659e-09	1.13191e-06	-0.102061	-0.117418
Student's T-test Difference SIE_SIE-S107	GOCC name	Pwp2p-containing subcomplex of 90S preribosome	6	-0.811392	0.000580877	0.00761149	-0.111339	-0.115427
Student's T-test Difference SIE_SIE-S107	GOCC name	small-subunit processome	31	-0.74441	8.11232e-13	3.85335e-11	-0.105467	-0.111858
Student's T-test Difference SIE_SIE-S107	GOCC name	preribosome	40	-0.710274	8.94283e-15	4.85468e-13	-0.0987285	-0.108332
Student's T-test Difference SIE_SIE-S107	GOMF name	snoRNA binding	21	-0.599248	2.05986e-06	0.000172547	-0.0956988	-0.107741
Student's T-test Difference SIE_SIE-S107	GOBP name	collagen fibril organization	23	-0.550777	4.9775e-06	0.000429912	-0.183041	-0.102248
Student's T-test Difference SIE_SIE-S107	GOBP name	maturation of SSU-rRNA	31	-0.662956	1.81929e-10	3.54465e-08	-0.0922905	-0.101455
Student's T-test Difference SIE_SIE-S107	GOBP name	RNA methylation	14	-0.579918	0.000174387	0.0089086	-0.0913775	-0.0954857
Student's T-test Difference SIE_SIE-S107	GOCC name	nucleolar part	47	-0.654174	1.0254e-14	5.31342e-13	-0.0863317	-0.091947
Student's T-test Difference SIE_SIE-S107	GOMF name	pre-mRNA binding	8	-0.730809	0.000346935	0.0113227	-0.0892959	-0.0907309
Student's T-test Difference SIE_SIE-S107	GOMF name	RNA methyltransferase activity	14	-0.575503	0.000195381	0.00691538	-0.0779286	-0.0891197
Student's T-test Difference SIE_SIE-S107	GOCC name	replication fork	11	-0.694239	6.77589e-05	0.00130924	-0.1282	-0.0817335
Student's T-test Difference SIE_SIE-S107	GOCC name	nuclear replication fork	5	-0.812379	0.00166246	0.0182231	-0.183178	-0.0817335
Student's T-test Difference SIE_SIE-S107	GOBP name	histone H2A acetylation	9	-0.68371	0.000385769	0.0171913	-0.0857564	-0.07679
Student's T-test Difference SIE_SIE-S107	GOCC name	DNA-directed RNA polymerase I complex	8	-0.639756	0.00173769	0.0188663	-0.0734203	-0.0756372
Student's T-test Difference SIE_SIE-S107	GOMF name	RNA polymerase II core promoter proximal region sequence-specific DNA binding transcription factor activity involved in negative regulation of transcription	29	-0.36441	0.000698181	0.0194948	-0.0578004	-0.0660376
Student's T-test Difference SIE_SIE-S107	GOBP name	rRNA processing	108	-0.488253	3.13149e-18	1.74904e-15	-0.0654374	-0.0650232
Student's T-test Difference SIE_SIE-S107	GOBP name	rRNA metabolic process	110	-0.487771	1.68423e-18	1.08542e-15	-0.0650674	-0.0647469
Student's T-test Difference SIE_SIE-S107	GOBP name	histone H4 acetylation	19	-0.489678	0.000223651	0.0109576	-0.0601483	-0.0642405
Student's T-test Difference SIE_SIE-S107	GOBP name	mismatch repair	10	-0.660751	0.000299549	0.0138653	-0.125402	-0.0628475
Student's T-test Difference SIE_SIE-S107	GOBP name	regulation of DNA recombination	15	-0.627532	2.62386e-05	0.0018319	-0.0967845	-0.0627188
Student's T-test Difference SIE_SIE-S107	GOBP name	DNA replication	46	-0.463718	5.77574e-08	7.93264e-06	-0.0687108	-0.061796
Student's T-test Difference SIE_SIE-S107	GOMF name	DNA-directed RNA polymerase activity	21	-0.483778	0.00012676	0.00513787	-0.0621056	-0.0602327
Student's T-test Difference SIE_SIE-S107	GOMF name	RNA polymerase activity	21	-0.483778	0.00012676	0.0052221	-0.0621056	-0.0602327
Student's T-test Difference SIE_SIE-S107	GOCC name	MLL1 complex	18	-0.51012	0.000182176	0.00300987	-0.057553	-0.0597387
Student's T-test Difference SIE_SIE-S107	GOBP name	chromatin silencing at rDNA	21	-0.53327	2.39195e-05	0.00174259	-0.0678161	-0.0593916
Student's T-test Difference SIE_SIE-S107	GOMF name	DNA helicase activity	22	-0.434523	0.000426433	0.0129112	-0.123033	-0.0581854
Student's T-test Difference SIE_SIE-S107	GOBP name	histone acetylation	36	-0.39525	4.22906e-05	0.00264411	-0.0492273	-0.0574072
Student's T-test Difference SIE_SIE-S107	GOCC name	histone acetyltransferase complex	32	-0.3568	0.000490162	0.0066522	-0.043223	-0.0574072
Student's T-test Difference SIE_SIE-S107	GOBP name	transcription from RNA polymerase II promoter	70	-0.356012	2.93119e-07	3.36404e-05	-0.0488927	-0.0564518
Student's T-test Difference SIE_SIE-S107	GOBP name	peptidyl-lysine acetylation	41	-0.319575	0.000413113	0.0181207	-0.0417076	-0.0555815
Student's T-test Difference SIE_SIE-S107	GOMF name	sequence-specific DNA binding RNA polymerase II transcription factor activity	82	-0.330128	2.731e-07	2.98392e-05	-0.0459223	-0.0551023
Student's T-test Difference SIE_SIE-S107	GOCC name	DNA-directed RNA polymerase complex	21	-0.462301	0.000249745	0.0039543	-0.0498337	-0.0549093
Student's T-test Difference SIE_SIE-S107	GOCC name	nuclear DNA-directed RNA polymerase complex	21	-0.462301	0.000249745	0.00390013	-0.0498337	-0.0549093
Student's T-test Difference SIE_SIE-S107	GOCC name	RNA polymerase complex	22	-0.406409	0.000983476	0.0115584	-0.0434975	-0.0548557
Student's T-test Difference SIE_SIE-S107	GOCC name	nuclear chromosome part	147	-0.38085	2.87069e-15	1.8181e-13	-0.0595285	-0.0519632
Student's T-test Difference SIE_SIE-S107	GOBP name	ncRNA processing	165	-0.427227	7.26365e-21	6.08549e-18	-0.0570967	-0.0515566
Student's T-test Difference SIE_SIE-S107	GOBP name	blood vessel development	47	-0.304921	0.000311072	0.0142413	-0.0823191	-0.0514128
Student's T-test Difference SIE_SIE-S107	GOCC name	condensed chromosome	32	-0.35771	0.000474121	0.00651203	-0.0733879	-0.0509531
Student's T-test Difference SIE_SIE-S107	GOMF name	RNA polymerase II core promoter proximal region sequence-specific DNA binding transcription factor activity	65	-0.321789	7.88773e-06	0.000495547	-0.0456569	-0.0501219
Student's T-test Difference SIE_SIE-S107	GOCC name	heterochromatin	40	-0.309117	0.000739879	0.0095848	-0.0451228	-0.0490135
Student's T-test Difference SIE_SIE-S107	GOMF name	DNA-dependent ATPase activity	36	-0.405135	2.7048e-05	0.00141608	-0.0877962	-0.0484123
Student's T-test Difference SIE_SIE-S107	GOBP name	chromatin remodeling	64	-0.345779	1.89173e-06	0.000178077	-0.0496335	-0.048291
Student's T-test Difference SIE_SIE-S107	GOBP name	RNA modification	40	-0.363619	7.20792e-05	0.00416469	-0.0487206	-0.0480875
Student's T-test Difference SIE_SIE-S107	GOBP name	negative regulation of gene expression, epigenetic	31	-0.371755	0.000349838	0.0157577	-0.0478668	-0.0479372
Student's T-test Difference SIE_SIE-S107	GOMF name	single-stranded DNA binding	33	-0.385238	0.000132396	0.00528113	-0.0683264	-0.0457415
Student's T-test Difference SIE_SIE-S107	GOMF name	core promoter proximal region sequence-specific DNA binding	84	-0.338852	9.29359e-08	1.37381e-05	-0.0467899	-0.045665
Student's T-test Difference SIE_SIE-S107	GOMF name	core promoter proximal region DNA binding	84	-0.338852	9.29359e-08	1.45967e-05	-0.0467899	-0.045665
Student's T-test Difference SIE_SIE-S107	GOCC name	chromosome	78	-0.334139	3.83766e-07	1.24998e-05	-0.0628241	-0.0456417
Student's T-test Difference SIE_SIE-S107	GOBP name	regulation of transcription elongation, DNA-dependent	24	-0.42807	0.000289458	0.0135479	-0.0494543	-0.0452944
Student's T-test Difference SIE_SIE-S107	GOBP name	RNA processing	409	-0.381448	5.3565e-38	1.12192e-34	-0.0439561	-0.0441931
Student's T-test Difference SIE_SIE-S107	GOCC name	nuclear speck	116	-0.345091	1.85214e-10	7.54085e-09	-0.0358853	-0.0441481
Student's T-test Difference SIE_SIE-S107	GOCC name	nuclear chromatin	88	-0.309731	5.90679e-07	1.81993e-05	-0.0282901	-0.0440865
Student's T-test Difference SIE_SIE-S107	GOMF name	sequence-specific DNA binding	199	-0.327833	3.47579e-15	2.91155e-12	-0.0444765	-0.0432051
Student's T-test Difference SIE_SIE-S107	GOCC name	chromatin	150	-0.288005	1.63531e-09	5.82581e-08	-0.0323523	-0.043047
Student's T-test Difference SIE_SIE-S107	GOMF name	sequence-specific DNA binding transcription factor activity	157	-0.282842	1.40211e-09	3.20319e-07	-0.0421205	-0.0425791
Student's T-test Difference SIE_SIE-S107	GOMF name	nucleic acid binding transcription factor activity	157	-0.282842	1.40211e-09	2.93626e-07	-0.0421205	-0.0425791
Student's T-test Difference SIE_SIE-S107	GOMF name	RNA polymerase II core promoter proximal region sequence-specific DNA binding	81	-0.32543	4.71902e-07	4.94121e-05	-0.0450274	-0.0425791
Student's T-test Difference SIE_SIE-S107	GOMF name	transcription regulatory region sequence-specific DNA binding	141	-0.325341	3.84672e-11	1.93336e-08	-0.0430631	-0.0425169
Student's T-test Difference SIE_SIE-S107	GOMF name	RNA polymerase II regulatory region DNA binding	124	-0.322112	7.93733e-10	1.99465e-07	-0.043869	-0.0420362
Student's T-test Difference SIE_SIE-S107	GOCC name	histone methyltransferase complex	40	-0.357547	9.49948e-05	0.00171895	-0.043514	-0.0419861
Student's T-test Difference SIE_SIE-S107	GOMF name	RNA polymerase II regulatory region sequence-specific DNA binding	123	-0.318179	1.47442e-09	2.85016e-07	-0.0434413	-0.0415556
Student's T-test Difference SIE_SIE-S107	GOCC name	nuclear body	183	-0.297846	6.48647e-12	2.84407e-10	-0.0312841	-0.0411062
Student's T-test Difference SIE_SIE-S107	GOMF name	purine NTP-dependent helicase activity	67	-0.332281	2.81978e-06	0.000208415	-0.0529203	-0.0406557
Student's T-test Difference SIE_SIE-S107	GOMF name	ATP-dependent helicase activity	67	-0.332281	2.81978e-06	0.000214731	-0.0529203	-0.0406557
Student's T-test Difference SIE_SIE-S107	GOBP name	RNA secondary structure unwinding	37	-0.346078	0.000278689	0.0131913	-0.0488621	-0.0406557
Student's T-test Difference SIE_SIE-S107	GOMF name	DNA binding	547	-0.305967	3.81781e-32	4.79708e-29	-0.0392979	-0.0406279
Student's T-test Difference SIE_SIE-S107	GOBP name	RNA splicing	188	-0.350747	2.51395e-16	9.15732e-14	-0.0368965	-0.0405647
Student's T-test Difference SIE_SIE-S107	GOCC name	spliceosomal complex	129	-0.325683	2.36417e-10	8.98384e-09	-0.0346628	-0.0405016
Student's T-test Difference SIE_SIE-S107	GOCC name	chromatin remodeling complex	72	-0.329345	1.50798e-06	4.29775e-05	-0.0438834	-0.040197
Student's T-test Difference SIE_SIE-S107	GOCC name	nucleolus	488	-0.30757	1.89724e-29	5.40714e-27	-0.0403007	-0.0400965
Student's T-test Difference SIE_SIE-S107	GOCC name	nucleoplasm part	437	-0.31379	8.32121e-28	1.89724e-25	-0.0374909	-0.0400755
Student's T-test Difference SIE_SIE-S107	GOCC name	chromosomal part	294	-0.272771	2.90942e-15	1.74565e-13	-0.0408829	-0.039764
Student's T-test Difference SIE_SIE-S107	GOMF name	helicase activity	94	-0.351399	4.82622e-09	8.66306e-07	-0.0626308	-0.0392433
Student's T-test Difference SIE_SIE-S107	GOBP name	mRNA processing	231	-0.33353	7.63765e-18	3.99926e-15	-0.0355661	-0.0391394
Student's T-test Difference SIE_SIE-S107	GOBP name	ncRNA metabolic process	209	-0.284168	2.80549e-12	7.34512e-10	-0.0396451	-0.0390043
Student's T-test Difference SIE_SIE-S107	GOCC name	catalytic step 2 spliceosome	74	-0.341111	4.42096e-07	1.39997e-05	-0.0380188	-0.039003
Student's T-test Difference SIE_SIE-S107	GOBP name	regulation of RNA splicing	69	-0.300415	1.73609e-05	0.00128716	-0.0313807	-0.0389013
Student's T-test Difference SIE_SIE-S107	GOBP name	transcription, DNA-dependent	478	-0.267355	2.94335e-22	3.08242e-19	-0.0341291	-0.0388716
Student's T-test Difference SIE_SIE-S107	GOBP name	chromosome organization	299	-0.268338	4.92949e-15	1.65197e-12	-0.0347046	-0.0383978
Student's T-test Difference SIE_SIE-S107	GOMF name	chromatin binding	195	-0.274143	7.07756e-11	2.96432e-08	-0.0342388	-0.0383978
Student's T-test Difference SIE_SIE-S107	GOBP name	DNA metabolic process	241	-0.286253	4.82147e-14	1.39291e-11	-0.0506007	-0.0381784
Student's T-test Difference SIE_SIE-S107	GOBP name	regulation of nuclear mRNA splicing, via spliceosome	50	-0.319746	9.65816e-05	0.00532342	-0.0336499	-0.0379309
Student's T-test Difference SIE_SIE-S107	GOBP name	RNA splicing, via transesterification reactions	63	-0.289265	7.65341e-05	0.0043918	-0.0307289	-0.0378309
Student's T-test Difference SIE_SIE-S107	GOBP name	nuclear mRNA splicing, via spliceosome	61	-0.288865	0.000101489	0.00552126	-0.03081	-0.0378309
Student's T-test Difference SIE_SIE-S107	GOBP name	RNA splicing, via transesterification reactions with bulged adenosine as nucleophile	61	-0.288865	0.000101489	0.00548564	-0.03081	-0.0378309
Student's T-test Difference SIE_SIE-S107	GOBP name	regulation of chromosome organization	54	-0.277319	0.000442868	0.0192246	-0.0369848	-0.0376804
Student's T-test Difference SIE_SIE-S107	GOBP name	chromatin modification	212	-0.277255	6.6916e-12	1.69885e-09	-0.0387942	-0.0369974
Student's T-test Difference SIE_SIE-S107	GOBP name	DNA repair	132	-0.221779	1.28249e-05	0.000994879	-0.03385	-0.0369343
Student's T-test Difference SIE_SIE-S107	GOBP name	mRNA metabolic process	290	-0.295732	1.83285e-17	8.08192e-15	-0.0313186	-0.0362995
Student's T-test Difference SIE_SIE-S107	GOBP name	RNA biosynthetic process	514	-0.265195	2.61105e-23	3.12506e-20	-0.0331843	-0.0361469
Student's T-test Difference SIE_SIE-S107	GOBP name	regulation of mRNA processing	68	-0.26973	0.000128246	0.00684361	-0.0251626	-0.0360613
Student's T-test Difference SIE_SIE-S107	GOMF name	RNA-dependent ATPase activity	50	-0.291952	0.000370712	0.0115012	-0.0401538	-0.0360006
Student's T-test Difference SIE_SIE-S107	GOMF name	RNA helicase activity	50	-0.291952	0.000370712	0.0117924	-0.0401538	-0.0360006
Student's T-test Difference SIE_SIE-S107	GOMF name	ATP-dependent RNA helicase activity	50	-0.291952	0.000370712	0.011645	-0.0401538	-0.0360006
Student's T-test Difference SIE_SIE-S107	GOBP name	nucleic acid metabolic process	1108	-0.309859	3.03844e-58	2.5456e-54	-0.0365674	-0.0353378
Student's T-test Difference SIE_SIE-S107	GOBP name	RNA metabolic process	962	-0.299421	5.80627e-49	2.43225e-45	-0.0333381	-0.0351669
Student's T-test Difference SIE_SIE-S107	GOBP name	covalent chromatin modification	123	-0.269733	2.95353e-07	3.34387e-05	-0.0382159	-0.0340845
Student's T-test Difference SIE_SIE-S107	GOBP name	histone modification	123	-0.269733	2.95353e-07	3.29929e-05	-0.0382159	-0.0340845
Student's T-test Difference SIE_SIE-S107	GOMF name	histone binding	70	-0.30767	9.35713e-06	0.000546848	-0.0484391	-0.0339933
Student's T-test Difference SIE_SIE-S107	GOBP name	regulation of gene expression, epigenetic	70	-0.27431	7.78172e-05	0.00443505	-0.0348996	-0.0339277
Student's T-test Difference SIE_SIE-S107	GOBP name	chromatin organization	239	-0.24616	1.08024e-10	2.26256e-08	-0.0301712	-0.0337709
Student's T-test Difference SIE_SIE-S107	GOBP name	negative regulation of transcription, DNA-dependent	324	-0.212982	1.0913e-10	2.22997e-08	-0.0249498	-0.0334942
Student's T-test Difference SIE_SIE-S107	GOMF name	transcription regulatory region DNA binding	197	-0.271695	8.43101e-11	2.35413e-08	-0.035305	-0.033386
Student's T-test Difference SIE_SIE-S107	GOMF name	regulatory region nucleic acid binding	197	-0.271695	8.43101e-11	2.64839e-08	-0.035305	-0.033386
Student's T-test Difference SIE_SIE-S107	GOMF name	regulatory region DNA binding	197	-0.271695	8.43101e-11	3.02673e-08	-0.035305	-0.033386
Student's T-test Difference SIE_SIE-S107	GOBP name	negative regulation of nucleobase-containing compound metabolic process	381	-0.214508	2.34535e-12	6.33849e-10	-0.0243259	-0.0332174
Student's T-test Difference SIE_SIE-S107	GOBP name	negative regulation of RNA metabolic process	356	-0.208964	3.63803e-11	8.4665e-09	-0.0232983	-0.0329021
Student's T-test Difference SIE_SIE-S107	GOBP name	negative regulation of nitrogen compound metabolic process	388	-0.201731	2.91849e-11	6.98602e-09	-0.0227377	-0.0324604
Student's T-test Difference SIE_SIE-S107	GOBP name	negative regulation of cellular macromolecule biosynthetic process	377	-0.203129	3.90266e-11	8.8369e-09	-0.0231682	-0.0324289
Student's T-test Difference SIE_SIE-S107	GOBP name	mRNA transport	76	-0.281103	2.47975e-05	0.00177567	-0.0290203	-0.0320267
Student's T-test Difference SIE_SIE-S107	GOBP name	negative regulation of macromolecule biosynthetic process	380	-0.20195	4.29079e-11	9.21749e-09	-0.0230045	-0.0319195
Student's T-test Difference SIE_SIE-S107	GOCC name	methyltransferase complex	50	-0.298557	0.00027196	0.00418965	-0.0388008	-0.0316833
Student's T-test Difference SIE_SIE-S107	GOCC name	transcriptional repressor complex	34	-0.326568	0.00100783	0.0117237	-0.0414101	-0.030599
Student's T-test Difference SIE_SIE-S107	GOBP name	nucleic acid transport	92	-0.261415	1.64425e-05	0.00122996	-0.0283062	-0.0300022
Student's T-test Difference SIE_SIE-S107	GOBP name	establishment of RNA localization	92	-0.261415	1.64425e-05	0.00124104	-0.0283062	-0.0300022
Student's T-test Difference SIE_SIE-S107	GOBP name	RNA transport	92	-0.261415	1.64425e-05	0.00125232	-0.0283062	-0.0300022
Student's T-test Difference SIE_SIE-S107	GOBP name	DNA conformation change	39	-0.349551	0.000164516	0.00850811	-0.0855574	-0.0292883
Student's T-test Difference SIE_SIE-S107	GOBP name	negative regulation of cellular biosynthetic process	398	-0.178262	2.73558e-09	4.32427e-07	-0.0200859	-0.0287935
Student's T-test Difference SIE_SIE-S107	GOBP name	negative regulation of biosynthetic process	403	-0.177842	2.41446e-09	3.96634e-07	-0.0200033	-0.0287691
Student's T-test Difference SIE_SIE-S107	GOMF name	structure-specific DNA binding	97	-0.236463	6.33545e-05	0.00294833	-0.0288822	-0.0287691
Student's T-test Difference SIE_SIE-S107	GOMF name	nucleic acid binding	968	-0.255736	2.31452e-36	5.81639e-33	-0.030585	-0.027738
Student's T-test Difference SIE_SIE-S107	GOCC name	transcription factor complex	102	-0.222594	0.000113621	0.00202388	-0.0279954	-0.0270746
Student's T-test Difference SIE_SIE-S107	GOBP name	nucleobase-containing compound transport	97	-0.244296	3.58923e-05	0.00238655	-0.030101	-0.0267839
Student's T-test Difference SIE_SIE-S107	GOBP name	negative regulation of transcription from RNA polymerase II promoter	223	-0.179325	5.3929e-06	0.000447344	-0.0216819	-0.0265196
Student's T-test Difference SIE_SIE-S107	GOBP name	negative regulation of gene expression	369	-0.176418	1.33323e-08	1.95961e-06	-0.0211236	-0.0261442
Student's T-test Difference SIE_SIE-S107	GOBP name	nucleobase-containing compound metabolic process	1267	-0.243292	2.97046e-40	8.29551e-37	-0.0286942	-0.0258005
Student's T-test Difference SIE_SIE-S107	GOBP name	regulation of RNA metabolic process	969	-0.19049	6.36021e-21	5.92065e-18	-0.0226578	-0.0252176
Student's T-test Difference SIE_SIE-S107	GOCC name	nuclear part	1770	-0.237687	1.76934e-47	2.01705e-44	-0.0250423	-0.0247478
Student's T-test Difference SIE_SIE-S107	GOCC name	nucleoplasm	1039	-0.209646	2.47402e-26	4.70063e-24	-0.0284113	-0.0244616
Student's T-test Difference SIE_SIE-S107	GOBP name	regulation of transcription, DNA-dependent	892	-0.17919	1.39555e-17	6.4955e-15	-0.0223548	-0.0239473
Student's T-test Difference SIE_SIE-S107	GOMF name	protein binding transcription factor activity	174	-0.187693	2.40131e-05	0.00128394	-0.0268289	-0.0236744
Student's T-test Difference SIE_SIE-S107	GOMF name	transcription factor binding transcription factor activity	173	-0.183818	3.70491e-05	0.00190009	-0.0263515	-0.0233255
Student's T-test Difference SIE_SIE-S107	GOBP name	regulation of transcription from RNA polymerase II promoter	499	-0.15918	3.84466e-09	5.96492e-07	-0.0207507	-0.0224405
Student's T-test Difference SIE_SIE-S107	GOMF name	transcription cofactor activity	166	-0.172136	0.000152885	0.00565001	-0.0250955	-0.0222721
Student's T-test Difference SIE_SIE-S107	GOBP name	positive regulation of RNA metabolic process	428	-0.148707	2.894e-07	3.41492e-05	-0.0214528	-0.0221977
Student's T-test Difference SIE_SIE-S107	GOBP name	regulation of nucleobase-containing compound metabolic process	1171	-0.164893	2.25881e-18	1.35174e-15	-0.0197279	-0.0221594
Student's T-test Difference SIE_SIE-S107	GOBP name	positive regulation of transcription, DNA-dependent	399	-0.150692	4.8326e-07	5.3273e-05	-0.0226519	-0.0221594
Student's T-test Difference SIE_SIE-S107	GOBP name	regulation of nitrogen compound metabolic process	1185	-0.160544	1.22127e-17	6.01871e-15	-0.0194796	-0.0220377
Student's T-test Difference SIE_SIE-S107	GOBP name	cellular nitrogen compound metabolic process	1406	-0.198628	2.35171e-29	3.28377e-26	-0.0232392	-0.0219532
Student's T-test Difference SIE_SIE-S107	GOBP name	nitrogen compound metabolic process	1453	-0.19856	5.84317e-30	9.79081e-27	-0.0229107	-0.0215281
Student's T-test Difference SIE_SIE-S107	GOBP name	positive regulation of nucleobase-containing compound metabolic process	467	-0.136386	9.72002e-07	0.000100536	-0.0203352	-0.0215174
Student's T-test Difference SIE_SIE-S107	GOBP name	positive regulation of transcription from RNA polymerase II promoter	303	-0.142977	2.69755e-05	0.00186778	-0.0213576	-0.0215174
Student's T-test Difference SIE_SIE-S107	GOBP name	positive regulation of gene expression	441	-0.141267	7.76726e-07	8.34284e-05	-0.0218047	-0.0208414
Student's T-test Difference SIE_SIE-S107	GOBP name	regulation of cellular macromolecule biosynthetic process	1046	-0.165595	4.15186e-17	1.73921e-14	-0.0201621	-0.0203127
Student's T-test Difference SIE_SIE-S107	GOBP name	regulation of macromolecule biosynthetic process	1059	-0.161705	1.57391e-16	5.99374e-14	-0.0199708	-0.0198061
Student's T-test Difference SIE_SIE-S107	GOBP name	macromolecule biosynthetic process	710	-0.182599	2.7768e-15	9.69336e-13	-0.0248598	-0.0195524
Student's T-test Difference SIE_SIE-S107	GOBP name	cellular macromolecule biosynthetic process	699	-0.180206	9.58811e-15	2.97515e-12	-0.0232441	-0.019549
Student's T-test Difference SIE_SIE-S107	GOBP name	negative regulation of macromolecule metabolic process	545	-0.137038	1.31166e-07	1.61604e-05	-0.0158013	-0.0190386
Student's T-test Difference SIE_SIE-S107	GOBP name	regulation of gene expression	1207	-0.155704	6.8214e-17	2.72142e-14	-0.0177619	-0.0190321
Student's T-test Difference SIE_SIE-S107	GOBP name	negative regulation of cellular metabolic process	541	-0.124329	1.82414e-06	0.000173667	-0.0138965	-0.0188669
Student's T-test Difference SIE_SIE-S107	GOBP name	positive regulation of nitrogen compound metabolic process	475	-0.127845	3.72307e-06	0.000324915	-0.0193267	-0.0187628
Student's T-test Difference SIE_SIE-S107	GOBP name	regulation of cellular biosynthetic process	1100	-0.151054	5.21736e-15	1.68119e-12	-0.0185037	-0.0187498
Student's T-test Difference SIE_SIE-S107	GOBP name	positive regulation of macromolecule biosynthetic process	467	-0.133849	1.53867e-06	0.000148172	-0.0208847	-0.0181547
Student's T-test Difference SIE_SIE-S107	GOBP name	regulation of biosynthetic process	1113	-0.147778	1.5119e-14	4.52382e-12	-0.0183166	-0.0181459
Student's T-test Difference SIE_SIE-S107	GOBP name	positive regulation of cellular biosynthetic process	489	-0.129789	1.9442e-06	0.000180983	-0.0200591	-0.0178991
Student's T-test Difference SIE_SIE-S107	GOBP name	positive regulation of biosynthetic process	496	-0.127635	2.47142e-06	0.000225061	-0.0204301	-0.0173794
Student's T-test Difference SIE_SIE-S107	GOBP name	negative regulation of metabolic process	583	-0.117563	3.07628e-06	0.000274182	-0.0137024	-0.01733
Student's T-test Difference SIE_SIE-S107	GOMF name	zinc ion binding	376	-0.104742	0.000666475	0.0188186	-0.0119401	-0.0173286
Student's T-test Difference SIE_SIE-S107	GOCC name	ribonucleoprotein complex	499	-0.12824	2.07733e-06	5.776e-05	-0.0146498	-0.0172239
Student's T-test Difference SIE_SIE-S107	GOMF name	RNA binding	435	-0.148366	2.51149e-07	3.00542e-05	-0.0188755	-0.0166258
Student's T-test Difference SIE_SIE-S107	GOCC name	nucleus	1840	-0.138639	1.41391e-17	1.15132e-15	-0.0150662	-0.0160452
Student's T-test Difference SIE_SIE-S107	GOBP name	cellular macromolecule metabolic process	2008	-0.148239	1.04283e-20	7.94259e-18	-0.0163294	-0.015065
Student's T-test Difference SIE_SIE-S107	GOBP name	macromolecule metabolic process	2105	-0.144412	3.92714e-20	2.7418e-17	-0.0160048	-0.0143209
Student's T-test Difference SIE_SIE-S107	GOBP name	regulation of macromolecule metabolic process	1536	-0.108436	2.54205e-10	4.53133e-08	-0.0126635	-0.0137669
Student's T-test Difference SIE_SIE-S107	GOBP name	positive regulation of macromolecule metabolic process	695	-0.0888183	0.000140306	0.007393	-0.0140873	-0.0129408
Student's T-test Difference SIE_SIE-S107	GOBP name	regulation of primary metabolic process	1585	-0.107977	2.00447e-10	3.65076e-08	-0.0133699	-0.0128489
Student's T-test Difference SIE_SIE-S107	GOBP name	regulation of cellular metabolic process	1636	-0.100219	2.48565e-09	4.00476e-07	-0.0122418	-0.0123936
Student's T-test Difference SIE_SIE-S107	GOBP name	positive regulation of cellular metabolic process	691	-0.0830176	0.000385134	0.0172548	-0.0143136	-0.0123793
Student's T-test Difference SIE_SIE-S107	GOBP name	regulation of metabolic process	1819	-0.0812015	6.26983e-07	6.8219e-05	-0.00997687	-0.0106256
Student's T-test Difference SIE_SIE-S107	GOBP name	cellular biosynthetic process	1065	-0.0879426	6.89102e-06	0.000560514	-0.0125894	-0.0098402
Student's T-test Difference SIE_SIE-S107	GOBP name	biosynthetic process	1105	-0.0859163	8.33142e-06	0.000658496	-0.0135622	-0.00952892
Student's T-test Difference SIE_SIE-S107	GOCC name	non-membrane-bounded organelle	1230	-0.0704825	0.000141088	0.00243697	-0.0125068	-0.00931816
Student's T-test Difference SIE_SIE-S107	GOCC name	intracellular non-membrane-bounded organelle	1230	-0.0704825	0.000141088	0.00247446	-0.0125068	-0.00931816
Student's T-test Difference SIE_SIE-S107	GOBP name	regulation of cellular process	2665	-0.0677039	7.71967e-06	0.000621879	-0.00776857	-0.00789204
Student's T-test Difference SIE_SIE-S107	GOBP name	primary metabolic process	2575	-0.0739003	1.13913e-06	0.000110973	-0.0093128	-0.00784664
Student's T-test Difference SIE_SIE-S107	GOBP name	regulation of biological process	2837	-0.0584338	0.000106769	0.00573403	-0.00691143	-0.00720959
Student's T-test Difference SIE_SIE-S107	GOBP name	biological regulation	2978	-0.0546367	0.000289497	0.0134745	-0.00658792	-0.00627422
Student's T-test Difference SIE_SIE-S107	GOCC name	intracellular organelle part	3412	-0.0930154	1.13529e-09	4.17493e-08	-0.00866126	-0.00611668
Student's T-test Difference SIE_SIE-S107	GOCC name	organelle part	3471	-0.0763362	6.378e-07	1.9134e-05	-0.00746976	-0.0052248
Student's T-test Difference SIE_SIE-S107	GOCC name	membrane-bounded organelle	3991	0.0537941	0.000868471	0.0105325	-0.00134385	0.00104389
Student's T-test Difference SIE_SIE-S107	GOCC name	membrane	2485	0.062754	3.8848e-05	0.000763563	0.0013875	0.00207081
Student's T-test Difference SIE_SIE-S107	GOCC name	cytoplasm	2119	0.0683669	1.31847e-05	0.000278344	0.00293594	0.00369167
Student's T-test Difference SIE_SIE-S107	GOBP name	carbohydrate metabolic process	252	0.13765	0.000213652	0.0105293	0.0237629	0.00577488
Student's T-test Difference SIE_SIE-S107	GOCC name	organelle membrane	1153	0.0741771	9.21408e-05	0.0016942	0.00459724	0.00604801
Student's T-test Difference SIE_SIE-S107	GOMF name	hydrolase activity	940	0.0928618	6.21734e-06	0.000422275	0.00514945	0.00799007
Student's T-test Difference SIE_SIE-S107	GOMF name	catalytic activity	2143	0.107176	7.54828e-12	4.74221e-09	0.00474228	0.00836124
Student's T-test Difference SIE_SIE-S107	GOBP name	system process	268	0.131725	0.000263808	0.0127022	0.0150457	0.00936413
Student's T-test Difference SIE_SIE-S107	GOCC name	extracellular region part	1584	0.136652	8.36952e-16	5.6125e-14	0.00838427	0.0105877
Student's T-test Difference SIE_SIE-S107	GOCC name	cytoplasmic part	3173	0.201919	1.14769e-40	6.54183e-38	0.00797814	0.0111647
Student's T-test Difference SIE_SIE-S107	GOMF name	purine ribonucleoside triphosphate binding	835	0.102294	2.12359e-06	0.000172148	0.00475841	0.011532
Student's T-test Difference SIE_SIE-S107	GOMF name	ATP binding	658	0.0857767	0.000329685	0.0109013	0.00150381	0.0115868
Student's T-test Difference SIE_SIE-S107	GOMF name	purine nucleotide binding	850	0.104988	9.46837e-07	8.8126e-05	0.00499159	0.0117702
Student's T-test Difference SIE_SIE-S107	GOMF name	purine ribonucleotide binding	846	0.104648	1.07761e-06	9.67152e-05	0.00498286	0.0117702
Student's T-test Difference SIE_SIE-S107	GOMF name	ribonucleotide binding	847	0.105702	8.28864e-07	8.33174e-05	0.0051036	0.011899
Student's T-test Difference SIE_SIE-S107	GOMF name	adenyl ribonucleotide binding	668	0.0896215	0.000159043	0.00579241	0.00190663	0.0119505
Student's T-test Difference SIE_SIE-S107	GOMF name	adenyl nucleotide binding	671	0.0916593	0.000108871	0.0047171	0.00212849	0.012002
Student's T-test Difference SIE_SIE-S107	GOMF name	guanyl ribonucleotide binding	201	0.143985	0.000512077	0.0149634	0.0174331	0.0123838
Student's T-test Difference SIE_SIE-S107	GOCC name	cytoskeletal part	605	0.107154	1.53901e-05	0.000318995	0.00372494	0.0124205
Student's T-test Difference SIE_SIE-S107	GOCC name	membrane-bounded vesicle	1583	0.169843	1.49984e-23	1.89979e-21	0.0134917	0.0125383
Student's T-test Difference SIE_SIE-S107	GOMF name	GTP binding	196	0.148725	0.000392055	0.0120151	0.0180272	0.0125843
Student's T-test Difference SIE_SIE-S107	GOBP name	protein complex assembly	311	0.12841	0.000135273	0.00717289	0.00963004	0.0127161
Student's T-test Difference SIE_SIE-S107	GOCC name	vesicle	1630	0.174349	3.73219e-25	6.07814e-23	0.0137327	0.0128399
Student's T-test Difference SIE_SIE-S107	GOCC name	extracellular vesicular exosome	1422	0.166159	3.51068e-21	3.33515e-19	0.0136624	0.0128399
Student's T-test Difference SIE_SIE-S107	GOCC name	extracellular organelle	1423	0.166765	2.47118e-21	2.56104e-19	0.0137106	0.0128557
Student's T-test Difference SIE_SIE-S107	GOCC name	extracellular membrane-bounded organelle	1423	0.166765	2.47118e-21	2.81715e-19	0.0137106	0.0128557
Student's T-test Difference SIE_SIE-S107	GOBP name	protein complex subunit organization	328	0.128542	8.94331e-05	0.00499514	0.00944341	0.0130978
Student's T-test Difference SIE_SIE-S107	GOCC name	neuron projection	264	0.121238	0.000855879	0.0106055	0.011802	0.0133539
Student's T-test Difference SIE_SIE-S107	GOMF name	cytoskeletal protein binding	310	0.120343	0.000355002	0.0114374	0.0143014	0.0148529
Student's T-test Difference SIE_SIE-S107	GOMF name	substrate-specific transporter activity	241	0.145065	0.000133801	0.00517294	0.0115779	0.0152853
Student's T-test Difference SIE_SIE-S107	GOMF name	transporter activity	282	0.158595	6.7843e-06	0.000437152	0.0152744	0.015575
Student's T-test Difference SIE_SIE-S107	GOBP name	catabolic process	553	0.150748	5.12001e-09	7.79917e-07	0.0131386	0.0158072
Student's T-test Difference SIE_SIE-S107	GOBP name	regulation of system process	165	0.173146	0.000146214	0.0076086	0.0212649	0.0158072
Student's T-test Difference SIE_SIE-S107	GOMF name	kinase activity	280	0.12699	0.000328973	0.0110228	0.014414	0.0158422
Student's T-test Difference SIE_SIE-S107	GOMF name	ligase activity	186	0.165184	0.000123373	0.00525486	0.0192761	0.0160128
Student's T-test Difference SIE_SIE-S107	GOBP name	alcohol metabolic process	180	0.184353	2.47118e-05	0.00178479	0.0189133	0.0160322
Student's T-test Difference SIE_SIE-S107	GOBP name	cellular catabolic process	464	0.136777	9.73916e-07	9.95057e-05	0.00975968	0.0164423
Student's T-test Difference SIE_SIE-S107	GOBP name	small molecule metabolic process	695	0.175574	5.19844e-14	1.45175e-11	0.0147812	0.0173239
Student's T-test Difference SIE_SIE-S107	GOBP name	cellular nitrogen compound biosynthetic process	161	0.184156	6.57897e-05	0.00382768	0.0208817	0.0173239
Student's T-test Difference SIE_SIE-S107	GOBP name	amine metabolic process	220	0.184363	3.37832e-06	0.000297932	0.0220789	0.017889
Student's T-test Difference SIE_SIE-S107	GOMF name	enzyme regulator activity	329	0.125705	0.000124736	0.00522437	0.0103172	0.0182264
Student's T-test Difference SIE_SIE-S107	GOBP name	cation transport	163	0.165197	0.000316175	0.0143184	0.0160571	0.0186216
Student's T-test Difference SIE_SIE-S107	GOMF name	structural constituent of ribosome	130	0.189601	0.000213651	0.00745701	0.0217087	0.0186712
Student's T-test Difference SIE_SIE-S107	GOMF name	structural molecule activity	271	0.185193	2.51403e-07	2.8717e-05	0.0119541	0.0191408
Student's T-test Difference SIE_SIE-S107	GOMF name	active transmembrane transporter activity	105	0.199759	0.000442718	0.0132446	0.0209719	0.0192026
Student's T-test Difference SIE_SIE-S107	GOMF name	coenzyme binding	109	0.192266	0.000573087	0.0165537	0.0147936	0.0192896
Student's T-test Difference SIE_SIE-S107	GOMF name	substrate-specific transmembrane transporter activity	187	0.173243	5.4115e-05	0.00261521	0.0144395	0.0193899
Student's T-test Difference SIE_SIE-S107	GOMF name	cofactor binding	143	0.209642	1.79804e-05	0.000982275	0.0206591	0.019488
Student's T-test Difference SIE_SIE-S107	GOCC name	cytosolic part	60	0.268176	0.000344631	0.00510233	0.0354847	0.0203592
Student's T-test Difference SIE_SIE-S107	GOBP name	cellular amino acid metabolic process	162	0.225433	9.56964e-07	0.000100218	0.0241034	0.0209929
Student's T-test Difference SIE_SIE-S107	GOBP name	modification-dependent protein catabolic process	149	0.169624	0.000399923	0.0176345	0.0166249	0.0214243
Student's T-test Difference SIE_SIE-S107	GOBP name	cellular amine metabolic process	179	0.230394	1.46821e-07	1.7827e-05	0.0258457	0.0216593
Student's T-test Difference SIE_SIE-S107	GOMF name	phosphoric ester hydrolase activity	109	0.217683	9.64526e-05	0.00425237	0.0278682	0.0225386
Student's T-test Difference SIE_SIE-S107	GOBP name	carboxylic acid metabolic process	318	0.212053	1.89977e-10	3.61734e-08	0.0175116	0.0225542
Student's T-test Difference SIE_SIE-S107	GOBP name	oxoacid metabolic process	318	0.212053	1.89977e-10	3.53695e-08	0.0175116	0.0225542
Student's T-test Difference SIE_SIE-S107	GOMF name	transmembrane transporter activity	208	0.190964	2.80491e-06	0.000220273	0.0183603	0.022566
Student's T-test Difference SIE_SIE-S107	GOBP name	cellular ketone metabolic process	333	0.219458	1.62562e-11	4.00571e-09	0.0184393	0.0225698
Student's T-test Difference SIE_SIE-S107	GOCC name	cytosol	672	0.221863	7.02944e-21	6.16428e-19	0.0223148	0.022731
Student's T-test Difference SIE_SIE-S107	GOCC name	mitochondrion	954	0.237883	2.4266e-31	9.22108e-29	0.0200114	0.023188
Student's T-test Difference SIE_SIE-S107	GOBP name	microtubule-based process	192	0.188924	8.23363e-06	0.000656965	0.0142453	0.0231993
Student's T-test Difference SIE_SIE-S107	GOBP name	heterocycle metabolic process	200	0.202478	1.0934e-06	0.000109054	0.0213193	0.0239037
Student's T-test Difference SIE_SIE-S107	GOMF name	ion transmembrane transporter activity	155	0.205078	1.28221e-05	0.000716042	0.0222629	0.0239363
Student's T-test Difference SIE_SIE-S107	GOCC name	centrosome	162	0.162445	0.000413839	0.00597185	0.00234309	0.0242304
Student's T-test Difference SIE_SIE-S107	GOBP name	organic acid metabolic process	323	0.218342	3.93446e-11	8.67444e-09	0.0182991	0.0248724
Student's T-test Difference SIE_SIE-S107	GOMF name	phosphatase activity	86	0.275964	1.08416e-05	0.000619204	0.0369948	0.0252871
Student's T-test Difference SIE_SIE-S107	GOBP name	transmembrane transport	128	0.235455	5.04299e-06	0.000431124	0.0194459	0.0257215
Student's T-test Difference SIE_SIE-S107	GOBP name	carbohydrate catabolic process	64	0.261427	0.000315381	0.0143601	0.0447915	0.0259628
Student's T-test Difference SIE_SIE-S107	GOBP name	nucleotide metabolic process	137	0.227622	5.11408e-06	0.000432786	0.0242699	0.0262293
Student's T-test Difference SIE_SIE-S107	GOBP name	nucleoside phosphate metabolic process	137	0.227622	5.11408e-06	0.000428458	0.0242699	0.0262293
Student's T-test Difference SIE_SIE-S107	GOBP name	mitochondrion organization	117	0.221665	3.94037e-05	0.0025591	0.0262475	0.0264288
Student's T-test Difference SIE_SIE-S107	GOCC name	microtubule	165	0.199501	1.21204e-05	0.000260703	0.0157055	0.0271563
Student's T-test Difference SIE_SIE-S107	GOBP name	nucleobase-containing small molecule metabolic process	155	0.241119	2.89885e-07	3.37314e-05	0.0263631	0.0272657
Student's T-test Difference SIE_SIE-S107	GOBP name	small molecule catabolic process	120	0.283265	1.04393e-07	1.34554e-05	0.0347639	0.0272781
Student's T-test Difference SIE_SIE-S107	GOCC name	synapse	106	0.190431	0.00076606	0.00981246	0.0220802	0.0278395
Student's T-test Difference SIE_SIE-S107	GOMF name	phosphoprotein phosphatase activity	58	0.289333	0.000146258	0.00556887	0.0375356	0.0284765
Student's T-test Difference SIE_SIE-S107	GOBP name	purine-containing compound metabolic process	97	0.22182	0.000175253	0.00884501	0.0221546	0.0296431
Student's T-test Difference SIE_SIE-S107	GOBP name	cofactor metabolic process	140	0.266415	6.89376e-08	9.31547e-06	0.0279356	0.0298763
Student's T-test Difference SIE_SIE-S107	GOCC name	mitochondrial part	520	0.271137	1.56649e-24	2.23224e-22	0.0243672	0.0299446
Student's T-test Difference SIE_SIE-S107	GOBP name	monosaccharide metabolic process	98	0.274541	3.04818e-06	0.000274598	0.0423254	0.030179
Student's T-test Difference SIE_SIE-S107	GOCC name	ribosome	71	0.230236	0.000839227	0.0106302	0.0235833	0.0306574
Student's T-test Difference SIE_SIE-S107	GOCC name	mitochondrial matrix	121	0.239704	6.20524e-06	0.000144367	0.0201919	0.0306852
Student's T-test Difference SIE_SIE-S107	GOBP name	nucleoside metabolic process	44	0.306198	0.000457572	0.0196592	0.0375933	0.0309742
Student's T-test Difference SIE_SIE-S107	GOMF name	cation transmembrane transporter activity	127	0.237127	4.69902e-06	0.000328017	0.0245648	0.0311403
Student's T-test Difference SIE_SIE-S107	GOBP name	mitochondrial transport	42	0.352763	7.9723e-05	0.00451297	0.0379977	0.0312298
Student's T-test Difference SIE_SIE-S107	GOBP name	oxidation-reduction process	196	0.237863	1.42575e-08	2.05947e-06	0.0248647	0.0321102
Student's T-test Difference SIE_SIE-S107	GOCC name	organelle inner membrane	227	0.262936	1.7317e-11	7.31161e-10	0.024849	0.0331671
Student's T-test Difference SIE_SIE-S107	GOCC name	mitochondrial membrane	293	0.289509	5.9777e-17	4.54305e-15	0.028411	0.0333174
Student's T-test Difference SIE_SIE-S107	GOBP name	microtubule-based movement	68	0.2917	3.44668e-05	0.00232873	0.0302065	0.0342482
Student's T-test Difference SIE_SIE-S107	GOBP name	regulation of membrane potential	64	0.295206	4.74603e-05	0.00288132	0.0340552	0.0344477
Student's T-test Difference SIE_SIE-S107	GOCC name	trans-Golgi network	74	0.249021	0.000227314	0.00370198	0.0341219	0.0345856
Student's T-test Difference SIE_SIE-S107	GOBP name	regulation of ion homeostasis	62	0.266073	0.000307099	0.0141367	0.0378542	0.0347637
Student's T-test Difference SIE_SIE-S107	GOCC name	NADH dehydrogenase complex	36	0.338942	0.000445965	0.00635499	0.0345387	0.0348349
Student's T-test Difference SIE_SIE-S107	GOCC name	mitochondrial respiratory chain complex I	36	0.338942	0.000445965	0.00627654	0.0345387	0.0348349
Student's T-test Difference SIE_SIE-S107	GOCC name	respiratory chain complex I	36	0.338942	0.000445965	0.00619999	0.0345387	0.0348349
Student's T-test Difference SIE_SIE-S107	GOBP name	ribonucleotide biosynthetic process	58	0.277025	0.000277117	0.0131914	0.0294319	0.034915
Student's T-test Difference SIE_SIE-S107	GOBP name	ribonucleotide metabolic process	75	0.271768	5.12082e-05	0.00306445	0.0283823	0.0351473
Student's T-test Difference SIE_SIE-S107	GOMF name	NADH dehydrogenase activity	25	0.396188	0.000618237	0.0176549	0.0413965	0.0353464
Student's T-test Difference SIE_SIE-S107	GOMF name	oxidoreductase activity, acting on NADH or NADPH	42	0.359243	5.87701e-05	0.00278659	0.0370301	0.0357943
Student's T-test Difference SIE_SIE-S107	GOCC name	mitochondrial inner membrane	208	0.316151	8.79191e-15	5.01139e-13	0.0307311	0.0358236
Student's T-test Difference SIE_SIE-S107	GOMF name	enzyme inhibitor activity	81	0.246865	0.000132767	0.00521318	0.0306248	0.036627
Student's T-test Difference SIE_SIE-S107	GOCC name	mitochondrial membrane part	113	0.348161	2.18441e-10	8.58698e-09	0.0356822	0.0370863
Student's T-test Difference SIE_SIE-S107	GOBP name	coenzyme metabolic process	104	0.306622	7.98934e-08	1.04585e-05	0.0327779	0.0378826
Student's T-test Difference SIE_SIE-S107	GOBP name	ion transmembrane transport	80	0.253649	9.5281e-05	0.00528652	0.0253295	0.0378866
Student's T-test Difference SIE_SIE-S107	GOBP name	regulation of ion transport	85	0.310106	8.85123e-07	9.38679e-05	0.0366737	0.0380697
Student's T-test Difference SIE_SIE-S107	GOBP name	purine ribonucleotide metabolic process	63	0.296465	5.04695e-05	0.00304196	0.0302585	0.0381685
Student's T-test Difference SIE_SIE-S107	GOBP name	regulation of heart contraction	42	0.314761	0.000431183	0.0188148	0.0295721	0.0384724
Student's T-test Difference SIE_SIE-S107	GOMF name	oxidoreductase activity, acting on NADH or NADPH, quinone or similar compound as acceptor	28	0.413043	0.00015921	0.00571566	0.0441652	0.0392105
Student's T-test Difference SIE_SIE-S107	GOBP name	nucleoside triphosphate metabolic process	58	0.277547	0.000269841	0.0129184	0.0275461	0.0398678
Student's T-test Difference SIE_SIE-S107	GOBP name	oxidoreduction coenzyme metabolic process	33	0.41346	4.09698e-05	0.00264034	0.0504244	0.0401976
Student's T-test Difference SIE_SIE-S107	GOBP name	dicarboxylic acid metabolic process	30	0.423493	6.1498e-05	0.00362838	0.0442083	0.0412266
Student's T-test Difference SIE_SIE-S107	GOBP name	regulation of metal ion transport	75	0.326937	1.10357e-06	0.000108773	0.0410931	0.041567
Student's T-test Difference SIE_SIE-S107	GOBP name	hexose metabolic process	79	0.32018	9.80979e-07	9.90197e-05	0.0499173	0.0422663
Student's T-test Difference SIE_SIE-S107	GOCC name	microtubule cytoskeleton	69	0.232953	0.000863562	0.0105856	0.0245516	0.0427141
Student's T-test Difference SIE_SIE-S107	GOBP name	regulation of calcium ion transport	51	0.353571	1.33661e-05	0.00102735	0.0416532	0.0434278
Student's T-test Difference SIE_SIE-S107	GOMF name	inorganic cation transmembrane transporter activity	77	0.298383	6.64348e-06	0.000439344	0.0306914	0.0435381
Student's T-test Difference SIE_SIE-S107	GOBP name	purine nucleoside triphosphate metabolic process	47	0.35552	2.61926e-05	0.00184404	0.0360306	0.044549
Student's T-test Difference SIE_SIE-S107	GOBP name	regulation of muscle system process	58	0.315768	3.40885e-05	0.0023219	0.0325322	0.0459934
Student's T-test Difference SIE_SIE-S107	GOBP name	ribonucleoside triphosphate metabolic process	47	0.332478	8.43159e-05	0.00474093	0.0343237	0.0467253
Student's T-test Difference SIE_SIE-S107	GOBP name	purine ribonucleoside triphosphate metabolic process	41	0.371117	4.11113e-05	0.00262924	0.0380617	0.0467768
Student's T-test Difference SIE_SIE-S107	GOBP name	respiratory electron transport chain	28	0.409987	0.000178038	0.00893174	0.0461031	0.0470192
Student's T-test Difference SIE_SIE-S107	GOMF name	ATPase activity, coupled to movement of substances	54	0.352253	8.1047e-06	0.000484932	0.0451247	0.0473005
Student's T-test Difference SIE_SIE-S107	GOBP name	positive regulation of ion transport	39	0.390877	2.51381e-05	0.00178481	0.0477061	0.0475073
Student's T-test Difference SIE_SIE-S107	GOMF name	primary active transmembrane transporter activity	54	0.415877	1.37619e-07	1.72919e-05	0.0525038	0.0485228
Student's T-test Difference SIE_SIE-S107	GOMF name	P-P-bond-hydrolysis-driven transmembrane transporter activity	54	0.415877	1.37619e-07	1.8202e-05	0.0525038	0.0485228
Student's T-test Difference SIE_SIE-S107	GOBP name	acetyl-CoA metabolic process	32	0.379668	0.00020767	0.010295	0.0379421	0.0490807
Student's T-test Difference SIE_SIE-S107	GOMF name	hydrolase activity, acting on acid anhydrides, catalyzing transmembrane movement of substances	50	0.439072	8.59803e-08	1.44046e-05	0.0559247	0.049271
Student's T-test Difference SIE_SIE-S107	GOCC name	sarcomere	20	0.408444	0.00158783	0.017574	0.0557032	0.0492863
Student's T-test Difference SIE_SIE-S107	GOMF name	monovalent inorganic cation transmembrane transporter activity	57	0.357435	3.30443e-06	0.000237258	0.0336363	0.0494188
Student's T-test Difference SIE_SIE-S107	GOBP name	generation of precursor metabolites and energy	102	0.371471	1.18812e-10	2.37002e-08	0.0547403	0.0495634
Student's T-test Difference SIE_SIE-S107	GOMF name	ATPase activity, coupled to transmembrane movement of substances	49	0.437918	1.24461e-07	1.73761e-05	0.0561125	0.0498888
Student's T-test Difference SIE_SIE-S107	GOBP name	cofactor catabolic process	28	0.399313	0.000261513	0.0126645	0.0397472	0.0501104
Student's T-test Difference SIE_SIE-S107	GOBP name	cellular carbohydrate catabolic process	53	0.378646	2.00878e-06	0.000184941	0.0658515	0.0501902
Student's T-test Difference SIE_SIE-S107	GOBP name	alcohol catabolic process	53	0.423544	1.06034e-07	1.34599e-05	0.0639569	0.0508768
Student's T-test Difference SIE_SIE-S107	GOBP name	ribonucleoside triphosphate biosynthetic process	32	0.362763	0.000393601	0.0174476	0.0378467	0.0508915
Student's T-test Difference SIE_SIE-S107	GOBP name	nucleoside triphosphate biosynthetic process	37	0.370154	0.000101419	0.00555349	0.0395823	0.051335
Student's T-test Difference SIE_SIE-S107	GOCC name	sarcolemma	51	0.369045	5.50477e-06	0.000130738	0.047531	0.0523584
Student's T-test Difference SIE_SIE-S107	GOCC name	myelin sheath	129	0.414177	7.81194e-16	5.566e-14	0.0503207	0.0524004
Student's T-test Difference SIE_SIE-S107	GOMF name	hydro-lyase activity	24	0.411093	0.000499908	0.0147796	0.0608408	0.0524664
Student's T-test Difference SIE_SIE-S107	GOBP name	ATP metabolic process	34	0.372737	0.000174575	0.00886419	0.0387173	0.0525089
Student's T-test Difference SIE_SIE-S107	GOBP name	proton transport	35	0.401023	4.19174e-05	0.00264048	0.040504	0.0526098
Student's T-test Difference SIE_SIE-S107	GOBP name	hydrogen transport	35	0.401023	4.19174e-05	0.00266049	0.040504	0.0526098
Student's T-test Difference SIE_SIE-S107	GOMF name	structural constituent of cytoskeleton	45	0.415847	1.48872e-06	0.000129005	0.0557918	0.0527548
Student's T-test Difference SIE_SIE-S107	GOBP name	electron transport chain	33	0.410885	4.57393e-05	0.00279711	0.0459475	0.0531065
Student's T-test Difference SIE_SIE-S107	GOBP name	regulation of muscle contraction	43	0.335986	0.000143683	0.00752358	0.0340211	0.053507
Student's T-test Difference SIE_SIE-S107	GOCC name	Z disc	84	0.313507	7.78771e-07	2.27641e-05	0.0456847	0.0539022
Student's T-test Difference SIE_SIE-S107	GOMF name	ATPase activity, coupled to transmembrane movement of ions	32	0.457188	7.9361e-06	0.000486425	0.0570801	0.053994
Student's T-test Difference SIE_SIE-S107	GOCC name	microtubule associated complex	47	0.385211	5.22877e-06	0.000132462	0.0276046	0.0546049
Student's T-test Difference SIE_SIE-S107	GOBP name	nicotinamide nucleotide metabolic process	25	0.405016	0.000465663	0.0195066	0.0512077	0.0546186
Student's T-test Difference SIE_SIE-S107	GOBP name	pyridine-containing compound metabolic process	25	0.405016	0.000465663	0.0196046	0.0512077	0.0546186
Student's T-test Difference SIE_SIE-S107	GOBP name	pyridine nucleotide metabolic process	25	0.405016	0.000465663	0.0197036	0.0512077	0.0546186
Student's T-test Difference SIE_SIE-S107	GOCC name	ion channel complex	32	0.387087	0.000155582	0.00264722	0.0535917	0.0551565
Student's T-test Difference SIE_SIE-S107	GOCC name	cation channel complex	20	0.461248	0.000361898	0.00528928	0.060931	0.0551565
Student's T-test Difference SIE_SIE-S107	GOMF name	hydrogen ion transmembrane transporter activity	43	0.434277	8.92703e-07	8.62832e-05	0.0491393	0.0553782
Student's T-test Difference SIE_SIE-S107	GOBP name	coenzyme catabolic process	26	0.469357	3.53863e-05	0.00237173	0.0490433	0.0554354
Student's T-test Difference SIE_SIE-S107	GOMF name	ATPase activity, coupled to transmembrane movement of ions, phosphorylative mechanism	20	0.474735	0.000241888	0.0083269	0.0636223	0.0565134
Student's T-test Difference SIE_SIE-S107	GOCC name	contractile fiber part	144	0.361881	1.10171e-13	5.46066e-12	0.0505511	0.0570324
Student's T-test Difference SIE_SIE-S107	GOCC name	proton-transporting two-sector ATPase complex, catalytic domain	13	0.522412	0.00111974	0.0126387	0.0558929	0.0576487
Student's T-test Difference SIE_SIE-S107	GOMF name	cation-transporting ATPase activity	22	0.49944	5.13234e-05	0.00252894	0.0642086	0.0576637
Student's T-test Difference SIE_SIE-S107	GOBP name	muscle fiber development	26	0.398489	0.000445993	0.0192605	0.0638674	0.0579948
Student's T-test Difference SIE_SIE-S107	GOCC name	calcium channel complex	16	0.532542	0.000229411	0.0036835	0.0664277	0.0592367
Student's T-test Difference SIE_SIE-S107	GOCC name	proton-transporting two-sector ATPase complex	22	0.5446	1.00696e-05	0.000225086	0.0611793	0.0603817
Student's T-test Difference SIE_SIE-S107	GOCC name	kinesin complex	21	0.412451	0.00108466	0.0123652	0.0382583	0.0604246
Student's T-test Difference SIE_SIE-S107	GOBP name	multicellular organismal response to stress	19	0.499339	0.000167552	0.00861199	0.068758	0.0604456
Student's T-test Difference SIE_SIE-S107	GOBP name	acetyl-CoA catabolic process	24	0.487085	3.71952e-05	0.00245371	0.051308	0.0606998
Student's T-test Difference SIE_SIE-S107	GOBP name	tricarboxylic acid cycle	24	0.487085	3.71952e-05	0.00243454	0.051308	0.0606998
Student's T-test Difference SIE_SIE-S107	GOBP name	regulation of skeletal muscle tissue development	29	0.429101	6.54771e-05	0.00383613	0.0622543	0.0611952
Student's T-test Difference SIE_SIE-S107	GOMF name	motor activity	54	0.288884	0.000252582	0.00857756	0.027607	0.0618309
Student's T-test Difference SIE_SIE-S107	GOBP name	muscle system process	89	0.388199	3.0855e-10	5.38549e-08	0.0625418	0.0627298
Student's T-test Difference SIE_SIE-S107	GOBP name	muscle contraction	77	0.395462	2.36621e-09	3.96481e-07	0.0627911	0.0627298
Student's T-test Difference SIE_SIE-S107	GOBP name	monosaccharide catabolic process	39	0.480786	2.18642e-07	2.61683e-05	0.0776113	0.0650061
Student's T-test Difference SIE_SIE-S107	GOBP name	proteasomal ubiquitin-independent protein catabolic process	16	0.530834	0.000240288	0.0117043	0.0559571	0.0653458
Student's T-test Difference SIE_SIE-S107	GOBP name	glucose metabolic process	57	0.480408	4.0771e-10	6.97101e-08	0.0720992	0.0659651
Student's T-test Difference SIE_SIE-S107	GOCC name	proteasome core complex	14	0.604581	9.11087e-05	0.00170269	0.0639173	0.0660179
Student's T-test Difference SIE_SIE-S107	GOMF name	threonine-type peptidase activity	14	0.604581	9.11087e-05	0.00416284	0.0639173	0.0660179
Student's T-test Difference SIE_SIE-S107	GOMF name	threonine-type endopeptidase activity	14	0.604581	9.11087e-05	0.0040885	0.0639173	0.0660179
Student's T-test Difference SIE_SIE-S107	GOCC name	myofibril	31	0.469827	6.2283e-06	0.000142005	0.0712657	0.0689489
Student's T-test Difference SIE_SIE-S107	GOCC name	podosome	17	0.468066	0.000845268	0.0105891	0.0562462	0.0693296
Student's T-test Difference SIE_SIE-S107	GOCC name	proteasome complex	49	0.570661	5.60404e-12	2.55544e-10	0.0641356	0.0698179
Student's T-test Difference SIE_SIE-S107	GOCC name	pre-autophagosomal structure	15	0.53799	0.000313324	0.00476252	0.0660069	0.0698492
Student's T-test Difference SIE_SIE-S107	GOBP name	ATP synthesis coupled proton transport	17	0.57321	4.36497e-05	0.00268895	0.0655512	0.0708601
Student's T-test Difference SIE_SIE-S107	GOBP name	energy coupled proton transport, down electrochemical gradient	17	0.57321	4.36497e-05	0.00270887	0.0655512	0.0708601
Student's T-test Difference SIE_SIE-S107	GOBP name	hexose catabolic process	34	0.533685	7.7065e-08	1.02484e-05	0.0875519	0.0717155
Student's T-test Difference SIE_SIE-S107	GOBP name	skeletal muscle contraction	17	0.593934	2.28523e-05	0.00167944	0.0957008	0.0742075
Student's T-test Difference SIE_SIE-S107	GOCC name	neuromuscular junction	26	0.377442	0.000881649	0.0105798	0.0539949	0.0754223
Student's T-test Difference SIE_SIE-S107	GOBP name	protein polymerization	30	0.47782	6.15448e-06	0.000505512	0.0754308	0.0754976
Student's T-test Difference SIE_SIE-S107	GOCC name	sarcoplasmic reticulum membrane	26	0.5221	4.2158e-06	0.000111768	0.0812571	0.0839993
Student's T-test Difference SIE_SIE-S107	GOCC name	proton-transporting ATP synthase complex	16	0.657008	5.48596e-06	0.000135956	0.0760238	0.0867754
Student's T-test Difference SIE_SIE-S107	GOCC name	mitochondrial proton-transporting ATP synthase complex	16	0.657008	5.48596e-06	0.000133064	0.0760238	0.0867754
Student's T-test Difference SIE_SIE-S107	GOCC name	proteasome accessory complex	17	0.653431	3.17334e-06	8.61336e-05	0.0733237	0.08762
Student's T-test Difference SIE_SIE-S107	GOCC name	proteasome regulatory particle	10	0.606997	0.000895218	0.0106307	0.0686176	0.0885614
Student's T-test Difference SIE_SIE-S107	GOMF name	structural constituent of muscle	15	0.566752	0.000146633	0.00549981	0.0836702	0.0891878
Student's T-test Difference SIE_SIE-S107	GOBP name	glucose catabolic process	30	0.585674	2.99894e-08	4.18752e-06	0.0960271	0.0905752
Student's T-test Difference SIE_SIE-S107	GOBP name	regulation of striated muscle contraction	27	0.44852	5.64823e-05	0.00335609	0.0438314	0.0926001
Student's T-test Difference SIE_SIE-S107	GOCC name	T-tubule	22	0.566379	4.38473e-06	0.000113604	0.088611	0.093388
Student's T-test Difference SIE_SIE-S107	GOCC name	mitochondrial proton-transporting ATP synthase complex, coupling factor F(o)	7	0.717843	0.00101143	0.0116467	0.0850058	0.095022
Student's T-test Difference SIE_SIE-S107	GOCC name	contractile fiber	44	0.507069	6.49814e-09	2.24481e-07	0.0879382	0.0951666
Student's T-test Difference SIE_SIE-S107	GOBP name	striated muscle contraction	39	0.490346	1.25157e-07	1.56502e-05	0.0804638	0.0967405
Student's T-test Difference SIE_SIE-S107	GOBP name	regulation of skeletal muscle fiber development	23	0.529168	1.15134e-05	0.000901492	0.0769983	0.103294
Student's T-test Difference SIE_SIE-S107	GOBP name	regulation of release of sequestered calcium ion into cytosol by sarcoplasmic reticulum	9	0.6999	0.000279401	0.0131507	0.100363	0.1082
Student's T-test Difference SIE_SIE-S107	GOCC name	M band	15	0.656419	1.09561e-05	0.000240192	0.109419	0.109311
Student's T-test Difference SIE_SIE-S107	GOCC name	sarcoplasmic reticulum	25	0.604681	1.74078e-07	5.83673e-06	0.0941517	0.112696
Student's T-test Difference SIE_SIE-S107	GOCC name	myosin filament	13	0.55656	0.000517431	0.00693966	0.0921167	0.11869
Student's T-test Difference SIE_SIE-S107	GOCC name	I band	16	0.609946	2.44618e-05	0.000497973	0.0915207	0.123962
Student's T-test Difference SIE_SIE-S107	GOCC name	junctional membrane complex	6	0.844702	0.000341456	0.00512185	0.118313	0.125565
Student's T-test Difference SIE_SIE-S107	GOBP name	glucan biosynthetic process	9	0.674572	0.000461446	0.0196243	0.112026	0.129237
Student's T-test Difference SIE_SIE-S107	GOBP name	glycogen biosynthetic process	9	0.674572	0.000461446	0.0197245	0.112026	0.129237
Student's T-test Difference SIE_SIE-S107	GOCC name	A band	9	0.726099	0.000163439	0.00274001	0.119736	0.129558
Student's T-test Difference SIE_SIE-S107	GOBP name	response to muscle stretch	10	0.680956	0.000194348	0.00969196	0.118504	0.129616
Student's T-test Difference SIE_SIE-S107	GOBP name	glycolysis	22	0.697084	1.58563e-08	2.25159e-06	0.121121	0.130341
Student's T-test Difference SIE_SIE-S107	GOMF name	titin binding	9	0.788205	4.27408e-05	0.00214815	0.142112	0.15886
