# Supplementary material for: Acute RyR1 Ca2+ leak enhances NADH-linked mitochondrial respiratory capacity
Source: Nat Commun. 2021 Dec 10;12:7219. doi: 10.1038/s41467-021-27422-1 (PMC8664928; doi:10.1038/s41467-021-27422-1)
Supplement: Supplementary file 6 — Supplementary Dataset 3 [file 41467_2021_27422_MOESM6_ESM.xlsx]

## Sheet: Feuil1
Antibidies, reagents, primers and softwares detailed information
	Antibodies	Supplier name	Catalogue number	Clone name and number	Lot number	Dilution used	Validation process	website link
	Rabbit anti RyR1	Prof. Marks lab, USA	NA	Polyclonal Aa 1327-1339	10401	1/5000	RyR1 transfected vs non transfected HEK293 cells
	Rabbit phospho RyR1 Ser 2844	Prof. Marks lab, USA	NA	Polyclonal CRTRRI-(pS)-QTSQ	10125	1/5000	Serine to Alanine 2844 knock-in mouse tissues
	Rabbit anti S Nitrosocysteine	abm	Y061263	Polyclonal Nitrosylated-Cysteine-KLH (hemocyanin)	GR3281561-3	1/2000	Nitrosylated Cysteine-BSA as a positive control	https://www.abmgood.com/anti-s-nitrosocysteine-sno-cys-produced-in-rabbit-antibody-y061263.html
	Rabbit anti DNP	Millipore	S7150	Polyclonal Carbonyl group	3303032	1/2000	1mM DTT treated cells	https://www.merckmillipore.com/CH/de/product/OxyBlot-Protein-Oxidation-Detection-Kit,MM_NF-S7150?ReferrerURL=https%3A%2F%2Fwww.google.com%2F
	Rabbit anti FKBP12	Abcam	ab2918	Polyclonal aa 1-13 (N terminal), GVQVETISPGDGR	GR-3312793-1	1/2500	Elution with Glycine vs IP and Supernatant as negative control	https://www.abcam.com/fkbp12-antibody-ab2918.html
	Mouse anti DHPR	Abcam	ab2864	monoclonal 20A IgG2A	GR318260-12	1/1000	ctrl pos: WB: HeLa cell lysate; Rabbit skeletal muscle membrane preparations.	https://www.abcam.com/calcium-channel-l-type-dhpr-alpha-2-subunitcacna2d1-antibody-20a-ab2864.html
	Rabbit anti SERCA-2a	Abcam	ab150435	monoclonal EPR9392 IgG	GR3247974-5	1/1000	ctrl pos: WB: HeLa and HepG2 whole cell lysates. Rat and mouse brain tissue lysates.	https://www.abcam.com/serca2-atpase-antibody-epr9392-ab150435.html
	Rabbit anti SERCA-2a	Abcam	ab137020	Monoclonal aa 1000-1100 (C terminal)	GR104559-11	1/1000	A673- Hela and HepG2 cells	https://www.abcam.com/serca2-atpase-antibody-epr9393-ab137020.html
	MOUSE SERCA1	Abcam	ab2819	monoclonal VE121G9 IGg1	GR3556401-1	1/1000	KO cell lines.	https://www.abcam.com/serca1-atpase-antibody-ve121g9-ab2819.html
	Mouse anti OXPHOS cocktail	Abcam	ab110413	CI subunit NDUFB8(ab110242) monoclonal, 20E9DH10C12,IgG1, Kappa	Q5039	1/1000	KO cell lines ctrl pos: Isolated mitochondria from Human heart, bovine heart, rat heart and mouse heart. Skeletal muscle tissue	https://www.abcam.com/ndufb8-antibody-20e9dh10c12-ab110242.html
				CII-30kDa (ab14714) monoclonal, 21A11AE7,IgG2A, Kappa			KO cell lines ctrl pos: WB: Human, bovine, rat, and mouse heart mitochondria; Isolated mitochondria from HepG2 cells.	https://www.abcam.com/sdhb-antibody-21a11ae7-ab14714.html
				CIII-Core protein 2 (ab14745) monoclonal, 13G12AF12BB11, IgG1, Kappa			KO cell lines ctrl pos: Human, bovine, murine and rat heart mitochondria. HepG2 cell lysate.	https://www.abcam.com/uqcrc2-antibody-13g12af12bb11-ab14745.html
				CIV subunit I (ab14705) monoclonal, 1D6E1A8, IgG2A, Kappa			KO cell lines ctrl pos: WB: Mouse, human, bovine and rat heart mitochondria lysate.	https://www.abcam.com/mtco1-antibody-1d6e1a8-ab14705.html
				CV alpha subunit (ab14748) monoclonal, 15H4C4, IgG2B, Kappa			KO cell lines ctrl pos: WB: Isolated mitochondria from human, cow, rat and mouse heart. Human liver tissue lysate. HepG2 whole cell lysate	https://www.abcam.com/atp5a-antibody-15h4c4-mitochondrial-marker-ab14748.html
	Mouse anti PGC-1	Sigma	ST1202	monoclonal, 4C1.3, IgG	3520161	1/1000	Whole cell lysates from COS cells transformed with wild-type PGC-1α (5 µg, lane 1; 10 µg, lane 2; 20 µg whole cell extract from brown adipose tissue of a cold-exposed mouse, and whole cell lysate from CHO cells transformed with NT-PGC-1α (0.5 µg)	https://www.merckmillipore.com/CH/fr/product/Anti-PGC-1-Mouse-mAb-4C1.3,EMD_BIO-ST1202?bd=1#anchor_COA
	Rabbit anti NRF1	Abcam	ab175932	monoclonal, EPR5554(N),IgG	GR247239-10	1/1000	ctrl pos: WB: MCF-7, HeLa and 293T cell lysates and human fetal heart, mouse heart, mouse brain, rat heart and rat brain tissue lysates	https://www.abcam.com/nrf1-antibody-epr5554n-chip-grade-ab175932.html
	Rabbit anti Tfam (mouse muscle)	Abcam	ab131607	polyclonal IgG, Recombinant full length protein (His-tag) corresponding to Mouse mtTFA. Native recombinant mouse mtTFA protein with a C-terminal 6-His tag	GR259208-9	1/1000	KO cell lines ctrl pos:Rat kidney lysate	https://www.abcam.com/mttfa-antibody-mitochondrial-marker-ab131607.html
	Mouse anti Tfam (human muscle)	Abcam	ab119684	monoclonal, 18G102B2E11, IgG2B, Kappa	GR68222-14	1/1000	KO cell lines	https://www.abcam.com/mttfa-antibody-18g102b2e11-mitochondrial-marker-ab119684.html
	Mouse anti OPA1	BD-Biosciences	612607	IgG1, 18/OPA1	7201874	1/1000	Western blot analysis of OPA1 on a K-562 cell lysate (Human bone marrow myelogenous leukemia; ATCC CCL-243)	https://www.bdbiosciences.com/en-eu/products/reagents/microscopy-imaging-reagents/immunofluorescence-reagents/purified-mouse-anti-opa1.612607
	Rabbit anti DRP1	Abcam	ab184247	monoclonal, EPR19274, IgG	GR3254224-3	1/1000	WB: Human fetal kidney, rat brain, rat heart and mouse brain lysates; A549, U-2 OS, HeLa, Jurkat, HEK-293, HCT 116, PC-12 and NIH/3T3 whole cell lysates	https://www.abcam.com/drp1-antibody-epr19274-ab184247.html
	Mouse anti Mitofusin 2	Abcam	ab56889	monoclonal, 6A8, IgG2A, Kappa	GR3179003-1	1/1000	KO cell lines	https://www.abcam.com/mitofusin-2-antibody-6a8-ab56889.html
	Rabbit anti-Pyruvate dehydrogenase phospho serine 293	Abcam	ab177461	monoclonal, EPR12200, IgG	GR3281506-4	1/1000	ctrl pos: WB: Human fetal kidney, rat brain, rat heart and mouse brain lysates; A549, U-2 OS, HeLa, Jurkat, HEK-293, HCT 116, PC-12 and NIH/3T3 whole cell lysates	https://www.abcam.com/pdha1-phospho-s293-antibody-epr12200-ab177461.html
	Mouse anti total Pyruvate dehydrogenase	Abcam	ab110334	monoclonal, 8D10E6, IgG1 Kappa	GR3332330-1	1/1000	WB: Isolated mitochondria from human, bovine, rat and mouse heart. HepG2 (human liver hepatocellular carcinoma cell line) cell lysate. KO cell lines	https://www.abcam.com/pdha1-antibody-8d10e6-ab110334.html
	Rabbit anti phospho AMPKa threonine 172	Cell Signaling	2535S	monoclonal, IgG, 40H9	21	1/1000	Western blot analysis of extracts from C2C12 cells, untreated or oligomycin-treated (0.5 µM), using Phospho-AMPKα (Thr172) (40H9) Rabbit mAb (upper) or AMPKα Antibody #2532 (lower).	https://www.cellsignal.com/products/primary-antibodies/phospho-ampka-thr172-40h9-rabbit-mab/2535?site-search-type=Products&N=4294956287&Ntt=2535s&fromPage=plp&_requestid=2536764
	Mouse anti total AMPKa	Cell Signaling	2793	IgG2B, F6	7	1/1000	Western blot analysis of extracts from various cell types using AMPKα (F6) Mouse mAb.	https://www.cellsignal.com/products/primary-antibodies/ampka-f6-mouse-mab/2793
	Rabbit CaMKII phospho threonine 286	Cell Signaling	12716S	monoclonal, IgG, D21E4	5	1/1000	Western blot analysis of extracts from MKN-45 cells treated with λ-phosphatase or Forskolin #3828 (30 μM, 20 min). Western blot analysis of extracts from rat brain, mouse brain and human cerebellum. Western blot analysis of extracts from 293T cells, untransfected or transfected with specific CamKII proteins as indicated, using Phospho-CamKII (Thr286) (D21E4) Rabbit mAb. Antibody phosphospecificit…	https://www.cellsignal.com/products/primary-antibodies/phospho-camkii-thr286-d21e4-rabbit-mab/12716?site-search-type=Products&N=4294956287&Ntt=12716s&fromPage=plp&_requestid=2544294
	Rabbit CaMKII pan	Cell Signaling	3362S	Polyclonal antibodies are produced by immunizing animals with a synthetic peptide corresponding to the amino-terminal region of human CaMKII. Antibodies are purified by protein A and peptide affinity chromatography	6	1/1000	Western blot analysis of extracts from rat and mouse brain using CaMKII (pan) Antibody.	https://www.cellsignal.com/products/primary-antibodies/camkii-pan-antibody/3362?site-search-type=Products&N=4294956287&Ntt=3362s&fromPage=plp&_requestid=2544392
	Rabbit anti MCU	Sigma	HPA016480	Coiled-coil domain-containing protein 109A recombinant protein epitope signature tag (PrEST)	0.00013816	1/1000	WB analysis in A-549 cells transfected with control siRNA, target specific siRNA probe nos.1 and 2, using anti-MCU antibody ctrl: anti PPIB RNAi knockdown	https://www.sigmaaldrich.com/CH/fr/product/sigma/hpa016480?context=product
	Mouse anti Gapdh	sigma	G9545	polyclonal, Synthetic peptide corresponding to amino acids of mouse GAPDH, conjugated to KLH via an N-terminal cysteine residue. The corresponding sequence is identical in rat and differs by two amino acids in humans.	128M4817	1/1000		https://www.sigmaaldrich.com/CH/fr/product/sigma/g9545?context=product
	Rabbit sarcolipin	Sigma	ABT13	polyclonal IgG, KLH-conjugated linear peptide corresponding to the C-terminus of human Sarcolipin.	3143173	1/500	Evaluated by Western Blotting in rabbit quadraceps tissue lysate.	https://www.merckmillipore.com/CH/fr/product/Anti-Sarcolipin-Antibody,MM_NF-ABT13?bd=1#anchor_COA
	Rabbit STIM1	Sigma	S6072	polyclonal, IgG, synthetic peptide corresponding to amino acids 61-74 of human STIM1, conjugated to KLH via a C-terminal cysteine residue. The corresponding sequence is identical in rat and mouse.	104M4822V	1/1000	NIH-3T3 mouse fibroblasts
	IRDye 680- conjugated donkey anti-mouse	Li-Cor	926-68022		C90821-12	1/10'000
	IRDye 680- conjugated donkey anti-rabbit	Li-Cor	926-68023		C70308-05	1/5'000
	IRDye 800-conjugated donkey anti-mouse	Li-Cor	926-32212		C70502-02	1/10'000
	IRDye 800-conjugated donkey anti-rabbit	Li-Cor	926-32213		C90806-09	1/5'000
	Chemicals, Peptides and Recombinant Proteins	Supplier name	Catalogue number
	DMEM	Thermo Fisher Scientific	41966-052
	Fetal bovine serum heat inactivated	Thermo Fisher Scientific	10082147
	Horse serum heat inactivated	Thermo Fisher Scientific	26050088
	Non-essential amino acid	Thermo Fisher Scientific	11140050
	Penicillin-Streptomycin	Thermo Fisher Scientific	15140122
	Caffeine	Sigma	27602
	Fluo-4/AM	Thermo Fisher Scientific	F142010
	D1ER plasmid	Professor Jerome Feige	NA
	Rhod-2/AM	Thermo Fisher Scientific	R1245MP
	SuperScript Reverse transcriptase	Thermo Fisher Scientific	18064071
	GoTaq qPCR Master mix	Thermo Fisher Scientific	A6001
	Mitotacker Red	Thermo Fisher Scientific	M7512
	Trizol Ls Reagent	Thermo Fisher Scientific	10296028
	SuperScript Reverse transcriptase	Thermo Fisher Scientific	18064071
	GoTaq qPCR Master mix	Promega	A6001
	Glutamate	Sigma	G0355000
	Succinate	Sigma	224731
	FCCP	Sigma	C2920
	Rotenone	Sigma	R8875
	Antimycin A	Sigma	A8674
	Digitonin	Sigma	D141
	Cytochrome c equine	Sigma	C6749
	ATPase activity assay kit	Sigma	MAK113
	ATP	Sigma	A7699
	ADP/ATP ratio assay kit	Sigma	MAK135
	NAD/NADH assay kit	Abcam	176723
	Dynabeads protein G	Thermo Fisher Scientific	10007D
	Thapsigargin	Sigma	T9033-1MG
	H2O2	Sigma	H1009
	NOC-12	Sigma	487955
	PKA	Sigma	P2645
	Lipofectamine RNAimax	Thermo Fisher Scientific	13778075
	Lipofectamine 3000	Thermo Fisher Scientific	L3000001
	OptiMEM	Thermo Fisher Scientific	22600134
	NewBlot PVDF stripping buffer	Li-Cor	928-40032
	P/N Duo chameleon protein ladder	Li-Cor	928-60000
	PBS LiCor Blocking buffer	Li-Cor	927-70001
	Experimental Models: Cell Lines
	C2C12	ATCC, Prof. Fajas lab	CRL-1772
	Primers for RT-qPCR and si-RNA
	VEGF Fw	Peters et al., 2017	GGTGAGGTTTGATCCGCATGATCT
	VEGF Rev		GGT GAG GTT TGA TCC GCA TGA TCT
	PGC1-α Fw	Burch et al., 2010	TGATGTGAATGACTTGGATACAGACA
	PGC1-α Rev		GCTCATTGTTGTACTGGTTGGATATG
	NRF1 Fw	Burch et al., 2010	CCC CCG AGG ACA CTT CTT ATG ATG
	NRF1 Rev		GGC CGT TTC CGT TTC TTC CCT GTT
	Tfam Fw	Burch et al., 2010	CCGAAGTGTTTTTCCAGCAT
	Tfam Rev		CAGGGCTGCAATTTTCCTAA
	Cyclophilin B Fw	Burch et al., 2010	TGGAGAGCACCAAGACAGACA
	Cyclophilin B Rev		TGCCGGAGTCGACAATGAT
	Silencer™ Select Negative Control (si-CTRL)	Thermo Fisher Scientific	4390843
	Silencer™ Select Pre-Designed siRNA against MCU. siRNA ID: s103465	Thermo Fisher Scientific	4390771
	(si-MCU)
	Software
	GraphPad Prism 8.4.2	GraphPad Prism	https://www.graphpad.com/scientific-software/
	SigmaPlot 11.0	SigmaPlot	https://systatsoftware.com/products/sigmaplot
	Fiji 2.0	Schindelin et al., 2019	http://fiji.sc/
	Zen2 software 2012 version	Zeiss	https://www.zeiss.fr/microscopie/ produits/microscope-software/zen- lite/zen-2-lite-download.html
	AcqKnowledge 4.2	BIOPAC Systems	https://www.biopac.com/product-category/research/software/
	Image Studio software v 5.2.5	(LI-COR, Lincoln, NE, USA)
	DatLab 7.3 software	(Oroboros, Innsbruck, Austria)
	Agilent Quantitative analysis software version B.07.00	(MassHunter Agilent technologies)
	Perseus software	MaxQuant	https://maxquant.net/perseus/
	QuantStudio Real time PCR sotware 2016 version	Thermo Fisher Scientific
	Xcalibur 4.2 software	(Thermo Fisher Scientific, Basel, Switzerland)
	Mascot software 2.6		(www.matrixscience.com)
