# Supplementary material for: Acute RyR1 Ca2+ leak enhances NADH-linked mitochondrial respiratory capacity
Source: Nat Commun. 2021 Dec 10;12:7219. doi: 10.1038/s41467-021-27422-1 (PMC8664928; doi:10.1038/s41467-021-27422-1)
Supplement: Supplementary file 7 — Supplementary Dataset 4 [file 41467_2021_27422_MOESM7_ESM.xlsx]

## Sheet: Batch001
Metabolite quantification
Sample_ID	Class	µg/ml of proteins	total protein (µg)	*NADH (µmol/g of proteins)	*NAD (µmol/g of proteins)	CREATINE (µmol/g of proteins)	AMP (µmol/g of proteins)	PHOSPHOCREATINE (µmol/g of proteins)	ADP (µmol/g of proteins)	ATP (µmol/g of proteins)
NP_MPTA_102020_CTRLr001_1	CTRL	643.65	257.46	1.41799	2.09554	16.918	1.36183	12.8167	6.80309	24.9131
NP_MPTA_102020_CTRLr002_2	CTRL	689.05	275.62	1.41082	2.01707	13.1653	1.1223	12.9393	7.03555	24.9115
NP_MPTA_102020_CTRLr003_3	CTRL	755.7	302.28	1.39593	2.21799	16.3591	1.13064	12.8114	5.85325	23.69
NP_MPTA_102020_CTRLr004_4	CTRL	592.15	236.86	0.655884	2.23396	16.9159	7.0226	9.45431	11.219	21.1788
NP_MPTA_102020_CTRLr005_5	CTRL	872.55	349.02	0.338682	2.10299	17.5134	5.46683	9.45565	10.757	18.4572
NP_MPTA_102020_CTRLr006_6	CTRL	742.2	296.88	0.494041	2.06824	16.9752	6.24231	9.91606	14.3278	15.3517
NP_MPTA_102020_EndIr001_7	S-MICT	732.6	293.04	1.02839	1.52601	11.9725	0.950635	14.9533	4.94815	19.6179
NP_MPTA_102020_S-MICTIr002_8	S-MICT	765.6	306.24	1.40939	2.01441	12.6712	0.874414	15.9435	5.00046	21.9023
NP_MPTA_102020_S-MICTIr003_9	S-MICT	385.75	154.3	2.18674	2.12618	12.4054	1.58854	18.8725	6.06575	34.885
NP_MPTA_102020_S-MICTIr004_10	S-MICT	670.5	268.2	0.406403	1.90249	14.3812	5.90448	10.0985	7.1672	19.4982
NP_MPTA_102020_S-MICTIr005_11	S-MICT	727.6	291.04	0.41547	2.1083	14.4533	5.24496	11.6457	6.73117	20.807
NP_MPTA_102020_S-MICTIr006_12	S-MICT	671	268.4	0.422436	1.58114	14.0373	5.25429	12.256	9.07168	15.0349
NP_MPTA_102020_S-SITIr001_13	S-SIT	678.7	271.48	1.48355	1.83575	15.7448	1.89697	12.3812	8.41374	23.8537
NP_MPTA_102020_S-SITIr002_14	S-SIT	748.85	299.54	1.14163	1.72186	13.8445	1.06479	12.1718	7.38699	20.0419
NP_MPTA_102020_S-SITIr003_15	S-SIT	823.95	329.58	1.52587	1.80215	14.0358	1.1001	12.056	6.87277	20.8106
NP_MPTA_102020_S-SITIr004_16	S-SIT	701.3	280.52	0.529811	1.92469	20.0559	9.91687	9.3811	11.8636	15.1291
NP_MPTA_102020_S-SITIr005_17	S-SIT	768.1	307.24	0.389172	1.92693	17.2143	6.53863	9.44708	9.81346	14.483
NP_MPTA_102020_S-SITIr006_18	S-SIT	601.85	240.74	0.477582	2.44691	11.801	8.30394	9.76787	12.7605	17.3219

## Sheet: Batch002
Sample_ID	Class	µg/ml of proteins	total protein (µg)	*NADH (µmol/g of proteins)	*NAD (µmol/g of proteins)	CREATINE (µmol/g of proteins)	AMP (µmol/g of proteins)	PHOSPHOCREATINE (µmol/g of proteins)	ADP (µmol/g of proteins)	ATP (µmol/g of proteins)
NP_MPTA_102020_CTRLr001_1	CTRL	1087.3	434.92	1.4029	1.72502	12.0595	0.287953	9.2684	2.5019	13.503
NP_MPTA_102020_CTRLr002_2	CTRL	871.9	348.76	1.07226	2.51345	14.0002	0.221093	13.4218	2.22489	19.9504
NP_MPTA_102020_CTRLr003_3	CTRL	1657.65	663.06	0.488912	1.5508	7.45543	0.367206	6.79784	1.77637	10.6318
NP_MPTA_102020_CTRLr004_4	CTRL	1335.85	534.34	0.303817	1.27592	8.84308	0.390419	5.88805	1.59423	10.2723
NP_MPTA_102020_CTRLr005_5	CTRL	1301.65	520.66	0.579975	2.5059	15.0787	0.655641	8.35832	2.5402	15.3957
NP_MPTA_102020_CTRLr006_6	CTRL	1279.75	511.9	0.527836	1.90954	12.6707	0.793072	6.21961	2.5982	12.7168
NP_MPTA_102020_S-MICTIr001_7	S-MICT	1122.4	448.96	1.20968	2.63641	12.5838	0.214346	12.5034	2.57502	23.7303
NP_MPTA_102020_S-MICTIr002_8	S-MICT	1179	471.6	0.682867	1.55803	7.45748	0.447398	11.7808	2.72341	13.4396
NP_MPTA_102020_S-MICTIr003_9	S-MICT	1197.25	478.9	0.15934	1.02644	5.66879	0.214437	4.99367	1.47979	7.6361
NP_MPTA_102020_S-MICTIr004_10	S-MICT	1149.6	459.84	0.241523	1.81073	10.6279	0.309422	9.16513	3.37076	17.3716
NP_MPTA_102020_S-MICTIr005_11	S-MICT	1200	480	0.202815	1.63011	8.77594	1.00221	9.09584	2.47801	15.2365
NP_MPTA_102020_S-MICTIr006_12	S-MICT	1191.1	476.44	0.3002	1.72336	10.51	1.86706	6.91435	3.02506	13.8089
NP_MPTA_102020_S-SITIr001_13	S-SIT	1122.1	448.84	1.26374	1.84235	10.3216	0.310815	12.0754	2.37365	19.4333
NP_MPTA_102020_S-SITIr002_14	S-SIT	1253.3	501.32	0.776432	1.67663	8.88739	0.207256	10.3748	2.50905	15.4625
NP_MPTA_102020_S-SITIr003_15	S-SIT	1199.95	479.98	0.141634	2.06241	7.06891	1.11402	10.6874	5.44201	22.7702
NP_MPTA_102020_S-SITIr004_16	S-SIT	1242.4	496.96	0.21562	2.39568	7.77576	0.761357	9.44433	3.38348	20.6124
NP_MPTA_102020_S-SITIr005_17	S-SIT	1287.55	515.02	0.348757	1.61165	7.90334	0.959416	10.1791	4.35777	14.7438
NP_MPTA_102020_S-SITIr006_18	S-SIT	1241.35	496.54	0.227582	1.39544	5.45622	1.70633	6.92585	4.16263	11.0725
