# Supplementary material for: Acute RyR1 Ca2+ leak enhances NADH-linked mitochondrial respiratory capacity
Source: Nat Commun. 2021 Dec 10;12:7219. doi: 10.1038/s41467-021-27422-1 (PMC8664928; doi:10.1038/s41467-021-27422-1)
Supplement: Supplementary file 8 — Supplementary Dataset 5 [file 41467_2021_27422_MOESM8_ESM.xlsx]

## Sheet: Feuil1
Detailed statistics results for this study
	All ANOVA were performed without sphericity assumption thus with Geisser-Greenhouse's correction
				p value		Normality
			Figure 1
		2-way ANOVA		Main effect	Interaction			Post hoc tests
	2-way ANOVA	MVC	b	Time < 0.0001	0.0058	Passed	Sidak's multiple comparisons	MICT	p value	SIT	p value	MICT - SIT	p value
								Pre vs. Post	<0.0001	Pre vs. Post	0.0008	Pre	0.7673
								Pre vs. 24h Post	0.0948	Pre vs. 24h Post	0.0089	Post	0.5543
								Post vs. 24h Post	0.0068	Post vs. 24h Post	0.001	24h Post	0.6101
	2-way ANOVA	10 Hz/100 Hz	c	Time < 0.0001	< 0.0001	Passed	Sidak's multiple comparisons	MICT	p value	SIT	p value	MICT - SIT	p value
								Pre vs. Post	0.0003	Pre vs. Post	<0.0001	Pre	0.2289
								Pre vs. 24h Post	0.5388	Pre vs. 24h Post	0.5494	Post	0.0102
								Post vs. 24h Post	0.0008	Post vs. 24h Post	0.0001	24h Post	0.8307
	2-way ANOVA	P RyR1/RyR1	e	Time < 0.0001	< 0.0001	Passed	Sidak's multiple comparisons	MICT	p value	SIT	p value	MICT - SIT	p value
								Pre vs. Post	>0.9999	Pre vs. Post	0.0001	Pre	>0.9999
								Pre vs. 24h Post	>0.9999	Pre vs. 24h Post	0.8489	Post	<0.0001
								Post vs. 24h Post	>0.9999	Post vs. 24h Post	<0.0001	24h Post	0.9541
	2-way ANOVA	DNP/RyR1	f	Time < 0.0001	< 0.0001	Passed	Sidak's multiple comparisons	MICT	p value	SIT	p value	MICT - SIT	p value
								Pre vs. Post	0.5488	Pre vs. Post	<0.0001	Pre	0.3267
								Pre vs. 24h Post	>0.9999	Pre vs. 24h Post	0.8489	Post	<0.0001
								Post vs. 24h Post	0.6126	Post vs. 24h Post	<0.0001	24h Post	0.7054
	2-way ANOVA	CyNO/RyR1	g	Time < 0.0001	< 0.0001	Passed	Sidak's multiple comparisons	MICT	p value	SIT	p value	MICT - SIT	p value
								Pre vs. Post	<0.0001	Pre vs. Post	<0.0001	Pre	0.9541
								Pre vs. 24h Post	>0.9999	Pre vs. 24h Post	0.9071	Post	<0.0001
								Post vs. 24h Post	<0.0001	Post vs. 24h Post	<0.0001	24h Post	>0.9999
	2-way ANOVA	Calstabin1/RyR1	h	Time < 0.0001	< 0.0001	Passed	Sidak's multiple comparisons	MICT	p value	SIT	p value	MICT - SIT	p value
								Pre vs. Post	0.6344	Pre vs. Post	<0.0001	Pre	0.679
								Pre vs. 24h Post	0.5034	Pre vs. 24h Post	0.4845	Post	<0.0001
								Post vs. 24h Post	0.5559	Post vs. 24h Post	<0.0001	24h Post	0.3808
	2-way ANOVA	PGC-1	k	Time: 0.0021	0.5992	Passed
	2-way ANOVA	CI	l	Time: 0.0235	0.0402	Passed	Sidak's multiple comparisons	MICT	p value	SIT	p value	MICT - SIT	p value
								Pre vs. Post	0.6997	Pre vs. Post	0.1436	Pre	0.1025
								Pre vs. 24h Post	0.9834	Pre vs. 24h Post	0.015	Post	0.9307
								Post vs. 24h Post	0.7798	Post vs. 24h Post	0.1332	24h Post	0.9094
	2-way ANOVA	CII	m	Time: 0.0012	0.0297	Passed	Sidak's multiple comparisons	MICT	p value	SIT	p value	MICT - SIT	p value
								Pre vs. Post	0.5872	Pre vs. Post	0.9942	Pre	0.0141
								Pre vs. 24h Post	0.3885	Pre vs. 24h Post	0.0055	Post	0.0289
								Post vs. 24h Post	0.9756	Post vs. 24h Post	0.0006	24h Post	0.816
	2-way ANOVA	CIII	n	Time: 0.0308	0.6032	Passed
	2-way ANOVA	CIV	o	Time: 0.0084	0.3832	Passed
	2-way ANOVA	CV	p	Time: 0.0792	0.9902	Passed
			Figure 2		p value	Normality
							Post hoc tests		p value
		1-way ANOVA			Main effect	Shapiro-Wilk test
	1-way ANOVA	DNP/RyR1	d		<0.0001	Passed	Tukey's multiple comparisons	CTRL vs. S-MICT	0.4091
								CTRL vs. S-SIT	<0.0001
								S-MICT vs. S-SIT	<0.0001
	Kruskal-Wallis test ANOVA	CyNO/RyR1	e		0.001	Failed	Dunn's multiple comparisons test	CTRL vs. S-MICT	0.6353
								CTRL vs. S-SIT	<0.0001
								S-MICT vs. S-SIT	<0.0001
	1-way ANOVA	Calstabin1/RyR1	f		<0.0001	Passed	Tukey's multiple comparisons	CTRL vs. S-MICT	0.7857
								CTRL vs. S-SIT	<0.0001
								S-MICT vs. S-SIT	<0.0001
	1-way ANOVA	Ca Caffeine	h		0.0032	Passed	Tukey's multiple comparisons	CTRL vs. S-MICT	0.9504
								CTRL vs. S-SIT	0.0103
								S-MICT vs. S-SIT	0.0053
	1-way ANOVA	D1ER	j		0.0106	Passed	Tukey's multiple comparisons	CTRL vs. S-MICT	0.4004
								CTRL vs. S-SIT	0.0473
								S-MICT vs. S-SIT	0.0097
	1-way ANOVA	STIM1	l		0.3628	Passed
	1-way ANOVA	SR stock Tg	n		0.1407	Passed
	1-way ANOVA	SOCE	o		0.7336	Passed
			Figure 3		p value	Normality
					Main effect	Shapiro-Wilk test	Post hoc tests		p value
	1-way ANOVA	DNP/RyR1	b		0.0681	Passed
	1-way ANOVA	CyNO/RyR1	c		0.0033	Passed	Tukey's multiple comparisons	CTRL vs. S-SIT	0.0035
								CTRL vs. S-SIT S107	0.0175
								S-SIT vs. S-SIT S107	0.4608
	1-way ANOVA	Calstabin1/RyR1	d		0.0235	Passed	Tukey's multiple comparisons	CTRL vs. S-SIT	0.094
								CTRL vs. S-SIT S107	0.4061
								S-SIT vs. S-SIT S107	0.0208
	1-way ANOVA	SR Ca2+	e		0.0146	Passed	Tukey's multiple comparisons	CTRL vs. S-SIT	0.0158
								CTRL vs. S-SIT S107	0.8487
								S-SIT vs. S-SIT S107	0.0517
	1-way ANOVA	CI	g		0.0011	Passed	Tukey's multiple comparisons	CTRL vs. S-MICT	0.9813
								CTRL vs. S-MICT S107	0.6655
								CTRL vs. S-SIT	0.002
								CTRL vs. S-SIT S107	0.9487
								S-MICT vs. S-MICT S107	0.8983
								S-MICT vs. S-SIT	0.0094
								S-MICT vs. S-SIT S107	0.7869
								S-MICT S107 vs. S-SIT	0.223
								S-MICT S107 vs. S-SIT S107	0.4277
								S-SIT vs. S-SIT S107	0.0035
	1-way ANOVA	CII	h		0.007	Passed	Tukey's multiple comparisons	CTRL vs. S-MICT	0.9826
								CTRL vs. S-MICT S107	0.9825
								CTRL vs. S-SIT	0.005
								CTRL vs. S-SIT S107	0.915
								S-MICT vs. S-MICT S107	>0.9999
								S-MICT vs. S-SIT	0.0218
								S-MICT vs. S-SIT S107	0.9942
								S-MICT S107 vs. S-SIT	0.0959
								S-MICT S107 vs. S-SIT S107	0.999
								S-SIT vs. S-SIT S107	0.1654
	1-way ANOVA	CIII	i		0.0041	Passed	Tukey's multiple comparisons	CTRL vs. S-MICT	>0.9999
								CTRL vs. S-MICT S107	>0.9999
								CTRL vs. S-SIT	0.0099
								CTRL vs. S-SIT S107	0.9598
								S-MICT vs. S-MICT S107	>0.9999
								S-MICT vs. S-SIT	0.0146
								S-MICT vs. S-SIT S107	0.9557
								S-MICT S107 vs. S-SIT	0.061
								S-MICT S107 vs. S-SIT S107	0.9704
								S-SIT vs. S-SIT S107	0.0135
	1-way ANOVA	CIV	j		0.0003	Passed	Tukey's multiple comparisons	CTRL vs. S-MICT	0.9758
								CTRL vs. S-MICT S107	0.8293
								CTRL vs. S-SIT	0.0004
								CTRL vs. S-SIT S107	0.984
								S-MICT vs. S-MICT S107	0.9788
								S-MICT vs. S-SIT	0.0024
								S-MICT vs. S-SIT S107	0.8652
								S-MICT S107 vs. S-SIT	0.0484
								S-MICT S107 vs. S-SIT S107	0.6772
								S-SIT vs. S-SIT S107	0.0017
	1-way ANOVA	CV	k		0.0082	Passed	Tukey's multiple comparisons	CTRL vs. S-MICT	0.926
								CTRL vs. S-MICT S107	0.7016
								CTRL vs. S-SIT	0.0089
								CTRL vs. S-SIT S107	0.9964
								S-MICT vs. S-MICT S107	0.9696
								S-MICT vs. S-SIT	0.0625
								S-MICT vs. S-SIT S107	0.8618
								S-MICT S107 vs. S-SIT	0.4389
								S-MICT S107 vs. S-SIT S107	0.6427
								S-SIT vs. S-SIT S107	0.0245
	1-way ANOVA	SCs	m		0.0322	Passed	Tukey's multiple comparisons	CTRL vs. S-MICT	0.2796
								CTRL vs. S-SIT	0.0269
								S-MICT vs. S-SIT	0.2234
	1-way ANOVA	Vn and III2 + IV1	n		0.0003	Passed	Tukey's multiple comparisons	CTRL vs. S-MICT	0.0004
								CTRL vs. S-SIT	0.0007
								S-MICT vs. S-SIT	0.5595
	1-way ANOVA	III2 + IV2	o		0.007	Passed	Tukey's multiple comparisons	CTRL vs. S-MICT	0.0334
								CTRL vs. S-SIT	0.0064
								S-MICT vs. S-SIT	0.3468
	1-way ANOVA	II	p		0.1564	Passed
	1-way ANOVA	Mito Area	r		0.003	Passed	Sidak's multiple comparisons	CTRL vs. S-SIT	0.0325
								S-MICT vs. S-SIT	0.0009
								S-SIT vs. S-SIT S107	0.0071
	1-way ANOVA	MP_L	s		0.0065	Passed	Sidak's multiple comparisons	CTRL vs. S-MICT	0.179
								CTRL vs. S-SIT	0.0036
								CTRL vs. S-SIT S107	0.3742
								S-MICT vs. S-SIT	0.2543
								S-MICT vs. S-SIT S107	0.9885
								S-SIT vs. S-SIT S107	0.1962
	1-way ANOVA	NP	t		0.0031	Passed	Sidak's multiple comparisons	CTRL vs. S-MICT	0.9766
								CTRL vs. S-SIT	0.0034
								CTRL vs. S-SIT S107	0.813
								S-MICT vs. S-SIT	0.0113
								S-MICT vs. S-SIT S107	0.96
								S-SIT vs. S-SIT S107	0.05
	1-way ANOVA	NSP	u		0.0009	Passed	Sidak's multiple comparisons	CTRL vs. S-MICT	0.1256
								CTRL vs. S-SIT	0.0005
								CTRL vs. S-SIT S107	0.1029
								S-MICT vs. S-SIT	0.0583
								S-MICT vs. S-SIT S107	0.9901
								S-SIT vs. S-SIT S107	0.148
	1-way ANOVA	NSE	v		0.001	Passed	Sidak's multiple comparisons	CTRL vs. S-MICT	0.0517
								CTRL vs. S-SIT	0.0005
								CTRL vs. S-SIT S107	0.0931
								S-MICT vs. S-SIT	0.1563
								S-MICT vs. S-SIT S107	0.9997
								S-SIT vs. S-SIT S107	0.1793
	1-way ANOVA	SE	w		0.0076	Passed	Sidak's multiple comparisons	CTRL vs. S-MICT	0.2152
								CTRL vs. S-SIT	0.0042
								CTRL vs. S-SIT S107	0.1863
								S-MICT vs. S-SIT	0.2428
								S-MICT vs. S-SIT S107	0.9942
								S-SIT vs. S-SIT S107	0.4318
	Unpaired t-test	NADH	x		0.0443	Passed
	Unpaired t-test	NAD	y		0.0776	Passed
	Unpaired t-test	NAD/NADH	z		0.2608	Passed
			Figure 5		p value	Normality
					Main effect	Shapiro-Wilk test	Post hoc tests		p value
	1-way ANOVA	C2C12 Mito Ca ampl during	f		0.0217	Passed	Tukey's multiple comparisons	CTRL vs. S-MICT	0.0448
								CTRL vs. S-SIT	0.0258
								CTRL vs. S-SIT S107	0.4724
								CTRL vs. S-SIT MTX	0.7032
								S-MICT vs. S-SIT	0.9998
								S-MICT vs. S-SIT S107	0.4799
								S-MICT vs. S-SIT MTX	0.494
								S-SIT vs. S-SIT S107	0.447
								S-SIT vs. S-SIT MTX	0.4817
								S-SIT S107 vs. S-SIT MTX	0.9998
	1-way ANOVA	C2C12 Mito Ca ampl after	g		<0.0001	Passed	Tukey's multiple comparisons	CTRL vs. S-MICT	0.2825
								CTRL vs. S-SIT	<0.0001
								CTRL vs. S-SIT S107	0.4279
								CTRL vs. S-SIT MTX	0.9806
								S-MICT vs. S-SIT	0.0273
								S-MICT vs. S-SIT S107	0.9819
								S-MICT vs. S-SIT MTX	0.1844
								S-SIT vs. S-SIT S107	0.0028
								S-SIT vs. S-SIT MTX	0.0002
								S-SIT S107 vs. S-SIT MTX	0.2782
	1-way ANOVA	FDB Mito Ca ampl during	k		0.0473	Passed	Tukey's multiple comparisons	CTRL vs. S-MICT	0.6336
								CTRL vs. S-SIT	0.0441
								S-MICT vs. S-SIT	0.1453
	1-way ANOVA	FDB Mito Ca ampl after	l		0.0297	Passed	Tukey's multiple comparisons	CTRL vs. S-MICT	0.9852
								CTRL vs. S-SIT	0.0402
								S-MICT vs. S-SIT	0.0492
	1-way ANOVA	C2C12 P PDH/PDH	n		0.0017	Passed	Sidak's multiple comparisons	CTRL vs. S-MICT	0.9938
								CTRL vs. S-SIT	0.0013
								S-SIT vs. S-SIT S107	0.0469
								S-SIT vs. S-SIT MXT	0.0074
	2-way ANOVA	Human P PDH/PDH	p		0.015	Passed	Sidak's multiple comparisons	MICT		SIT		MICT - SIT
								Pre vs. Post	0.4741	Pre vs. Post	0.0037	Pre	0.9787
								Pre vs. 24h post	0.5557	Pre vs. 24h post	0.9999	Post	0.03
								Post vs. 24h post	0.9217	Post vs. 24h post	0.1209	24h post	0.9172
			Figure 6		p value	Normality
					Main effect	Shapiro-Wilk test	Post hoc tests		p value
	1-way ANOVA	MCU	d		<0.0001	Passed	Tukey's multiple comparisons	si-CTRL vs. S-SIT si-CTRL	0.9393
								si-CTRL vs. S-SIT si-MCU	0.0002
								S-SIT si-CTRL vs. S-SIT si-MCU	0.0003
	1-way ANOVA	CI	e		0.0029	Passed	Tukey's multiple comparisons	si-CTRL vs. S-SIT si-CTRL	0.0204
								si-CTRL vs. S-SIT si-MCU	0.6073
								S-SIT si-CTRL vs. S-SIT si-MCU	0.003
	1-way ANOVA	CII	f		0.0682	Passed
	1-way ANOVA	CIII	g		0.0979	Passed
	1-way ANOVA	CIV	h		0.0052	Passed	Tukey's multiple comparisons	si-CTRL vs. S-SIT si-CTRL	0.0057
								si-CTRL vs. S-SIT si-MCU	0.0261
								S-SIT si-CTRL vs. S-SIT si-MCU	0.7282
	1-way ANOVA	CV	i		0.237	Passed																																										qwddddd
			Figure S1
		2-way ANOVA		Main effect	Interaction
	2-way ANOVA	VAL	b	Time: 0.0132	0.6755	Passed
	2-way ANOVA	M-wave	c	Time: 0.6308	0.3295	Passed
	2-way ANOVA	100 Hz	d	Time <0.0001	0.0022	Passed	Sidak's multiple comparisons	MICT	p value	SIT	p value	MICT - SIT	p value
								Pre vs. Post	0.0028	Pre vs. Post	0.0007	Pre	0.9967
								Pre vs. 24h Post	0.1869	Pre vs. 24h Post	0.0645	Post	0.0308
								Post vs. 24h Post	0.0299	Post vs. 24h Post	0.0006	24h Post	0.9783
	2-way ANOVA	10 Hz	e	Time < 0.0001	< 0.0001	Passed	Sidak's multiple comparisons	MICT	p value	SIT	p value	MICT - SIT	p value
								Pre vs. Post	0.0006	Pre vs. Post	<0.0001	Pre	0.8903
								Pre vs. 24h Post	0.3138	Pre vs. 24h Post	0.0103	Post	0.0074
								Post vs. 24h Post	0.0002	Post vs. 24h Post	<0.0001	24h Post	0.9995
	2-way ANOVA	DHPR	h	Time: 0.5472	0.6097	Passed
	2-way ANOVA	SERCA-2a	i	Time: 0.4106	0.1428	Passed
	2-way ANOVA	SERCA-1	j	Time: 0.0857	0.035	Passed	Sidak's multiple comparisons	MICT	p value	SIT	p value	MICT - SIT	p value
								Pre vs. Post	0.8425	Pre vs. Post	0.1442	Pre	0.6602
								Pre vs. 24h Post	0.1895	Pre vs. 24h Post	0.9723	Post	0.0587
								Post vs. 24h Post	0.2648	Post vs. 24h Post	0.1295	24h Post	0.9996
	2-way ANOVA	CaMKII	l	Time: 0.0180	0.3174	Passed
	2-way ANOVA	NRF1	n	Time: 0.2935	0.5667	Passed
	2-way ANOVA	Tfam	o	Time: 0.2409	0.5252	Passed
	2-way ANOVA	OPA1	q	Time: 0.4532	0.4354	Passed
	2-way ANOVA	OPA1 % Long form	r	Time: 0.4747	0.082	Passed
	2-way ANOVA	DRP1	s	Time: 0.5472	0.6097	Passed
			Figure S2	p value		Normality
				Main effect		Shapiro-Wilk test			p value
	1-way ANOVA	P AMPK/AMPK	d	0.0434		Passed	Tukey's multiple comparisons	CTRL vs. S-MICT	0.1096
								CTRL vs. S-SIT	0.0295
	1-way ANOVA	VEFG	e	0.0002		Passed	Tukey's multiple comparisons	CTRL vs. S-MICT	0.0387
								CTRL vs. S-SIT	0.0002
								S-MICT vs. S-SIT	0.0754
	1-way ANOVA	Lactate	f	<0.0001		Passed	Tukey's multiple comparisons	CTRL vs. S-MICT	0.0003
								CTRL vs. S-SIT	<0.0001
								S-MICT vs. S-SIT	0.0239
	1-way ANOVA	PGC-1 0h	h (PGC1)	0.0047		Passed	Tukey's multiple comparisons	CTRL vs. S-MICT	0.9822
								CTRL vs. S-SIT	0.0067
								S-MICT vs. S-SIT	0.0213
	1-way ANOVA	NRF-1 Oh	h (NRF1)	0.0123		Passed	Tukey's multiple comparisons	CTRL vs. S-MICT	0.9388
								CTRL vs. S-SIT	0.0121
								S-MICT vs. S-SIT	0.0157
	1-way ANOVA	Tfam 0h	h (Tfam)	0.0331		Passed	Tukey's multiple comparisons	CTRL vs. S-MICT	0.1787
								CTRL vs. S-SIT	0.4129
								S-MICT vs. S-SIT	0.0261
	1-way ANOVA	PGC-1 3h	i (PGC1)	0.2128		Passed
	1-way ANOVA	NRF-1 3h	i (NRF1)	0.8392		Passed
	1-way ANOVA	Tfam 3h	i (Tfam)	0.2062		Passed
	1-way ANOVA	PGC-1 6h	j (PGC1)	0.2779		Passed
	1-way ANOVA	NRF-1 6h	j (NRF1)	0.431		Passed
	1-way ANOVA	Tfam 6h	j (Tfam)	0.7247		Passed
	1-way ANOVA	PGC-1 PROT 72h	m	<0.0001		Passed	Tukey's multiple comparisons	CTRL vs. S-MICT	0.0067
								CTRL vs. S-SIT	<0.0001
								S-MICT vs. S-SIT	0.001
	1-way ANOVA	CaMKII	n	0.0031		Passed	Tukey's multiple comparisons	CTRL vs. S-MICT	0.0318
								CTRL vs. S-SIT	0.0027
								S-MICT vs. S-SIT	0.3744
	1-way ANOVA	NRF1 PROT 72h	p	0.0025		Passed	Tukey's multiple comparisons	CTRL vs. S-MICT	0.1861
								CTRL vs. S-SIT	0.0018
								S-MICT vs. S-SIT	0.0696
	1-way ANOVA	Mito Perimeter Mtitotracker green	r	<0.0001		Passed	Tukey's multiple comparisons	CTRL vs. S-MICT	0.2777
								CTRL vs. S-SIT	0.0251
								CTRL vs. S-SIT+S107	0.1221
								S-MICT vs. S-SIT	0.0003
								S-MICT vs. S-SIT+S107	0.9625
								S-SIT vs. S-SIT+S107	<0.0001
	1-way ANOVA	Mito Area Mtitotracker green	s	<0.0001		Passed	Tukey's multiple comparisons	CTRL vs. S-MICT	0.2807
								CTRL vs. S-SIT	0.0058
								CTRL vs. S-SIT+S107	0.1581
								S-MICT vs. S-SIT	<0.0001
								S-MICT vs. S-SIT+S107	0.9854
								S-SIT vs. S-SIT+S107	<0.0001
		Figure S4		p value		Normality
				Main effect		Shapiro-Wilk test
	1-way ANOVA	SERCA1 input	b	0.4618		Passed
	1-way ANOVA	SLN input	c	0.3221		Passed
	1-way ANOVA	Co-IP SERCA1/SLN	d	0.0745		Passed
	1-way ANOVA	ATPase	h	<0.0001	Passed	Passed	Tukey's multiple comparisons	CTRL vs. S-SIT	<0.0001
								CTRL vs. S-SIT S107	0.0659
								S-SIT vs. S-SIT S107	0.0001
	1-way ANOVA	ATP	i	0.0003	Passed	Passed	Tukey's multiple comparisons	CTRL vs. S-SIT	0.0004
								CTRL vs. S-SIT S107	0.0016
								S-SIT vs. S-SIT S107	0.7675
