# Supplementary material for: Acute RyR1 Ca2+ leak enhances NADH-linked mitochondrial respiratory capacity
Source: Nat Commun. 2021 Dec 10;12:7219. doi: 10.1038/s41467-021-27422-1 (PMC8664928; doi:10.1038/s41467-021-27422-1)
Supplement: Supplementary file 10 — Source Data [file 41467_2021_27422_MOESM10_ESM.zip]

Archive with 23 entries (22 files):
- Data Source file/
- Data Source file/~$Figure 3.xlsx
- __MACOSX/Data Source file/._~$Figure 3.xlsx
- Data Source file/.DS_Store
- __MACOSX/Data Source file/._.DS_Store
- Data Source file/Figure 1.xlsx
- __MACOSX/Data Source file/._Figure 1.xlsx
- Data Source file/Figure S1.xlsx
- __MACOSX/Data Source file/._Figure S1.xlsx
- Data Source file/Figure 6.xlsx
- __MACOSX/Data Source file/._Figure 6.xlsx
- Data Source file/Figure 5.xlsx
- __MACOSX/Data Source file/._Figure 5.xlsx
- Data Source file/~$Figure 6.xlsx
- __MACOSX/Data Source file/._~$Figure 6.xlsx
- Data Source file/Figure S2.xlsx
- __MACOSX/Data Source file/._Figure S2.xlsx
- Data Source file/Figure 2.xlsx
- __MACOSX/Data Source file/._Figure 2.xlsx
- Data Source file/Figure S4.xlsx
- __MACOSX/Data Source file/._Figure S4.xlsx
- Data Source file/Figure 3.xlsx
- __MACOSX/Data Source file/._Figure 3.xlsx
