# Supplementary material for: Acute RyR1 Ca2+ leak enhances NADH-linked mitochondrial respiratory capacity
Source: Nat Commun. 2021 Dec 10;12:7219. doi: 10.1038/s41467-021-27422-1 (PMC8664928; doi:10.1038/s41467-021-27422-1)
Supplement: Supplementary file 10 — Source Data [file 41467_2021_27422_MOESM10_ESM.zip › Data Source file/Figure 1.xlsx]

## Sheet: Fig.1 B
MVC human
	MICT								SIT
Pre	287.8	405.4	436	269.8	353.2	335.9	325.1	318.7	432.8	389.4	303.6	409.2	316.6	373.6	303.6	394.9
Post	204.1	336.7	349.1	215.3	225.4	271.3	261	249.6	167.2	308.4	203.4	290.9	226.7	247	158.1	244.7
24h Post	299.9	352.8	371	240.6	335.5	319.9	322.4	310	387.5	379	281.9	394.3	285.5	366.5	296.8	361.8

## Sheet: Fig.1C
10Hz/100Hz human
	MICT							SIT
Pre	81.0854	108.93	103.88	103.085	104.023	84.8679	93.4251	111.395	121.436	103.472	102.313	108.041	119.85	83.6706	114.578
Post	67.834	73.1069	65.612	80.3609	66.8687	52.0548	56.3986	33.7474	30.5361	45.1899	49.3771	47.4359	65.8768	24.8157	56.3989
24h Post	79.638	107.692	102.526	103.518	114.678	92.5957	93.3385	105.043	132.412	95.8501	108.887	104.085	102.039	76.8092	112.213

## Sheet: Fig.1D
RyR1-Calstabin1 Co-immunoprecipitation human

## Sheet: Fig.1E
P RyR1 Ser 2844 / RyR1
	MICT								SIT
Pre	0	0.2	0	0	0	0.1	0	0.1	0	0	0.1	0.1	0	0	0.1	0.1
Post	0.1	0.1	0	0	0.1	0	0.1	0	0.7	1.2	0.8	0.6	0.7	0.5	1	0.7
24h Post	0	0	0	0.1	0.1	0.1	0	0.1	0	0.1	0.1	0	0	0.1	0.1	0.1

## Sheet: Fig.1F
DNP/RyR1 human
	MICT								SIT
Pre	0.1	0	0.1	0	0.1	0.1	0	0	0.1	0	0.1	0.1	0.1	0.1	0.1	0.1
Post	0	0.1	1	0.1	0.1	0	0.1	0	4.3	4.6	3.8	4	3.8	4.2	3.9	4
24h Post	0.1	0	0	0.1	0	0.1	0.1	0	0	0.1	0.1	0.1	0.1	0.1	0.1	0

## Sheet: Fig.1G
Cys NO/ RyR1
	MICT								SIT
Pre	0	0.1	0	0.1	0.1	0.1	0	0.1	0.1	0	0.1	0	0	0.1	0.1	0
Post	0.4	0.6	0.5	0.6	0.5	0.5	0.5	0.4	3.3	3.6	3.5	3.4	3.2	3.5	3.2	3
24h Post	0	0.1	0	0.1	0	0.1	0.1	0.1	0	0.1	0.1	0	0.1	0	0.1	0.1

## Sheet: Fig.1H
Calstabin1/ RyR1
	MICT								SIT
Pre	3.4	4.3	4.5	3.7	4.2	4	3.9	3.7	3.8	4	3.6	3.8	4	3.7	3.6	4
Post	3.8	3.7	3.8	4	3.7	4	3.9	3.7	1	1.2	1	1.3	1.5	1	1.2	2
24h Post	4	3.8	3.4	3.8	3.5	3.9	3.6	3.9	4	4.3	3.8	4.6	3.8	4	3.5	3.7

## Sheet: Fig.1I
PGC1 human

## Sheet: Fig.1J
OXPHOS human

## Sheet: Fig.1K
PGC1 human
	MICT								SIT
Pre	125.6	161.024	81.933	95.6674	96.5293	89.5237	88.4949	61.2272	106.792	145.398	97.5618	76.8496	101.594	118.73	76.6528	109.682
Post	196.74	203.985	161.798	192.733	141.823	164.855	81.8121	97.4501	186.946	180.807	160.325	186.668	117.183	215.865	140.144	129.296
24h Post	311.755	165.875	180.602	226.891	97.3458	128.656	76.7857	94.3294	105.568	103.577	187.139	114.761	101.647	122.189	202.685	206.94

[truncated: 5 more sheets: Fig.1L, Fig.1M, Fig.1N, Fig.1O, Fig.1P]
