# Supplementary material for: Acute RyR1 Ca2+ leak enhances NADH-linked mitochondrial respiratory capacity
Source: Nat Commun. 2021 Dec 10;12:7219. doi: 10.1038/s41467-021-27422-1 (PMC8664928; doi:10.1038/s41467-021-27422-1)
Supplement: Supplementary file 10 — Source Data [file 41467_2021_27422_MOESM10_ESM.zip › Data Source file/Figure S1.xlsx]

## Sheet: Fig.S1A
Subject characteristics
	MICT					SIT
	Subjects	Age	Body mass (kg)	Height (cm)	VO2max (ml/kg/min)		Age	Body mass (kg)	Height (cm)	VO2max (ml/kg/min)
						Subjects
	1	23	67.3	182	54.1	1	19	67.2	172	64.1
	2	24	69.2	177	56.1	2	30	87.7	182	47.6
	3	23	75.3	171	58.1	3	28	83.2	183	56.6
	4	24	68	178	54	4	24	80.2	174	49.8
	5	20	75	171	49.7	5	23	82	174	49.8
	6	24	72.4	189	48.1	6	24	79.7	180	53
	7	18	82.5	191	46.2	7	26	66.9	172	54.3
	8	24	74.7	187	63	8	23	77.2	184	47.9
	moyenne	23	181	73	54	moyenne	25	178	78	53
	SD	2	8	5	6	SD	4	5	7	6

## Sheet: Fig.S1B
Voluntary activation level (VAL) human
		MICT							SIT
	Pre	99.9953	93.7607	94.8688	94.5274	93.4675	97.7189	96.1055	94.2294	96.1352	89.734	93.4196	96.22	98.3364	90.1735	96.8479
	Post	85.8625	88.1166	88.717	86.4271	89.9845	94.6184	93.7952	61.2836	93.4732	89.6973	95.0048	91.35	96.2607	68.1186	90.0211
	24h Post	98.5671	92.2457	91.6041	92.34	92.3783	96.8372	93.9898	92.069	86.231	91.2316	98.765	93.81	98.9018	92.352	95.466

## Sheet: Fig.S1C
M-Wave human
		MICT							SIT
	Pre	5.4	2.6	13.8	8.4	15	6.4	11.2	15	4.4	2.2	4.4	8.4	12	4.2	7.4
	Post	5	2.2	11.8	9	11.4	6.6	10	12	4	4.8	5	7.8	12.8	5	10.2
	24h Post	5.4	7	12.4	9	10.2	6.8	11	14.6	3.6	4.4	6.2	7.8	13.4	4.2	7.8

## Sheet: Fig.S1D
100 Hz Doublet human
		MICT							SIT
	Pre	125.3	174.7	159.8	100.5	124.3	124.9	130.8	136.9	90.5	144	168.6	125.6	119.9	143.3	126.9
	Post	77.1	141.3	120.1	94.2	99	102.2	88.3	48.3	42.9	79	88.3	62.4	63.3	40.7	113.3
	24h Post	132.6	161.2	146.5	99.5	105.6	117.5	129.1	126.9	79.6	149.4	151.9	112.6	117.7	121.6	126.1

## Sheet: Fig.S1E
10 Hz Doublet human
		MICT							SIT
	Pre	101.6	190.3	166	103.6	129.3	106	122.2	152.5	109.9	149	172.5	135.7	143.7	119.9	145.4
	Post	52.3	103.3	78.8	75.7	66.2	53.2	49.8	16.3	13.1	35.7	43.6	29.6	41.7	10.1	63.9
	24h Post	105.6	173.6	150.2	103	121.1	108.8	120.5	133.3	105.4	143.2	165.4	117.2	120.1	93.4	141.5

## Sheet: Fig.S1F
SERCA control on RyR1 Immunoprecipitations

## Sheet: Fig.S1G
DHPR/ SERCA-2a/ SERCA1 human

## Sheet: Fig.S1H
Quantification DHPR
		MICT						SIT
	Pre	107.202	92.7983	40.7088	194.487	95.3045	69.4999	90.8228	67.1188	41.0986	102.687	124.026	55.3373
	Post	108.586	109.143	40.9432	145.373	83.1911	55.8694	89.4824	48.7445	34.0166	99.1654	38.5856	63.6993
	24h Post	102.713	66.4092	54.9782	153.629	126.798	70.3285	93.9447	95.7572	42.0375	122.495	103.817	56.9859

## Sheet: Fig.S1I
SERCA-2a human
		MICT								SIT
	Pre	157.93	63.0699	78.4697	100.53	50.1475	104.162	284.931	206.45	40.7458	61.5061	31.4607	107.813	408.887	243.361	150.058	101.856
	Post	239.76	104.356	70.9782	119.349	42.8309	209.711	118.835	186.354	48.4874	89.4662	64.2637	80.3818	496.597	332.434	119.887	140.133
	24h Post	175.794	80.6197	107.028	151.991	70.3427	53.592	134.751	175.032	81.3269	103.622	58.8886	134.599	418.346	438.99	219.079	113.338

## Sheet: Fig.S1J
SERCA1 human
		MICT								SIT
	Pre	160.262	136.909	30.2711	72.5574	111.992	77.7233	110.786	99.4988	79.0266	57.4483	29.3396	63.3256	109.81	156.994	80.164	53.0905
	Post	106.18	159.462	29.7173	67.8601	76.8889	103.596	74.2179	130.431	48.9166	68.1273	15.5666	8.60021	104.609	39.6411	16.1822	60.3305
	24h Post	75.8431	117.128	40.4529	87.1556	59.6454	67.4899	86.7267	84.4368	48.9469	51.8645	56.9817	67.3487	84.2134	112.516	93.4888	94.7703

[truncated: 9 more sheets: Fig.S1K, Fig.S1L, Fig.S1M, Fig.S1N, Fig.S1O, Fig.S1P, Fig.S1Q, Fig.S1R, Fig.S1S]
