# Supplementary material for: Acute RyR1 Ca2+ leak enhances NADH-linked mitochondrial respiratory capacity
Source: Nat Commun. 2021 Dec 10;12:7219. doi: 10.1038/s41467-021-27422-1 (PMC8664928; doi:10.1038/s41467-021-27422-1)
Supplement: Supplementary file 10 — Source Data [file 41467_2021_27422_MOESM10_ESM.zip › Data Source file/Figure 6.xlsx]

## Sheet: Fig.6A
Characterisation of si-MCU C2C12

## Sheet: Fig.6B
Mitochondrial Ca2+ curves si-MCU C2C12				si-CTRL	si-MCU
			1	0.996495	0.999647
			2	0.997923	1.00092
			3	0.997637	1.00344
			4	0.994901	1.00318
			5	0.997	1.00107
			6	1.00078	1.00699
			7	0.99991	0.999953
			8	1.00197	1.00478
			9	1.00013	1.00369
			10	0.999778	1.00762
			11	1.00011	1.00562
			12	0.999275	1.00553
			13	1.00046	1.00433
			14	0.997018	1.00228
			15	0.997556	1.00974
			16	0.996827	1.00579
			17	0.996407	1.01284
			18	0.996483	1.00967
			19	0.99438	1.00742
			20	0.990257	1.007
			21	0.996988	1.00731
			22	0.994801	1.00771
			23	0.998533	1.01147
			24	0.996678	1.00812
			25	0.998157	1.00814
			26	0.997305	1.01053
			27	0.998666	1.01461
			28	0.998495	1.0092
			29	0.998526	1.01525
			30	0.999896	1.00972
			31	0.999784	1.0078
			32	1.00106	1.01466
			33	0.9991	1.01538
			34	1.00109	1.01255
			35	1.00242	1.00804
			36	1.00228	1.0103
			37	0.99933	1.01114
			38	0.998748	1.00815
			39	1.00228	1.0093
			40	1.00407	1.0115
			41	0.999495	1.01578
			42	0.99903	1.01772
			43	0.991283	1.30967
			44	2.13088	1.58336
			45	2.27049	1.65916
			46	2.23939	1.68299
			47	2.22624	1.67658
			48	2.20912	1.67305
			49	2.20036	1.65698
			50	2.19102	1.62856
			51	2.18041	1.61397
			52	2.18064	1.61981
			53	2.18457	1.61182
			54	2.1918	1.608
			55	2.19631	1.58469
			56	2.19555	1.577
			57	2.20032	1.57102
			58	2.19639	1.58115
			59	2.19812	1.58137
			60	2.2011	1.57807
			61	2.19972	1.56045
			62	2.19309	1.54483
			63	2.20484	1.54377
			64	2.19568	1.55012
			65	2.19273	1.5602
			66	2.19519	1.5565
			67	2.19324	1.55516
			68	2.19054	1.53619
			69	2.18648	1.52204
			70	2.18551	1.52115
			71	2.18166	1.53176
			72	2.17801	1.54032
			73	2.17787	1.53519
			74	2.16982	1.53176
			75	2.17007	1.52306
			76	2.16969	1.51027
			77	2.16487	1.50692
			78	2.15922	1.50892
			79	2.16216	1.5183
			80	2.15486	1.50766
			81	2.15329	1.50511
			82	2.15153	1.50578
			83	2.15407	1.48276
			84	2.14605	1.47578
			85	2.14617	1.48798
			86	2.14114	1.4889
			87	2.14005	1.48657
			88	2.13632	1.48552
			89	2.1348	1.46134
			90	2.1376	1.45926
			91	2.12946	1.47083
			92	2.12549	1.46848
			93	2.13317	1.46078
			94	2.1272	1.44186
			95	2.12149	1.44042
			96	2.12215	1.44434
			97	2.11898	1.44783
			98	2.11509	1.42896
			99	2.11388	1.42126
			100	2.1121	1.41964
			101	2.10416	1.42544
			102	2.09917	1.42009
			103	2.10219	1.40704
			104	2.09626	1.4037
			105	2.09166	1.41332
			106	2.09242	1.39708
			107	2.09262	1.38598
			108	2.08765	1.39031
			109	2.08515	1.38892
			110	2.08647	1.38014
			111	2.08176	1.38263
			112	2.0816	1.37518
			113	2.07315	1.3735
			114	2.07483	1.36998
			115	2.07148	1.36633
			116	2.06834	1.36922
			117	2.06697	1.36167
			118	2.06749	1.35708
			119	2.05603	1.36129
			120	2.05848	1.35432
			121	2.0527	1.34488
			122	2.0497	1.34935
			123	2.04485	1.34897
			124	2.0445	1.34095
			125	2.04186	1.3418
			126	2.03616	1.33811
			127	2.03995	1.33723
			128	2.03611	1.33974
			129	2.03215	1.33372
			130	2.02398	1.32996
			131	2.02796	1.32837
			132	2.02481	1.32861
			133	2.02515	1.3194
			134	2.02132	1.32604
			135	2.00961	1.31634
			136	2.01518	1.31779
			137	2.00392	1.32275
			138	2.0042	1.31738
			139	2.00457	1.31958
			140	2.00572	1.31399
			141	2.00114	1.31011
			142	2.00071	1.31838
			143	1.98886	1.31198
			144	1.98672	1.30777
			145	1.98269	1.30585
			146	1.98802	1.30495
			147	1.98021	1.30093
			148	1.97654	1.30173
			149	1.97796	1.30562
			150	1.9738	1.29802
			151	1.97236	1.30017
			152	1.96726	1.29566
			153	1.9688	1.29952
			154	1.96746	1.29638
			155	1.95803	1.29126
			156	1.95665	1.28919
			157	1.95156	1.29229
			158	1.9495	1.28801
			159	1.94556	1.28839
			160	1.94229	1.28693
			161	1.94177	1.28739
			162	1.93845	1.27972
			163	1.93715	1.28054
			164	1.93348	1.2771
			165	1.93094	1.27831
			166	1.93095	1.27965
			167	1.92574	1.27423
			168	1.92051	1.27532
			169	1.91555	1.27317
			170	1.92119	1.27074
			171	1.90646	1.27628
			172	1.90544	1.26531
			173	1.90271	1.26467
			174	1.89627	1.26717
			175	1.89349	1.27102
			176	1.89292	1.2635
			177	1.89216	1.26127
			178	1.89122	1.255
			179	1.8852	1.26297
			180	1.87745	1.26039
			181	1.87721	1.25467
			182	1.87476	1.25734
			183	1.87583	1.25115
			184	1.87431	1.25621
			185	1.8693	1.24666
			186	1.86408	1.25738
			187	1.85912	1.24887
			188	1.86346	1.24447
			189	1.86092	1.24379
			190	1.85596	1.24871
			191	1.85339	1.2457
			192	1.84619	1.24312
			193	1.84612	1.2413
			194	1.83698	1.24366
			195	1.8433	1.24124
			196	1.83696	1.23778
			197	1.83255	1.24043
			198	1.83042	1.23527
			199	1.8248	1.2358
			200	1.82733	1.23577
			201	1.8256	1.23762
			202	1.82095	1.23769
			203	1.81424	1.23171
			204	1.81108	1.23107
			205	1.81455	1.23045
			206	1.81014	1.2284
			207	1.80431	1.22849
			208	1.80547	1.22844
			209	1.79795	1.22178
			210	1.79978	1.22306
			211	1.78945	1.22322
			212	1.78989	1.22055
			213	1.78481	1.22111
			214	1.78754	1.21718
			215	1.78317	1.22533
			216	1.7764	1.21646
			217	1.77419	1.22197
			218	1.77529	1.21284
			219	1.76604	1.21821
			220	1.7627	1.2147
			221	1.76256	1.2103
			222	1.75849	1.21436
			223	1.76001	1.21591
			224	1.75614	1.21273
			225	1.75775	1.211
			226	1.7477	1.2088
			227	1.7473	1.20276
			228	1.74245	1.21168
			229	1.74007	1.21187
			230	1.73529	1.2055
			231	1.73827	1.20848
			232	1.73272	1.20557
			233	1.72625	1.21004
			234	1.72495	1.20451
			235	1.7234	1.20091
			236	1.7176	1.20278
			237	1.71455	1.20318
			238	1.71466	1.20155
			239	1.70987	1.20039
			240	1.70577	1.20177
			241	1.70751	1.20489
			242	1.70128	1.19563
			243	1.70161	1.19618
			244	1.6989	1.19949
			245	1.6919	1.19771
			246	1.68628	1.19612
			247	1.68259	1.19849
			248	1.68107	1.18936
			249	1.68303	1.19819
			250	1.67896	1.1934
			251	1.67834	1.19186
			252	1.67603	1.19147
			253	1.67065	1.18844
			254	1.67212	1.19246
			255	1.66481	1.19197
			256	1.66307	1.19029
			257	1.65963	1.19322
			258	1.65805	1.18742
			259	1.65398	1.19119
			260	1.65644	1.18855
			261	1.65007	1.18747
			262	1.65057	1.18964
			263	1.64806	1.18762
			264	1.64602	1.18495
			265	1.64327	1.19283
			266	1.63901	1.18442
			267	1.63711	1.18278
			268	1.63519	1.18582
			269	1.62952	1.18436
			270	1.62917	1.18521
			271	1.62472	1.18363
			272	1.62689	1.17953
			273	1.62332	1.17551
			274	1.61847	1.18185
			275	1.61707	1.18006
			276	1.61021	1.17871
			277	1.61256	1.18148
			278	1.60648	1.17731
			279	1.60879	1.17853
			280	1.60859	1.17593
			281	1.60047	1.18607
			282	1.60129	1.1794
			283	1.59562	1.17608
			284	1.59786	1.17776
			285	1.5931	1.17206
			286	1.59021	1.17548
			287	1.58866	1.1762
			288	1.58483	1.1745
			289	1.58789	1.17463
			290	1.57406	1.17442
			291	1.58246	1.17408
			292	1.57931	1.17324
			293	1.56966	1.17654
			294	1.57253	1.17264
			295	1.57275	1.17348
			296	1.56868	1.17406
			297	1.56872	1.17526
			298	1.55807	1.1727
			299	1.55702	1.17422
				1	1
				2.27049	1.68299
				1.27049	0.682986
					53.7576

## Sheet: Fig.6C
OXPHOS C2C12 SIT si-MCU

## Sheet: Fig.6D
MC12U C2C
	si-CTRL	S-SIT si-CTRL	S-SIT si-MCU
	105.179	84.5772	49.4427
	101.917	72.3639	59.8185
	92.9034	95.9433	62.6498
	82.0358	118.307	65.5089
	118.488	101.29	64.6012
	99.4765	112.721	58.6449

## Sheet: Fig.6E
C I NDUFB8 C2C12
	si-CTRL	S-SIT si-CTRL	S-SIT si-MCU
	101.643	132.857	93.7588
	86.6811	155.333	115.093
	111.676	129.756	75.9091
	91.2131	119.633	30.2251
	112.917	139.792	93.9808
	95.8694	224.848	95.4445

## Sheet: Fig.6F
C II SDH C2C12
	si-CTRL	S-SIT si-CTRL	S-SIT si-MCU
	109.178	96.1374	72.1019
	93.7239	102.537	104.486
	97.0978	135.121	61.4541
	89.3704	163.024	16.3431
	123.111	103.559	105.439
	87.5184	279.412	119.989

## Sheet: Fig.6G
C III UQCRC2 C2C12
	si-CTRL	S-SIT si-CTRL	S-SIT si-MCU
	103.542	98.3421	71.2143
	95.5558	72.1297	91.6531
	100.902	85.9696	77.6425
	77.0866	155.377	83.204
	107.582	153.503	109.141
	115.331	172.47	91.7117

## Sheet: Fig.6H
C IV MTCO1 C2C12
	si-CTRL	S-SIT si-CTRL	S-SIT si-MCU
	113.351	155.289	157.701
	103.742	156.643	174.955
	82.9067	179.479	124.577
	84.1687	125.131	122.651
	115.969	213.527	129.408
	99.862	214.818	243.415

## Sheet: Fig.6I
C V ATPase C2C12
	si-CTRL	S-SIT si-CTRL	S-SIT si-MCU
	100.346	98.1764	79.7319
	97.6132	73.2843	84.1615
	102.04	79.0386	86.0317
	87.2421	150.838	100.867
	102.323	134.464	99.6712
	110.435	174.989	110.57
