# Supplementary material for: Acute RyR1 Ca2+ leak enhances NADH-linked mitochondrial respiratory capacity
Source: Nat Commun. 2021 Dec 10;12:7219. doi: 10.1038/s41467-021-27422-1 (PMC8664928; doi:10.1038/s41467-021-27422-1)
Supplement: Supplementary file 10 — Source Data [file 41467_2021_27422_MOESM10_ESM.zip › Data Source file/Figure 5.xlsx]

## Sheet: Fig.5A,B,C,D,E
Representative curves Mitochondrial Ca2+				CTRL	S-MICT	S-SIT	S-SIT S107	S-SIT MTX
			1	1	1	1	1	1
			2	1.00458	1.00525	1.00289	0.993099	1.0024
			3	0.999258	1.00245	1.00294	0.999003	1.00634
			4	0.993805	1.00288	1.01165	0.993221	0.997438
			5	1.01187	1.00671	1.00411	0.988222	0.998649
			6	0.991842	0.996383	1.01637	0.991059	1.00153
			7	1.00345	1.00439	1.01469	0.991949	0.998351
			8	0.99904	1.00563	1.01664	0.990691	0.997279
			9	1.00964	1.00083	1.02167	0.985845	0.988877
			10	1.014	1.00624	1.02256	0.987885	0.992214
			11	0.994808	1.00245	1.02312	0.983867	0.997259
			12	0.998342	1.00009	1.0302	0.979618	0.995531
			13	1.00676	1.00841	1.02928	0.979235	0.995451
			14	0.99254	0.999929	1.03613	0.982808	0.988698
			15	1.02059	1.00168	1.04071	0.975386	0.991856
			16	1.00903	1.00548	1.03867	0.987072	0.98842
			17	1.00113	0.994949	1.03872	0.981489	0.990307
			18	1.01065	1.00211	1.04779	0.978223	0.982044
			19	1.02186	0.998494	1.04797	0.978683	0.984666
			20	1.01597	0.992873	1.05449	0.978131	0.983514
			21	1.00654	0.999324	1.05683	0.977042	0.987069
			22	0.996902	0.999822	1.05198	0.98425	0.980356
			23	0.995332	0.999644	1.05882	0.98494	0.974119
			24	1.0144	0.998601	1.05985	0.977671	0.974476
			25	1.03324	0.999644	1.07497	0.975324	0.984745
			26	0.993281	0.998696	1.06809	0.979526	0.990168
			27	1.01352	1.00511	1.06512	0.981535	0.98119
			28	1.01169	0.998933	1.07003	0.980845	0.970444
			29	1.00153	1.00135	1.07507	0.980769	0.988221
			30	1.01505	0.999953	1.07752	0.977839	0.978846
			31	0.993456	1.00039	1.07454	0.974542	0.974238
			32	1.01379	1.0046	1.08473	0.971291	0.963432
			33	1.01566	1.00039	1.08309	0.982302	0.966829
			34	1.01174	0.992613	1.08356	0.974527	0.969987
			35	0.998124	0.995755	1.09119	0.967641	0.982759
			36	1.01911	0.992435	1.08654	0.974558	0.971715
			37	1.01837	0.991474	1.08404	0.976689	0.979064
			38	1.0154	0.989945	1.09403	0.97057	0.975827
			39	1	0.983873	1.09879	0.973975	0.963571
			40	1.01435	0.988285	1.09737	0.971398	0.963254
			41	1.01902	0.993419	1.47399	1.25235	1.74291
			42	1.02181	0.991984	1.98816	1.14971	1.41535
			43	1.00196	1.14642	2.38684	1.12589	1.93499
			44	1.01767	1.48052	2.4756	1.10751	1.73594
			45	1.01907	1.73986	2.45034	1.25238	1.67923
			46	1.00628	1.8961	2.42109	1.21248	1.66066
			47	1.01907	1.97994	2.39614	1.19714	1.63983
			48	1.02391	2.03369	2.14931	1.18687	1.55169
			49	1.01614	2.07341	2.37415	1.17365	1.74456
			50	0.997862	2.08678	2.38877	1.16388	1.66676
			51	1.0253	2.10097	2.3766	1.28514	1.63671
			52	1.00262	2.10041	2.35384	1.25242	1.61821
			53	1.01549	2.11702	2.35039	1.23108	1.59315
			54	1.01518	2.11302	2.14458	1.2355	1.53874
			55	1.01771	2.11909	2.3575	1.21892	1.71135
			56	1.02513	2.12302	2.3644	1.20684	1.61539
			57	1.02103	2.11706	2.34229	1.32943	1.60761
			58	1.01414	2.12161	2.33125	1.28809	1.58379
			59	1.03202	2.1154	2.32494	1.27864	1.57678
			60	1.02539	2.12958	2.1481	1.27062	1.52456
			61	1.01662	2.11374	2.34032	1.25464	1.68374
			62	1.01536	2.11502	2.33523	1.23447	1.58882
			63	1.02304	2.11678	2.31801	1.35891	1.5734
			64	1.01701	2.10183	2.29723	1.31615	1.5656
			65	1.0062	2.10486	2.28826	1.30589	1.54234
			66	1.01304	2.10529	2.1262	1.28861	1.49262
			67	1.00982	2.09818	2.31625	1.28096	1.64789
			68	1.02099	2.09867	2.30689	1.26904	1.55449
			69	1.0147	2.10449	2.29035	1.37582	1.54915
			70	1.02277	2.08385	2.26893	1.33673	1.51779
			71	1.01736	2.09305	2.10249	1.3264	1.47778
			72	1.01156	2.07727	2.09265	1.31367	1.46716
			73	1.02705	2.07194	2.08804	1.30137	1.46608
			74	1.03098	2.0793	2.08321	1.29235	1.44904
			75	1.01204	2.07762	2.07477	1.28385	1.44646
			76	1.02461	2.05344	2.07292	1.27876	1.43563
			77	1.02574	2.07843	2.06064	1.27935	1.43087
			78	1.02578	2.07511	2.05113	1.27948	1.42826
			79	1.03608	2.05941	2.03683	1.26245	1.42527
			80	1.02683	2.04013	2.04002	1.25462	1.43011
			81	1.0216	2.04057	2.03674	1.26208	1.4235
			82	1.02085	2.03964	2.0226	1.25364	1.42705
			83	1.0188	2.0295	2.01177	1.25849	1.41081
			84	1.04223	2.02322	2.00667	1.25945	1.40028
			85	1.0216	2.03157	1.99993	1.24512	1.41508
			86	1.02661	2.0193	1.99857	1.23967	1.39893
			87	1.02919	2.00542	1.98837	1.2472	1.38103
			88	1.02919	2.0118	1.98258	1.23562	1.38625
			89	1.01649	2.00976	1.97241	1.24616	1.38975
			90	1.02321	1.99964	1.97115	1.23754	1.37601
			91	1.03521	1.99798	1.96228	1.24093	1.374
			92	1.03582	1.99826	1.94542	1.24321	1.36029
			93	1.0318	1.98306	1.95115	1.24252	1.36605
			94	1.01195	1.97835	1.9321	1.23312	1.36361
			95	1.0349	1.98572	1.9198	1.24156	1.34681
			96	1.02242	1.96682	1.91705	1.2295	1.36349
			97	1.02003	1.95826	1.91122	1.21861	1.36224
			98	1.03979	1.96041	1.91187	1.21803	1.35541
			99	1.0253	1.95351	1.89782	1.2255	1.34673
			100	1.02548	1.9509	1.89422	1.21181	1.33616
			101	1.04254	1.93293	1.87455	1.20619	1.35
			102	1.03451	1.94253	1.87898	1.21185	1.32935
			103	1.02753	1.92429	1.87377	1.20546	1.32291
			104	1.02797	1.9257	1.87251	1.204	1.31628
			105	1.0322	1.92269	1.86397	1.20064	1.32118
			106	1.0164	1.91037	1.84457	1.19305	1.31374
			107	1.02478	1.91066	1.84652	1.19233	1.31646
			108	1.03228	1.89056	1.84125	1.19182	1.31473
			109	1.03019	1.90752	1.83176	1.18219	1.313
			110	1.03063	1.88742	1.81816	1.18741	1.30241
			111	1.02818	1.89646	1.82289	1.18679	1.29743
			112	1.03835	1.87989	1.81239	1.185	1.29459
			113	1.01854	1.89137	1.80437	1.1886	1.29042
			114	1.0301	1.87279	1.79864	1.18302	1.30225
			115	1.03132	1.86964	1.79124	1.17848	1.29302
			116	1.04825	1.86635	1.7849	1.17808	1.29361
			117	1.01736	1.86158	1.78235	1.18093	1.28436
			118	1.03364	1.8599	1.7708	1.17363	1.27327
			119	1.02574	1.85315	1.76446	1.17459	1.26853
			120	1.03673	1.84171	1.75625	1.17744	1.27292
			121	1.04476	1.84666	1.75263	1.16494	1.2731
			122	1.01592	1.83333	1.74655	1.17251	1.26136
			123	1.03547	1.82879	1.74382	1.1596	1.26026
			124	1.04145	1.82108	1.73606	1.16531	1.26134
			125	1.01893	1.8308	1.73051	1.1665	1.25683
			126	1.02818	1.81881	1.72359	1.15595	1.2409
			127	1.01701	1.81488	1.71659	1.15629	1.24952
			128	1.04009	1.81252	1.71715	1.16244	1.25196
			129	1.03678	1.81195	1.72441	1.16521	1.24227
			130	1.04315	1.79505	1.70978	1.16637	1.24326
			131	1.0366	1.79946	1.70124	1.15276	1.23212
			132	1.01784	1.79238	1.70183	1.14684	1.22592
			133	1.02757	1.77927	1.69087	1.15897	1.23216
			134	1.03002	1.78566	1.69332	1.15003	1.23238
			135	1.03774	1.77135	1.67817	1.15488	1.23017
			136	1.02653	1.76579	1.66936	1.14838	1.22237
			137	1.01645	1.76943	1.67082	1.14213	1.21571
			138	1.02448	1.75996	1.67107	1.13709	1.22302
			139	1.03394	1.75967	1.66571	1.13609	1.2167
			140	1.03037	1.75511	1.65084	1.13525	1.20814
			141	1.03852	1.7538	1.64667	1.13112	1.21073
			142	1.03333	1.74435	1.65198	1.1314	1.20441
			143	1.01697	1.74098	1.64406	1.12921	1.1998
			144	1.04062	1.73966	1.64523	1.12896	1.21736
			145	1.02413	1.72472	1.63479	1.12781	1.20236
			146	1.03132	1.73054	1.63586	1.12924	1.20336
			147	1.03656	1.72586	1.62893	1.12227	1.1949
			148	1.04258	1.73386	1.62534	1.1203	1.19345
			149	1.03106	1.72131	1.63318	1.11655	1.18129
			150	1.02391	1.71598	1.62673	1.11605	1.20028
			151	1.02705	1.71161	1.62004	1.11318	1.18486
			152	1.03272	1.70754	1.61107	1.11272	1.17928
			153	1.03159	1.70226	1.61448	1.10938	1.17219
			154	1.04668	1.69644	1.60789	1.11585	1.17609
			155	1.04228	1.69107	1.60854	1.10792	1.17086
			156	1.03167	1.69286	1.6025	1.10421	1.17223
			157	1.03338	1.67644	1.61113	1.09686	1.18111
			158	1.02858	1.68814	1.60219	1.09778	1.16977
			159	1.03442	1.68429	1.59719	1.0938	1.16445
			160	1.03953	1.66528	1.58762	1.09579	1.16315
			161	1.03167	1.67009	1.58776	1.09577	1.15725
			162	1.0308	1.65595	1.58985	1.09659	1.15273
			163	1.04511	1.67312	1.59038	1.0903	1.15064
			164	1.03927	1.65023	1.58794	1.09498	1.15002
			165	1.03551	1.65566	1.58521	1.08262	1.15467
			166	1.03909	1.6541	1.57671	1.07823	1.14565
			167	1.04145	1.6404	1.58211	1.08936	1.15334
			168	1.03787	1.64589	1.58069	1.08818	1.14031
			169	1.01701	1.6475	1.56897	1.07969	1.13286
			170	1.02107	1.63766	1.56982	1.06826	1.14865
			171	1.0421	1.63798	1.56622	1.07578	1.13384
			172	1.04062	1.62701	1.56227	1.0795	1.1423
			173	1.04843	1.64645	1.55488	1.07893	1.13276
			174	1.04947	1.61867	1.55923	1.07682	1.12881
			175	1.02744	1.62998	1.55503	1.07418	1.13247
			176	1.04878	1.63622	1.55021	1.06486	1.12804
			177	1.03172	1.61817	1.55421	1.06116	1.13163
			178	1.039	1.6127	1.54995	1.07723	1.11858
			179	1.04127	1.61748	1.54228	1.06326	1.12158
			180	1.0264	1.6211	1.53294	1.05802	1.12055
			181	1.06252	1.60641	1.53896	1.05938	1.10861
			182	1.04092	1.61117	1.53923	1.05677	1.12563
			183	1.0479	1.60106	1.53441	1.05996	1.11244
			184	1.03883	1.59254	1.53232	1.05841	1.10676
			185	1.05035	1.59444	1.52816	1.0624	1.09818
			186	1.06553	1.59333	1.52072	1.05222	1.11397
			187	1.03879	1.59526	1.52448	1.04757	1.1037
			188	1.04581	1.58888	1.5266	1.04579	1.1125
			189	1.03717	1.58683	1.5291	1.04753	1.10071
			190	1.03438	1.58736	1.51667	1.04493	1.09572
			191	1.04114	1.56474	1.52304	1.03567	1.09703
			192	1.02866	1.5751	1.52262	1.28465	1.08791
			193	1.05244	1.56799	2.17158	1.11059	1.09111
			194	1.04459	1.56629	2.02588	1.09645	1.09075
			195	1.04651	1.56461	2.16443	1.0811	1.0847
			196	1.04337	1.5765	2.18566	1.2518	1.09908
			197	1.04751	1.56288	2.14409	1.14431	1.08531
			198	1.03324	1.56094	2.10823	1.12631	1.58661
			199	1.02919	1.56543	2.08707	1.12278	1.33551
			200	1.05074	1.54263	1.99456	1.113	1.67858
			201	1.03748	1.55461	2.08573	1.10427	1.46231
			202	1.04088	1.55056	2.08083	1.26882	1.4462
			203	1.06326	1.54974	2.05552	1.1737	1.43581
			204	1.03512	1.54931	2.03716	1.14997	1.40542
			205	1.04502	1.54114	2.02166	1.13812	1.37388
			206	1.05645	1.53628	1.94622	1.1271	1.49912
			207	1.04577	1.54153	2.03636	1.11257	1.41722
			208	1.04668	1.53615	2.01217	1.27985	1.38741
			209	1.04406	1.53365	1.99267	1.16114	1.38252
			210	1.04673	1.53934	1.97544	1.15158	1.37793
			211	1.04594	1.52211	1.95438	1.14213	1.3396
			212	1.05619	1.53271	1.89145	1.12812	1.45333
			213	1.06317	1.53266	1.96453	1.11407	1.36987
			214	1.0455	1.52069	1.93023	1.2468	1.35833
			215	1.03813	1.52254	1.90895	1.15396	1.32812
			216	1.03617	1.52947	1.88919	1.14552	1.32085
			217	1.05715	1.51836	1.85898	1.13385	1.29461
			218	1.03634	1.5091	1.80948	1.1218	1.38548
			219	1.04411	1.51791	1.87854	1.09918	1.31268
			220	1.05536	1.51875	1.84413	1.22903	1.31086
			221	1.05877	1.51038	1.78918	1.15006	1.2864
			222	1.05009	1.48457	1.74463	1.13172	1.28207
			223	1.02273	1.47384	1.72738	1.11637	1.25764
			224	1.04027	1.4584	1.71004	1.1149	1.34808
			225	1.04982	1.45318	1.69925	1.09202	1.27361
			226	1.04472	1.42145	1.68488	1.18823	1.26521
			227	1.03927	1.40875	1.68184	1.11631	1.24932
			228	1.04363	1.40357	1.66206	1.09832	1.23555
			229	1.04886	1.38195	1.65498	1.08654	1.22691
			230	1.0411	1.38031	1.65037	1.07262	1.30196
			231	1.062	1.35997	1.62668	1.06292	1.23544
			232	1.03477	1.35226	1.62878	1.05427	1.22777
			233	1.04223	1.3492	1.60734	1.05355	1.21293
			234	1.04638	1.33027	1.60782	1.0538	1.19776
			235	1.05166	1.33141	1.59384	1.04202	1.177
			236	1.06405	1.30815	1.59151	1.03782	1.17243
			237	1.0342	1.31197	1.58377	1.04423	1.17088
			238	1.05043	1.30431	1.57356	1.03578	1.18135
			239	1.04284	1.29589	1.57949	1.02523	1.1714
			240	1.04481	1.28627	1.56086	1.01969	1.16691
			241	1.03927	1.28068	1.55816	1.01934	1.17074
			242	1.04358	1.27757	1.56609	1.0146	1.1421
			243	1.04158	1.27747	1.55507	1.0223	1.16401
			244	1.03678	1.26469	1.54737	1.01929	1.15441
			245	1.051	1.25543	1.53478	1.01621	1.14901
			246	1.05589	1.24929	1.54149	1.00811	1.14679
			247	1.05318	1.25042	1.53249	1.00972	1.15731
			248	1.04468	1.23519	1.53535	1.01379	1.14097
			249	1.02709	1.24229	1.53067	1.01323	1.12917
			250	1.05331	1.23308	1.52434	1.00701	1.13898
			251	1.03809	1.2243	1.51189	1.00784	1.13541
			252	1.04267	1.21691	1.51762	0.999908	1.12305
			253	1.04921	1.21134	1.51291	1.00781	1.13249
			254	1.03691	1.21301	1.51439	1.00544	1.11987
			255	1.04341	1.20872	1.50997	1.00253	1.12152
			256	1.04803	1.20381	1.50663	0.996089	1.11715
			257	1.05318	1.20458	1.51003	0.987041	1.11447
			258	1.03996	1.19408	1.49926	0.992777	1.11262
			259	1.04581	1.18264	1.49514	1.00279	1.10271
			260	1.05301	1.18924	1.49256	0.992317	1.11068
			261	1.05558	1.19035	1.4817	0.99454	1.11068
			262	1.03748	1.18049	1.4689	1.00133	1.10225
			263	1.03922	1.1864	1.47979	0.993958	1.10738
			264	1.04005	1.1812	1.473	0.985584	1.09598
			265	1.04223	1.17959	1.47022	0.986719	1.09763
			266	1.02919	1.18046	1.46448	0.98724	1.09479
			267	1.04406	1.16821	1.4667	0.986167	1.09048
			268	1.04834	1.15185	1.46287	0.978315	1.10408
			269	1.05187	1.16492	1.46376	0.982379	1.08863
			270	1.03922	1.15752	1.45007	0.975386	1.0872
			271	1.04341	1.16015	1.46118	0.980401	1.0904
			272	1.04158	1.15639	1.46106	0.971475	1.08706
			273	1.04742	1.1576	1.44588	0.976321	1.08621
			274	1.03599	1.14308	1.45782	0.973729	1.07969
			275	1.05336	1.14961	1.45498	0.973193	1.07602
			276	1.03608	1.13806	1.4446	0.970724	1.07989
			277	1.04524	1.14636	1.44092	0.964282	1.06593
			278	1.04952	1.146	1.44348	0.961537	1.066
			279	1.0541	1.13587	1.43404	0.962289	1.07552
			280	1.0431	1.13617	1.42533	0.967058	1.06007
			281	1.04127	1.13302	1.43317	0.965233	1.06342
			282	1.04188	1.12607	1.42668	0.96439	1.05188
			283	1.04542	1.12893	1.42542	0.960326	1.06289
			284	1.04694	1.13974	1.42694	0.956154	1.06235
			285	1.05702	1.13581	1.42356	0.956553	1.05591
			286	1.04956	1.1281	1.4279	0.958485	1.05303
			287	1.03564	1.12746	1.41003	0.953072	1.06076
			288	1.04537	1.11317	1.41979	0.955633	1.05417
			289	1.02504	1.12281	1.41995	0.949897	1.05244
			290	1.04084	1.122	1.42256	0.945726	1.04561
			291	1.04646	1.12248	1.41423	0.950679	1.04988
			292	1.0534	1.11698	1.41671	0.950986	1.04866
			293	1.04166	1.12195	1.40499	0.946293	1.04749
			294	1.04502	1.11899	1.41324	0.943625	1.04702
			295	1.05929	1.11451	1.41007	0.950281	1.05951
			296	1.04607	1.11814	1.40627	0.942459	1.04137
			297	1.04598	1.10173	1.4079	0.944898	1.03798
			298	1.0366	1.11485	1.41057	0.949146	1.03466
			299	1.04053	1.10866	1.4098	0.955771	1.04443
			300	1.04031	1.10902	1.40487	0.949683	1.02975
							0.357891

## Sheet: Fig.5F
Amplitude mito Ca2+ during stimulation C2C12
	CTRL	S-MICT	S-SIT	S-SIT S107	S-SIT MTX
	0.0415442	0.230931	0.452841	0.435157
	0.041553	0.911729	0.696659	0.154758
	0.0702991	0.836526	1.1994	0.79499	0.397628
	0.0503806		0.399812	0.127928	0.409187
	0.0458546		0.381645	0.157828	0.0965006

## Sheet: Fig.5G
Amplitude mito Ca2+ end of stimulation C2C12
	CTRL	S-MICT	S-SIT	S-SIT S107	S-SIT MTX
	-0.08718	0.0840929	0.304151	-0.063711
	-0.0470144	0.185203	0.243839	0.0685151
	0.0133361	0.0668409	0.496473	0.272383	-0.008669
	0.0513032		0.392897	0.0805307	-0.217052
	-0.114192		0.340725	0.00845019	-0.0031664

## Sheet: Fig.5H.I.J
		CTRL	S-MICT	S-SIT
		1	1	1
	0	1.00609	0.997149	0.998373
	1	0.996724	0.995238	1.00207
	2	0.998134	0.99766	1.00369
	3	0.996172	1.00166	1.00214
	4	1.00583	0.997528	1.00715
	5	1.0008	0.994052	1.00506
	6	1.00177	0.999605	1.0098
	7	1.00486	1.00114	1.00954
	8	1.00147	0.998155	1.00874
	9	1.00562	0.998912	1.0106
	10	0.996705	1.00046	1.01094
	11	1.00537	0.995222	1.0153
	12	1.00529	0.997232	1.01711
	13	0.999695	0.996853	1.01543
	14	1.00689	0.997578	1.01487
	15	1.00169	0.995287	1.01766
	16	1.00609	0.994908	1.02101
	17	0.997848	0.998912	1.02231
	18	0.996839	0.99476	1.02056
	19	1.00708	0.995568	1.0248
	20	1.00282	0.997232	1.02529
	21	1.00171	0.998138	1.02711
	22	1.00727	0.994052	1.02789
	23	1.0016	0.996523	1.02905
	24	1.00566	0.992865	1.02702
	25	1.00206	0.989702	1.02996
	26	1.00507	0.99593	1.03172
	27	1.00627	0.992915	1.03088
	28	1.00573	0.992651	1.03099
	29	1.01004	1.39149	1.56365
	30	1.00124	1.44646	1.81832
	31	1.00621	1.47069	1.65122
	32	1.00554	1.482	1.49936
	33	1.00676	1.48548	1.80205
	34	1.00472	1.49332	1.79912
	35	1.00832	1.49378	1.78492
	36	1.00398	1.50518	1.78093
	37	1.00558	1.51288	1.56011
	38	1.00632	1.51029	1.51196
	39	1.0007	1.51986	1.77456
	40	1.01255	1.52252	1.77208
	41	1.01114	1.51579	1.77286
	42	1.00455	1.51349	1.76612
	43	1.00966	1.52619	1.54287
	44	1.00046	1.51825	1.52473
	45	1.00762	1.52692	1.7636
	46	1.0016	1.53249	1.75791
	47	1.00716	1.53802	1.75472
	48	1.01367	1.53385	1.74857
	49	1.00878	1.53	1.52711
	50	1.00575	1.53141	1.5375
	51	1.01255	1.52706	1.74574
	52	1.00564	1.53705	1.74344
	53	1.01202	1.53825	1.735
	54	1.0052	1.5396	1.73557
	55	1.00129	1.53652	1.50915
	56	1.01234	1.53937	1.5467
	57	1.00491	1.53926	1.72998
	58	1.01527	1.53379	1.71953
	59	1.0031	1.5238	1.3004
	60	1.0043	1.54008	1.19841
	61	1.00185	1.54041	1.16996
	62	1.00387	1.54003	1.15344
	63	1.00716	1.54148	1.14535
	64	1.01472	1.53967	1.14333
	65	1.01042	1.52776	1.13943
	66	1.00914	1.53286	1.13448
	67	1.00788	1.53685	1.13494
	68	1.00908	1.53712	1.13551
	69	1.01264	1.53866	1.13338
	70	1.01834	1.53894	1.13572
	71	1.01704	1.53522	1.13534
	72	1.01577	1.53413	1.13316
	73	1.01244	1.54028	1.13082
	74	1.00756	1.53599	1.13413
	75	1.00906	1.53464	1.13702
	76	1.00379	1.54301	1.13531
	77	1.01539	1.53616	1.13534
	78	1.01325	1.53191	1.13939
	79	1.01026	1.5243	1.1414
	80	1.01312	1.53484	1.14061
	81	1.01948	1.52983	1.14088
	82	1.0171	1.52364	1.14468
	83	1.00705	1.52797	1.14323
	84	1.00985	1.53395	1.1447
	85	1.01287	1.52744	1.14703
	86	1.01423	1.53436	1.14452
	87	1.01034	1.52985	1.14686
	88	1.02489	1.53537	1.14766
	89	1.00876	1.53476	1.1513
	90	1.00964	1.53135	1.15251
	91	1.0163	1.53464	1.1546
	92	1.01552	1.52919	1.14979
	93	1.02746	1.5269	1.15304
	94	1.00859	1.53013	1.152
	95	1.02022	1.52944	1.15666
	96	1.02127	1.52191	1.15565
	97	1.02291	1.52944	1.15719
	98	1.01615	1.5284	1.1591
	99	1.02059	1.52655	1.15924
	100	1.01066	1.52701	1.16292
	101	1.01405	1.50933	1.16123
	102	1.01369	1.51766	1.15994
	103	1.01575	1.52098	1.16563
	104	1.02388	1.52561	1.16542
	105	1.02121	1.5169	1.16654
	106	1.02394	1.52054	1.16677
	107	1.02641	1.5227	1.16971
	108	1.014	1.52558	1.17129
	109	1.0263	1.52313	1.1686
	110	1.02554	1.52018	1.16922
	111	1.01552	1.52492	1.16749
	112	1.02152	1.5294	1.17209
	113	1.01567	1.5252	1.17355
	114	1.02308	1.52204	1.17179
	115	1.02457	1.51344	1.17446
	116	1.02125	1.50929	1.17803
	117	1.02508	1.5214	1.17594
	118	1.02224	1.51134	1.18069
	119	1.01868	1.51186	1.17565
	120	1.0175	1.51563	1.18142
	121	1.02339	1.51083	1.18054
	122	1.02137	1.51309	1.18164
	123	1.03226	1.51803	1.18181
	124	1.02377	1.5038	1.18462
	125	1.02683	1.50474	1.18322
	126	1.02321	1.50472	1.18504
	127	1.02196	1.50032	1.1882
	128	1.02306	1.50615	1.18279
	129	1.02857	1.50711	1.18926
	130	1.02466	1.50215	1.18606
	131	1.02076	1.50203	1.19104
	132	1.03382	1.50124	1.19307
	133	1.02891	1.50406	1.19016
	134	1.02544	1.49978	1.19373
	135	1.02487	1.49872	1.19089
	136	1.01933	1.49301	1.19619
	137	1.02304	1.49154	1.19423
	138	1.03032	1.49228	1.19324
	139	1.0218	1.49765	1.19387
	140	1.02436	1.48987	1.19414
	141	1.02363	1.49518	1.19672
	142	1.02533	1.49582	1.19702
	143	1.02508	1.49045	1.1986
	144	1.02106	1.49004	1.20092
	145	1.02678	1.48884	1.19858
	146	1.02681	1.49146	1.20229
	147	1.02243	1.49162	1.20262
	148	1.03005	1.47827	1.20132
	149	1.02685	1.48564	1.20239
	150	1.03085	1.488	1.20233
	151	1.03378	1.48604	1.20508
	152	1.03239	1.4859	1.20478
	153	1.02643	1.48826	1.20599
	154	1.0263	1.47602	1.20876
	155	1.02531	1.47913	1.20821
	156	1.02626	1.47966	1.20796
	157	1.03199	1.47888	1.21209
	158	1.02518	1.47368	1.21117
	159	1.02809	1.48579	1.21406
	160	1.02815	1.47389	1.20963
	161	1.02674	1.46918	1.21241
	162	1.02832	1.47356	1.21364
	163	1.02975	1.47699	1.21393
	164	1.03196	1.47205	1.21674
	165	1.03613	1.47547	1.21461
	166	1.03117	1.46554	1.21765
	167	1.02921	1.46865	1.21853
	168	1.02828	1.47676	1.21542
	169	1.02973	1.4659	1.2159
	170	1.02961	1.46544	1.2177
	171	1.03333	1.46913	1.21905
	172	1.01958	1.45997	1.22277
	173	1.03784	1.4656	1.22101
	174	1.03192	1.47093	1.22461
	175	1.03171	1.46257	1.22198
	176	1.03077	1.46641	1.22348
	177	1.03169	1.46531	1.22284
	178	1.02731	1.46018	1.22616
	179	1.03944	1.46135	1.22536
	180	1.03761	1.45479	1.22651
	181	1.02714	1.45079	1.22677
	182	1.0254	1.45458	1.57803
	183	1.03378	1.44817	1.66216
	184	1.02375	1.45458	1.65819
	185	1.02937	1.45893	1.31051
	186	1.02716	1.45652	1.63754
	187	1.03809	1.44445	1.63659
	188	1.02369	1.44387	1.63109
	189	1.03131	1.4513	1.62732
	190	1.0291	1.44774	1.6237
	191	1.0302	1.45173	1.33951
	192	1.03327	1.45249	1.60546
	193	1.03609	1.44578	1.61136
	194	1.02988	1.44669	1.60765
	195	1.03677	1.4431	1.60561
	196	1.04127	1.4437	1.59968
	197	1.02759	1.44672	1.36292
	198	1.03654	1.44562	1.59041
	199	1.03616	1.44031	1.59496
	200	1.03611	1.1014	1.59775
	201	1.0378	1.05261	1.59218
	202	1.03384	1.02938	1.59479
	203	1.03641	1.01114	1.37873
	204	1.0407	0.998352	1.58379
	205	1.03277	0.995353	1.58801
	206	1.04251	0.986604	1.58959
	207	1.03289	0.983045	1.59052
	208	1.03658	0.980721	1.58888
	209	1.03129	0.976882	1.3994
	210	1.03946	0.97535	1.57709
	211	1.0354	0.975103	1.58778
	212	1.03921	0.972993	1.58932
	213	1.03323	0.974345	1.59271
	214	1.0355	0.973636	1.58992
	215	1.04262	0.97329	1.41358
	216	1.03058	0.9724	1.39427
	217	1.03733	0.970258	1.38332
	218	1.02982	0.965266	1.3799
	219	1.03576	0.966386	1.37479
	220	1.03952	0.969995	1.37383
	221	1.039	0.969945	1.36918
	222	1.03321	0.96805	1.36948
	223	1.03634	0.96571	1.37456
	224	1.04717	0.966814	1.37339
	225	1.03696	0.966666	1.37325
	226	1.02973	0.964722	1.37232
	227	1.0359	0.963535	1.37571
	228	1.03479	0.962926	1.38037
	229	1.02917	0.969237	1.38033
	230	1.03714	0.96197	1.38655
	231	1.04167	0.967095	1.38623
	232	1.03807	0.964326	1.39152
	233	1.03302	0.965529	1.39688
	234	1.04032	0.962695	1.39744
	235	1.03557	0.962563	1.40026
	236	1.04216	0.961377	1.40888
	237	1.0422	0.961212	1.41089
	238	1.03622	0.963585	1.41188
	239	1.03458	0.964508	1.42035
	240	1.03847	0.961245	1.42104
	241	1.03554	0.9623	1.42636
	242	1.03843	0.963354	1.43347
	243	1.04089	0.962201	1.43638
	244	1.04228	0.960602	1.4401
	245	1.0395	0.958592	1.44509
	246	1.03674	0.962547	1.44833
	247	1.04079	0.957043	1.45154
	248	1.03415	0.957159	1.45723
	249	1.05043	0.961673	1.46278
	250	1.03933	0.958543	1.46517
	251	1.03944	0.961558	1.47261
	252	1.04367	0.962728	1.47411
	253	1.03637	0.959021	1.4776
	254	1.04153	0.959218	1.48681
	255	1.04218	0.960602	1.49017
	256	1.03639	0.959054	1.49662
	257	1.05275	0.957192	1.50242
	258	1.03805	0.958988	1.50477
	259	1.03967	0.957192	1.50924
	260	1.04483	0.957175	1.51306
	261	1.04035	0.959877	1.51724
	262	1.04117	0.956944	1.52401
	263	1.04174	0.958658	1.5237
	264	1.03422	0.956137	1.52858
	265	1.03314	0.95874	1.53314
	266	1.04207	0.957076	1.53669
	267	1.04153	0.956154	1.54119
	268	1.04231	0.957966	1.54742
	269	1.04104	0.957225	1.55178
	270	1.03877	0.954967	1.55573
	271	1.03893	0.956203	1.5621
	272	1.04165	0.957719	1.5607
	273	1.04805	0.956219	1.56609
	274	1.04654	0.95645	1.56987
	275	1.04426	0.956714	1.57371
	276	1.04698	0.956467	1.5748
	277	1.04226	0.953155	1.57346
	278	1.04645	0.954852	1.57912
	279	1.04713	0.951556	1.58549
	280	1.04654	0.950353	1.58764
	281	1.04388	0.954852	1.59119
	282	1.0423	0.953698	1.59276
	283	1.04171	0.953715	1.59673
	284	1.04393	0.955379	1.59708
	285	1.04789	0.952611	1.60281
	286	1.03698	0.955181	1.60455
	287	1.04557	0.954967	1.60896
	288	1.03955	0.954143	1.61063
	289	1.04283	0.95444	1.61316
	290	1.04319	0.955017	1.61775
	291	1.05035	0.951672	1.61681
	292	1.0438	0.95444	1.61975
	293	1.04243	0.95238	1.62367
	294	1.04662	0.955725	1.6256
	295	1.03529	0.954885	1.62871
	296	1.04001	0.955626	1.6315
	297	1.04218	0.950386	1.63332
	298	1.04405	0.95439	1.63449
			1
			0.955917
			-0.0440828
	1539
	1540
	1541
	1542
	1543
	1544
	1545
	1546
	1547
	1548
	1549
	1550
	1551
	1552
	1553
	1554
	1555
	1556
	1557
	1558
	1559
	1560
	1561
	1562
	1563
	1564
	1565
	1566
	1567
	1568
	1569
	1570
	1571
	1572
	1573
	1574
	1575
	1576
	1577
	1578
	1579
	1580
	1581
	1582
	1583
	1584
	1585
	1586
	1587
	1588
	1589
	1590
	1591
	1592
	1593
	1594
	1595
	1596
	1597
	1598
	1599

## Sheet: Fig.5K
Amplitude mito Ca2+ end of stimulation FDB
	CTRL	S-MICT	S-SIT
	0.0802492	0.115367	1.31591
	0.00663351	0.190884	0.600072
	0.0166523	0.470735	0.443081

## Sheet: Fig.5L
Amplitude mito Ca2+ end of stimulation FDB
	CTRL	S-MICT	S-SIT
	0.0703499	-0.0587663	0.18318
	-0.0101581	-0.0316788	0.477581
	0.00967226	0.211334	0.413541

## Sheet: Fig.5M
P PDH/PDH C2C12

## Sheet: Fig.5N
P PDH-PDH C2C12
	CTRL	S-MICT	S-SIT	S-SIT S107	S-SIT MXT
	99.7101	129.148	74.799	96.504	112.153
	101.895	90.8574	55.3901	74.9549	84.7438
	98.8849	75.3495	57.727	78.2034	114.28
	97.7163	62.9828	45.0188	67.0627
	102.284	137.417	49.3348	62.4972
	93.6259	68.6276	51.5397	83.3891
	106.374	109.475	64.0324	133.509

## Sheet: Fig.5O
P PDH/PDH human

## Sheet: Fig.5P
P PDH/PDH human
		MICT								SIT
	Pre	102.007	100.911	97.5623	99.5193	121.702	88.1505	110.278	79.8691	110.438	86.6789	97.062	86.9086	120.587	82.8804	105.704	90.8286
	Post	128.639	117.402	123.203	132.325	109.663	74.6023	109.386	71.3601	95.5972	75.9128	76.2411	68.9779	98.4615	72.2646	88.0125	44.7631
	24h post	134.607	92.3744	96.6849	104.584	131.067	88.091	99.9697	95.2197	118.009	57.1548	92.4893	83.3031	118.831	82.2889	158.445	69.6175

[truncated: 1 more sheets: Fig.5Q]
