# Supplementary material for: Acute RyR1 Ca2+ leak enhances NADH-linked mitochondrial respiratory capacity
Source: Nat Commun. 2021 Dec 10;12:7219. doi: 10.1038/s41467-021-27422-1 (PMC8664928; doi:10.1038/s41467-021-27422-1)
Supplement: Supplementary file 10 — Source Data [file 41467_2021_27422_MOESM10_ESM.zip › Data Source file/Figure S2.xlsx]

## Sheet: Fig.S2A
Representative curve S-MICT C2C12					S-MICT
				0	1
				1	1.01008
				2	1.0147
				3	1.03402
				4	1.0147
				5	1.04326
				6	1.0168
				7	1.0399
				8	1.04746
				9	1.00966
				10	1.0357
				11	1.04032
				12	1.02268
				13	1.02142
				14	1.03528
				15	1.0252
				16	1.04578
				17	0.98236
				18	0.98908
				19	1.0105
				20	1.0021
				21	0.967241
				22	0.97606
				23	1.02478
				24	1.00756
				25	0.98404
				26	0.966821
				27	0.97732
				28	0.972281
				29	1.02562
				30	0.967661
				31	0.974381
				32	0.965981
				33	2.18354
				34	2.39479
				35	2.44477
				36	1.52499
				37	1.40865
				38	1.51071
				39	1.78118
				40	2.04116
				41	2.22512
				42	2.50357
				43	1.78496
				44	1.31793
				45	1.37379
				46	1.61529
				47	1.80512
				48	2.07476
				49	2.31835
				50	2.22386
				51	1.32465
				52	1.29861
				53	1.41033
				54	1.63881
				55	1.87694
				56	2.22176
				57	2.37379
				58	1.63797
				59	1.23394
				60	1.34019
				61	1.41117
				62	1.66737
				63	1.91264
				64	2.1764
				65	2.0378
				66	1.29819
				67	1.26711
				68	1.31415
				69	1.50861
				70	1.8383
				71	2.0693
				72	2.26459
				73	1.45569
				74	1.17682
				75	1.31247
				76	1.39269
				77	1.68081
				78	1.91474
				79	2.2058
				80	1.85888
				81	1.19698
				82	1.17808
				83	1.32213
				84	1.46661
				85	1.71777
				86	2.0567
				87	2.25577
				88	1.35951
				89	1.18858
				90	1.22512
				91	1.34733
				92	1.53801
				93	1.8677
				94	2.15582
				95	1.63083
				96	1.13692
				97	1.16884
				98	1.25997
				99	1.46115
				100	1.71273
				101	1.98698
				102	2.01008
				103	1.21756
				104	1.1344
				105	1.18438
				106	1.31121
				107	1.58757
				108	1.87988
				109	2.10038
				110	1.45359
				111	1.02394
				112	1.13692
				113	1.19824
				114	1.38807
				115	1.64553
				116	1.96094
				117	1.83746
				118	1.11466
				119	1.07644
				120	1.14658
				121	1.30911
				122	1.50567
				123	1.7984
				124	2.01008
				125	1.30239
				126	1.0336
				127	1.08946
				128	1.18606
				129	1.35615
				130	1.57833
				131	1.85552
				132	1.61403
				133	1.04872
				134	1.02604
				135	1.12264
				136	1.27887
				137	1.50147
				138	1.76438
				139	1.9622
				140	1.17346
				141	1.02394
				142	1.05544
				143	1.16548
				144	1.33137
				145	1.59471
				146	1.98068
				147	1.47333
				148	0.99034
				149	1.05586
				150	1.11676
				151	1.21798
				152	1.49643
				153	1.72155
				154	1.86098
				155	1.1134
				156	0.968081
				157	1.09198
				158	1.17556
				159	1.33347
				160	1.62369
				161	1.92146
				162	1.33137
				163	0.954641
				164	1.01008
				165	1.09996
				166	1.2352
				167	1.53843
				168	1.78538
				169	1.67073
				170	1.02688
				171	1.0021
				172	1.03192
				173	1.12726
				174	1.26165
				175	1.61613
				176	1.92524
				177	1.20118
				178	0.945401
				179	1.0063
				180	1.08316
				181	1.19992
				182	1.46661
				183	1.76354
				184	1.54599
				185	0.959261
				186	0.952541
				187	1.00378
				188	1.13398
				189	1.34019
				190	1.63965
				191	1.811
				192	1.13188
				193	0.910962
				194	0.969341
				195	1.0399
				196	1.25115
				197	1.47795
				198	1.78748
				199	1.39269
				200	0.962201
				201	0.934901
				202	1.01302
				203	1.12138
				204	1.30953
				205	1.59681
				206	1.67283
				207	1.0147
				208	0.901722
				209	0.9937
				210	1.07644
				211	1.16338
				212	1.47291
				213	1.78412
				214	1.23772
				215	0.910122
				216	0.9811
				217	1.02856
				218	1.15162
				219	1.31793
				220	1.63335
				221	1.58001
				222	0.962201
				223	0.920622
				224	0.938261
				225	1.06552
				226	1.23646
				227	1.52793
				228	1.76102
				229	1.11634
				230	0.884082
				231	0.974381
				232	1.06888
				233	1.1428
				234	1.38849
				235	1.68333
				236	1.42587
				237	0.936581
				238	0.917682
				239	0.963041
				240	1.063
				241	1.27719
				242	1.51785
				243	1.67703
				244	1.00882
				245	0.906342
				246	0.932801
				247	0.98152
				248	1.12516
				249	1.33935
				250	1.62327
				251	1.28559
				252	0.863083
				253	0.916002
				254	0.958841
				255	1.0105
				256	1.21378
				257	1.49895
				258	1.58757
				259	0.955061
				260	0.860983
				261	0.892902
				262	1.01638
				263	1.08526
				264	1.36623
				265	1.65141
				266	1.2373
				267	0.871903
				268	0.894582
				269	0.940781
				270	1.07938
				271	1.2058
				272	1.49811
				273	1.44057
				274	0.906342
				275	0.858043
				276	0.922722
				277	1.0147
				278	1.13986
				279	1.40319
				280	1.60899
				281	1.11886
				282	0.822764
				283	0.876522
				284	0.958841
				285	1.04116
				286	1.26627
				287	1.52037
				288	1.39017
				289	0.856363
				290	0.843763
				291	0.903822
				292	1.01974
				293	1.14196
				294	1.41831
				295	1.63587
				296	0.98488
				297	0.855103
				298	0.859723
				299	0.960101
				300	1.06048
				301	1.23856
				302	1.51029
				303	1.21966
				304	0.805124
				305	0.842503
				306	0.887022
				307	0.99118
				308	1.13356
				309	1.38513
				310	1.53339
				311	0.947081
				312	0.842923
				313	0.836203
				314	0.975221
				315	1.05334
				316	1.30869
				317	1.55229
				318	1.147
				319	0.838303
				320	0.822764
				321	0.876102
				322	1.00336
				323	1.11886
				324	1.43091
				325	1.38849
				326	0.885342
				327	0.808484
				328	0.876522
				329	0.955061
				330	1.07728
				331	1.25997
				332	1.59009
				333	1.04116
				334	0.799244
				335	0.876102
				336	0.903822
				337	0.9832
				338	1.16758
				339	1.42965
				340	1.30407
				341	0.841243
				342	0.826963
				343	0.855103
				344	0.958421
				345	1.08778
				346	1.31163
				347	1.51029
				348	0.98698
				349	0.823184
				350	0.869803
				351	0.878202
				352	0.9748
				353	1.16212
				354	1.45527
				355	1.17178
				356	0.810164
				357	0.831163
				358	0.882402
				359	0.928181
				360	1.10584
				361	1.30449
				362	1.46871
				363	0.895842
				364	0.810584
				365	0.843763
				366	0.908862
				367	1.02562
				368	1.2142
				369	1.47165
				370	1.09534
				371	0.785804
				372	0.791684
				373	0.856783
				374	0.932381
				375	1.1134
				376	1.33347
				377	1.36833
				378	0.854683
				379	0.824863
				380	0.826543
				381	0.866863
				382	1.02352
				383	1.16842
				384	1.42587
				385	0.974381
				386	0.769845
				387	0.811004
				388	0.837883
				389	0.926081
				390	1.12138
				391	1.29735
				392	1.16044
				393	0.821084
				394	0.760605
				395	0.821504
				396	0.904242
				397	1.02772
				398	1.17136
				399	1.42083
				400	0.934481
				401	0.768585
				402	0.790844
				403	0.858883
				404	0.931121
				405	1.08148
				406	1.35195
				407	1.15918
				408	0.790844
				409	0.792104
				410	0.805544
				411	0.898782
				412	0.99412
				413	1.27299
				414	1.39773
				415	0.858883
				416	0.764805
				417	0.828643
				418	0.860143
				419	0.98446
				420	1.16758
				421	1.37799
				422	1.06132
				423	0.785804
				424	0.804704
				425	0.874842
				426	0.895842
				427	1.08064
				428	1.29147
				429	1.26543
				430	0.834103
				431	0.733305
				432	0.780344
				433	0.864343
				434	0.972701
				435	1.13188
				436	1.36665
				437	0.933641
				438	0.741285
				439	0.775304
				440	0.789164
				441	0.896262
				442	1.0903
				443	1.28475
				444	1.21042
				445	0.735405
				446	0.769845
				447	0.800084
				448	0.844183
				449	0.975221
				450	1.18102
				451	1.34523
				452	0.881982
				453	0.751785
				454	0.748845
				455	0.811844
				456	0.907182
				457	1.0924
				458	1.37337
				459	1.10836
				460	0.760605
				461	0.769005
				462	0.787904
				463	0.877782
				464	1.00252
				465	1.22428
				466	1.32969
				467	0.866443
				468	0.717766
				469	0.766905
				470	0.803444
				471	0.921462
				472	1.06342
				473	1.31919
				474	1.02058
				475	0.696766
				476	0.745065
				477	0.790844
				478	0.845863
				479	1.01386
				480	1.21168
				481	1.24738
				482	0.768585
				483	0.708526
				484	0.763965
				485	0.818564
				486	0.924402
				487	1.08988
				488	1.34901
				489	0.900882
				490	0.733305
				491	0.761025
				492	0.805544
				493	0.887862
				494	0.9958
				495	1.21042
				496	1.147
				497	0.753465
				498	0.690046
				499	0.769425
				500	0.707692
				501	0.705398
				502	0.704412
				503	0.70432
				504	0.700447
				505	0.711363
				506	0.699472
				507	0.703459
				508	0.706312
				509	0.697278
				510	0.700623
				511	0.706562
				512	0.695817
				513	0.704654
				514	0.695105
				515	0.703398
				516	0.706754
				517	0.693536
				518	0.699162
				519	0.699638
				520	0.693507
				521	0.702841
				522	0.698818
				523	0.700429
				524	0.69455
				525	0.697704
				526	0.689854
				527	0.704084
				528	0.693935
				529	0.68966
				530	0.695814
				531	0.693772
				532	0.689759
				533	0.687904
				534	0.688167
				535	0.691652
				536	0.697125
				537	0.688101
				538	0.690566
				539	0.69187
				540	0.701921
				541	0.691034
				542	0.6869
				543	0.687946
				544	0.687113
				545	0.68022
				546	0.687704
				547	0.685313
				548	0.69029
				549	0.690414
				550	0.686601
				551	0.683542
				552	0.686814
				553	0.689636
				554	0.678738
				555	0.68504
				556	0.687024
				557	0.685297
				558	0.67584
				559	0.682028
				560	0.683876
				561	0.677503
				562	0.680706
				563	0.67887
				564	0.673112
				565	0.677343
				566	0.676037
				567	0.670263
				568	0.676978
				569	0.67497
				570	0.669139
				571	0.676247
				572	0.676005
				573	0.667725
				574	0.670058
				575	0.676399
				576	0.675961
				577	0.67796
				578	0.669722
				579	0.666724
				580	0.672434
				581	0.664937
				582	0.670271
				583	0.663817
				584	0.667917
				585	0.672032
				586	0.674962
				587	0.664046
				588	0.662075
				589	0.657521
				590	0.669959
				591	0.665126
				592	0.667804
				593	0.668576
				594	0.660816
				595	0.668897
				596	0.67071
				597	0.667748
				598	0.671759
				599	0.659239
				600	0.663434
				601	0.665717
				602	0.659058
				603	0.665704
				604	0.659718
				605	0.659113
				606	0.660396
				607	1.24885
				608	1.35437
				609	1.27006
				610	1.23434
				611	1.18468
				612	1.15998
				613	1.12799
				614	1.10022
				615	1.0769
				616	1.06204
				617	1.0463
				618	1.02067
				619	1.00468
				620	0.989389
				621	0.989242
				622	0.969446
				623	0.955568
				624	0.945267
				625	0.622058
				626	0.622097
				627	0.630228
				628	0.635967
				629	0.630816
				630	0.628804
				631	0.634122
				632	0.632779
				633	0.631628
				634	0.638075
				635	0.627211
				636	0.638611
				637	0.63864
				638	0.630614
				639	0.633623
				640	0.631723
				641	0.636868
				642	0.635328
				643	0.629195
				644	0.635321
				645	0.6218
				646	0.629416
				647	0.632908
				648	0.631665
				649	0.63038
				650	0.634721
				651	0.629342
				652	0.626696
				653	0.629731
				654	0.626727
				655	0.633158
				656	0.63371
				657	0.630732
				658	0.628246
				659	0.629192
				660	0.629776
				661	0.62576
				662	0.631621
				663	0.63012
				664	0.633082
				665	0.626806
				666	0.622384
				667	0.632606
				668	0.626283
				669	0.63474
				670	0.632871
				671	0.630309
				672	0.629497
				673	0.624636
				674	0.627492
				675	0.61989
				676	0.630851
				677	0.625989
				678	0.625763
				679	0.629287
				680	0.626131
				681	0.627011
				682	0.6279
				683	0.624972
				684	0.62524
				685	0.627771
				686	0.628916
				687	0.626775
				688	0.629192
				689	0.619404
				690	0.624376
				691	0.624444
				692	0.618707
				693	0.630774
				694	0.618355
				695	0.620087
				696	0.623451
				697	0.624644
				698	0.625805
				699	0.620594
				700	0.62097
				701	0.62211
				702	0.623487
				703	0.616702
				704	0.619808
				705	0.622179
				706	0.618873
				707	0.624079
				708	0.619546
				709	0.6222
				710	0.626013
				711	0.618873
				712	0.619666
				713	0.621172
				714	0.625235
				715	0.612061
				716	0.613388
				717	0.618578
				718	0.618576
				719	0.623958
				720	0.619716
				721	0.613688
				722	0.615964
				723	0.61995
				724	0.619228
				725	0.614876
				726	0.615937
				727	0.621156
				728	0.611305
				729	0.60762
				730	0.619919
				731	0.621572
				732	0.617914
				733	0.620607
				734	0.610527
				735	0.613438
				736	0.612072
				737	0.612921
				738	0.60834
				739	0.60992
				740	0.610889
				741	0.610451
				742	0.602711
				743	0.607189
				744	0.612921
				745	0.612603
				746	0.610337
				747	0.613312
				748	0.604643
				749	0.604346
				750	0.605978
				751	0.609037
				752	0.613375
				753	0.610259
				754	0.611155
				755	0.612416
				756	0.610952
				757	0.612159
				758	0.60716
				759	0.612477
				760	0.611155
				761	0.605846
				762	0.605994
				763	0.607287
				764	0.607386
				765	0.616198
				766	0.603458
				767	0.611659
				768	0.611617
				769	0.604845
				770	0.605776
				771	0.60031
				772	0.601981
				773	0.605082
				774	0.603374
				775	0.606632
				776	0.601308
				777	0.605334
				778	0.605027
				779	0.600491
				780	0.611549
				781	0.60756
				782	0.604522
				783	0.60478
				784	0.605571
				785	0.602993
				786	0.609252
				787	0.597253
				788	0.60418
				789	0.607852
				790	0.60073
				791	0.608992
				792	0.601681
				793	0.600943
				794	0.605875
				795	0.604493
				796	0.605258
				797	0.604201
				798	0.601313
				799	0.606708
				800	0.60716
				801	0.599293
				802	0.604267
				803	0.596815
				804	0.601006
				805	0.599976
				806	0.598126
				807	0.605931
				808	0.601484
				809	0.602945
				810	0.603316
				811	0.595853
				812	0.610374
				813	0.601014
				814	0.600089
				815	0.603211
				816	0.599332
				817	0.594512
				818	0.593687
				819	0.60007
				820	0.594704
				821	0.602354
				822	0.599889
				823	0.594439
				824	0.593293
				825	0.596518
				826	0.600659
				827	0.596638
				828	0.598636
				829	0.593028
				830	0.597771
				831	0.593509
				832	0.594875
				833	0.596489
				834	0.595987
				835	0.602186
				836	0.595367
				837	0.593065
				838	0.586721
				839	0.58707
				840	0.594489
				841	0.59395
				842	0.600031
				843	0.589914
				844	0.597774
				845	0.595553
				846	0.593932
				847	0.597169
				848	0.593485
				849	0.603539
				850	0.599498
				851	0.587128
				852	0.594599
				853	0.602146
				854	0.596184
				855	0.592644
				856	0.590642
				857	0.592326
				858	0.591822
				859	0.59477
				860	0.594565
				861	0.590636
				862	0.596391
				863	0.588849
				864	0.584177
				865	0.591112
				866	0.582535
				867	0.593122
				868	0.59559
				869	0.58753
				870	0.591414
				871	0.588366
				872	0.590844
				873	0.584406
				874	0.594331
				875	0.591049
				876	0.589104
				877	0.585817
				878	0.591088
				879	0.588513
				880	0.588316
				881	0.582456
				882	0.5887
				883	1.07241
				884	1.04816
				885	0.997312
				886	0.95725
				887	0.934353
				888	0.914518
				889	0.887089
				890	0.887843
				891	0.861217
				892	0.85126
				893	0.837566
				894	0.825691
				895	0.825139
				896	0.812297
				897	0.79264
				898	0.791573
				899	0.781703
				900	0.77629
				901	0.770876
				902	0.759718
				903	0.687281
				904	0.561131
				905	0.566712
				906	0.560613
				907	0.568349
				908	0.567183
				909	0.568392
				910	0.557373
				911	0.557638
				912	0.558779
				913	0.564776
				914	0.560871
				915	0.561909
				916	0.559218
				917	0.555599
				918	0.562103
				919	0.564686
				920	0.566252
				921	0.558892
				922	0.568539
				923	0.556729
				924	0.562794
				925	0.564644
				926	0.560723
				927	0.566623
				928	0.564292
				929	0.561585
				930	0.560576
				931	0.552277
				932	0.562395
				933	0.559764
				934	0.563506
				935	0.5662
				936	0.564342
				937	0.56523
				938	0.563028
				939	0.561357
				940	0.563257
				941	0.565354
				942	0.562899
				943	0.559459
				944	0.559102
				945	0.56276
				946	0.560934
				947	0.559964
				948	0.563898
				949	0.560187
				950	0.560445
				951	0.565009
				952	0.556351
				953	0.564232
				954	0.557662
				955	0.563383
				956	0.564994
				957	0.556219
				958	0.564552
				959	0.561827
				960	0.55751
				961	0.55819
				962	0.562319
				963	0.552884
				964	0.562802
				965	0.560784
				966	0.559903
				967	0.554466
				968	0.559128
				969	0.554816
				970	0.553452
				971	0.555935
				972	0.567135
				973	0.552566
				974	0.560266
				975	0.556527
				976	0.561811
				977	0.562166
				978	0.555922
				979	0.561315
				980	0.559375
				981	0.559207
				982	0.555263
				983	0.559609
				984	0.557276
				985	0.562064
				986	0.560702
				987	0.563551
				988	0.561181
				989	0.560303
				990	0.560666
				991	0.559394
				992	0.557496
				993	0.561583
				994	0.5603
				995	0.560673
				996	0.566591
				997	0.566807
				998	0.563995
				999

## Sheet: Fig.S2B
Representative curve S-SIT C2C12					S-SIT
				0	1
				1	0.995322
				2	1.00048
				3	0.996368
				4	1.00123
				5	0.994395
				6	0.988493
				7	1.0006
				8	0.995194
				9	0.993204
				10	0.995832
				11	0.988148
				12	0.990721
				13	0.990059
				14	0.992663
				15	1.00019
				16	0.978785
				17	0.995601
				18	0.98206
				19	0.985071
				20	0.986015
				21	0.988834
				22	0.974691
				23	0.970852
				24	0.984806
				25	0.977978
				26	0.978712
				27	0.973774
				28	0.981384
				29	0.979298
				30	0.985284
				31	0.978609
				32	0.977508
				33	0.982191
				34	0.977931
				35	0.971806
				36	0.969309
				37	0.979072
				38	0.977726
				39	0.971648
				40	2.26187
				41	2.55267
				42	2.41176
				43	2.31868
				44	2.26806
				45	2.202
				46	2.14762
				47	2.09614
				48	2.02679
				49	2.00172
				50	1.96374
				51	1.9272
				52	1.90014
				53	1.85118
				54	1.80995
				55	1.78818
				56	1.7589
				57	1.73501
				58	1.55788
				59	0.932619
				60	0.939635
				61	0.934753
				62	0.927326
				63	0.927006
				64	0.927066
				65	0.936319
				66	0.924593
				67	0.931315
				68	0.926916
				69	0.934926
				70	0.92329
				71	0.925261
				72	0.926007
				73	0.926911
				74	0.931124
				75	0.925566
				76	0.921755
				77	0.935247
				78	0.91728
				79	0.923277
				80	0.925177
				81	0.920478
				82	0.915469
				83	0.918641
				84	0.917136
				85	0.92504
				86	0.915638
				87	0.917317
				88	0.92272
				89	0.916681
				90	0.919417
				91	0.913089
				92	0.905276
				93	0.906508
				94	0.919598
				95	0.917666
				96	0.921866
				97	0.919621
				98	0.910017
				99	0.908929
				100	0.906093
				101	0.914492
				102	0.914311
				103	0.906879
				104	0.906374
				105	0.899826
				106	0.905473
				107	0.898924
				108	0.887656
				109	0.903021
				110	0.907247
				111	0.900738
				112	0.908301
				113	0.893277
				114	0.897716
				115	0.892158
				116	0.901279
				117	0.893947
				118	0.895561
				119	0.897153
				120	0.901784
				121	0.898097
				122	0.894638
				123	0.896312
				124	0.897434
				125	0.901542
				126	0.901381
				127	0.89898
				128	0.889787
				129	0.889362
				130	0.88892
				131	0.891327
				132	0.897881
				133	0.884897
				134	0.883614
				135	0.882506
				136	0.895529
				137	0.879486
				138	0.89005
				139	0.886305
				140	0.885433
				141	0.888836
				142	0.882466
				143	0.889698
				144	0.879788
				145	0.880721
				146	0.88126
				147	0.869335
				148	0.885359
				149	0.878151
				150	0.871132
				151	0.878009
				152	0.872843
				153	0.880035
				154	0.879662
				155	0.875405
				156	0.877859
				157	0.875749
				158	0.87977
				159	0.87453
				160	0.874711
				161	0.877549
				162	0.868433
				163	0.86687
				164	0.869103
				165	0.876945
				166	0.8716
				167	0.8751
				168	0.869524
				169	0.861764
				170	0.86759
				171	0.867761
				172	0.860368
				173	0.865939
				174	0.861259
				175	0.859969
				176	0.868835
				177	0.861031
				178	0.870451
				179	0.864039
				180	0.861701
				181	0.861007
				182	0.866063
				183	0.856277
				184	0.868588
				185	0.859654
				186	0.859483
				187	0.871014
				188	0.865913
				189	0.861451
				190	0.864042
				191	0.86251
				192	0.857323
				193	0.850364
				194	0.859357
				195	0.86101
				196	0.863007
				197	0.85368
				198	0.854135
				199	0.862636
				200	0.851415
				201	0.856923
				202	0.851738
				203	0.849016
				204	0.847342
				205	0.844417
				206	0.850004
				207	0.850855
				208	0.852277
				209	0.849463
				210	0.854069
				211	0.846869
				212	0.847726
				213	0.849599
				214	0.858221
				215	0.843865
				216	0.853954
				217	0.839435
				218	0.837025
				219	0.845505
				220	0.840625
				221	0.852232
				222	0.850577
				223	0.835835
				224	0.850235
				225	0.835225
				226	0.845282
				227	0.840573
				228	0.846441
				229	0.838741
				230	0.840909
				231	0.84072
				232	0.844472
				233	0.844057
				234	0.837403
				235	0.840536
				236	0.840494
				237	0.840938
				238	0.836484
				239	0.841316
				240	0.833937
				241	0.83102
				242	0.828138
				243	0.833735
				244	0.843839
				245	0.834697
				246	0.84129
				247	0.830261
				248	0.828784
				249	0.832087
				250	0.830511
				251	0.826051
				252	0.824724
				253	0.833559
				254	0.829262
				255	0.827105
				256	0.822814
				257	0.829559
				258	0.819757
				259	0.825583
				260	0.816856
				261	0.817863
				262	0.827076
				263	0.824393
				264	0.830863
				265	0.820049
				266	0.829583
				267	0.82602
				268	0.827559
				269	0.823024
				270	0.820525
				271	0.828096
				272	0.818535
				273	0.821358
				274	0.820141
				275	0.81915
				276	0.823492
				277	0.82208
				278	0.821239
				279	0.817321
				280	0.815837
				281	0.815237
				282	0.822795
				283	0.822451
				284	0.821959
				285	0.816693
				286	0.818696
				287	0.819098
				288	0.811364
				289	0.815805
				290	0.820614
				291	0.809556
				292	0.816501
				293	0.816501
				294	0.807929
				295	0.806828
				296	0.808074
				297	0.803601
				298	0.81092
				299	0.816107
				300	0.805717
				301	0.80343
				302	0.808668
				303	0.814541
				304	0.806915
				305	0.809199
				306	0.809419
				307	0.798981
				308	0.809845
				309	0.806198
				310	0.807935
				311	0.812778
				312	0.800989
				313	0.800511
				314	0.810644
				315	0.802973
				316	0.809932
				317	0.799299
				318	1.75812
				319	1.88567
				320	1.79321
				321	1.72409
				322	1.68356
				323	1.63836
				324	1.59417
				325	1.54907
				326	1.51891
				327	1.50454
				328	1.45913
				329	1.43218
				330	1.417
				331	1.38266
				332	1.36712
				333	1.35
				334	1.32248
				335	1.30618
				336	1.27649
				337	1.27471
				338	1.24531
				339	1.25499
				340	0.765035
				341	0.768966
				342	0.77404
				343	0.770656
				344	0.76176
				345	0.769933
				346	0.76094
				347	0.767098
				348	0.759345
				349	0.766383
				350	0.760977
				351	0.762094
				352	0.759012
				353	0.765379
				354	0.767324
				355	0.765923
				356	0.754765
				357	0.757685
				358	0.760743
				359	0.75974
				360	0.765313
				361	0.76226
				362	0.760788
				363	0.761634
				364	0.764315
				365	0.752857
				366	0.760578
				367	0.753435
				368	0.76154
				369	0.755248
				370	0.761269
				371	0.752045
				372	0.756336
				373	0.759913
				374	0.755911
				375	0.76463
				376	0.751178
				377	0.764246
				378	0.755503
				379	0.754602
				380	0.761729
				381	0.758801
				382	0.754707
				383	0.755882
				384	0.753351
				385	0.74809
				386	0.748009
				387	0.748826
				388	0.745678
				389	0.750048
				390	0.750169
				391	0.757251
				392	0.745184
				393	0.749441
				394	0.758862
				395	0.749903
				396	0.754331
				397	0.751801
				398	0.745717
				399	0.743975
				400	0.744934
				401	0.744217
				402	0.748863
				403	0.750011
				404	0.73679
				405	0.743954
				406	0.750978
				407	0.745872
				408	0.743783
				409	0.743355
				410	0.727267
				411	0.734499
				412	0.741833
				413	0.737463
				414	0.738391
				415	0.744177
				416	0.747431
				417	0.746905
				418	0.743294
				419	0.738562
				420	0.740588
				421	0.731437
				422	0.740104
				423	0.739983
				424	0.742937
				425	0.736735
				426	0.742172
				427	0.732318
				428	0.737121
				429	0.740052
				430	0.731401
				431	0.729351
				432	0.729254
				433	0.729987
				434	0.741176
				435	0.733345
				436	0.730733
				437	0.727115
				438	0.734357
				439	0.732581
				440	0.736635
				441	0.732814
				442	0.730313
				443	0.724502
				444	0.726418
				445	0.72845
				446	0.720658
				447	0.72805
				448	0.728129
				449	0.727433
				450	0.726368
				451	0.724637
				452	0.729848
				453	0.725809
				454	0.722865
				455	0.721226
				456	0.718319
				457	0.716319
				458	0.713531
				459	0.71355
				460	0.72244
				461	0.728289
				462	0.714556
				463	0.710125
				464	0.724413
				465	0.721762
				466	0.715502
				467	0.715576
				468	0.716535
				469	0.721772
				470	0.71444
				471	0.71535
				472	0.719791
				473	0.707311
				474	0.722582
				475	0.716154
				476	0.714785
				477	0.722658
				478	0.711295
				479	0.720088
				480	0.717872
				481	0.722434
				482	0.709211
				483	0.719102
				484	0.712243
				485	0.713305
				486	0.713423
				487	0.722408
				488	0.712362
				489	0.70801
				490	0.705437
				491	0.713804
				492	0.720692
				493	0.712346
				494	0.703351
				495	0.709905
				496	0.70534
				497	0.70801
				498	0.705353
				499	0.706241
				500	0.714911
				501	0.707692
				502	0.705398
				503	0.704412
				504	0.70432
				505	0.700447
				506	0.711363
				507	0.699472
				508	0.703459
				509	0.706312
				510	0.697278
				511	0.700623
				512	0.706562
				513	0.695817
				514	0.704654
				515	0.695105
				516	0.703398
				517	0.706754
				518	0.693536
				519	0.699162
				520	0.699638
				521	0.693507
				522	0.702841
				523	0.698818
				524	0.700429
				525	0.69455
				526	0.697704
				527	0.689854
				528	0.704084
				529	0.693935
				530	0.68966
				531	0.695814
				532	0.693772
				533	0.689759
				534	0.687904
				535	0.688167
				536	0.691652
				537	0.697125
				538	0.688101
				539	0.690566
				540	0.69187
				541	0.701921
				542	0.691034
				543	0.6869
				544	0.687946
				545	0.687113
				546	0.68022
				547	0.687704
				548	0.685313
				549	0.69029
				550	0.690414
				551	0.686601
				552	0.683542
				553	0.686814
				554	0.689636
				555	0.678738
				556	0.68504
				557	0.687024
				558	0.685297
				559	0.67584
				560	0.682028
				561	0.683876
				562	0.677503
				563	0.680706
				564	0.67887
				565	0.673112
				566	0.677343
				567	0.676037
				568	0.670263
				569	0.676978
				570	0.67497
				571	0.669139
				572	0.676247
				573	0.676005
				574	0.667725
				575	0.670058
				576	0.676399
				577	0.675961
				578	0.67796
				579	0.669722
				580	0.666724
				581	0.672434
				582	0.664937
				583	0.670271
				584	0.663817
				585	0.667917
				586	0.672032
				587	0.674962
				588	0.664046
				589	0.662075
				590	0.657521
				591	0.669959
				592	0.665126
				593	0.667804
				594	0.668576
				595	0.660816
				596	0.668897
				597	0.67071
				598	0.667748
				599	0.671759
				600	0.659239
				601	0.663434
				602	0.665717
				603	0.659058
				604	0.665704
				605	0.659718
				606	0.659113
				607	0.660396
				608	1.24885
				609	1.35437
				610	1.27006
				611	1.23434
				612	1.18468
				613	1.15998
				614	1.12799
				615	1.10022
				616	1.0769
				617	1.06204
				618	1.0463
				619	1.02067
				620	1.00468
				621	0.989389
				622	0.989242
				623	0.969446
				624	0.955568
				625	0.945267
				626	0.622058
				627	0.622097
				628	0.630228
				629	0.635967
				630	0.630816
				631	0.628804
				632	0.634122
				633	0.632779
				634	0.631628
				635	0.638075
				636	0.627211
				637	0.638611
				638	0.63864
				639	0.630614
				640	0.633623
				641	0.631723
				642	0.636868
				643	0.635328
				644	0.629195
				645	0.635321
				646	0.6218
				647	0.629416
				648	0.632908
				649	0.631665
				650	0.63038
				651	0.634721
				652	0.629342
				653	0.626696
				654	0.629731
				655	0.626727
				656	0.633158
				657	0.63371
				658	0.630732
				659	0.628246
				660	0.629192
				661	0.629776
				662	0.62576
				663	0.631621
				664	0.63012
				665	0.633082
				666	0.626806
				667	0.622384
				668	0.632606
				669	0.626283
				670	0.63474
				671	0.632871
				672	0.630309
				673	0.629497
				674	0.624636
				675	0.627492
				676	0.61989
				677	0.630851
				678	0.625989
				679	0.625763
				680	0.629287
				681	0.626131
				682	0.627011
				683	0.6279
				684	0.624972
				685	0.62524
				686	0.627771
				687	0.628916
				688	0.626775
				689	0.629192
				690	0.619404
				691	0.624376
				692	0.624444
				693	0.618707
				694	0.630774
				695	0.618355
				696	0.620087
				697	0.623451
				698	0.624644
				699	0.625805
				700	0.620594
				701	0.62097
				702	0.62211
				703	0.623487
				704	0.616702
				705	0.619808
				706	0.622179
				707	0.618873
				708	0.624079
				709	0.619546
				710	0.6222
				711	0.626013
				712	0.618873
				713	0.619666
				714	0.621172
				715	0.625235
				716	0.612061
				717	0.613388
				718	0.618578
				719	0.618576
				720	0.623958
				721	0.619716
				722	0.613688
				723	0.615964
				724	0.61995
				725	0.619228
				726	0.614876
				727	0.615937
				728	0.621156
				729	0.611305
				730	0.60762
				731	0.619919
				732	0.621572
				733	0.617914
				734	0.620607
				735	0.610527
				736	0.613438
				737	0.612072
				738	0.612921
				739	0.60834
				740	0.60992
				741	0.610889
				742	0.610451
				743	0.602711
				744	0.607189
				745	0.612921
				746	0.612603
				747	0.610337
				748	0.613312
				749	0.604643
				750	0.604346
				751	0.605978
				752	0.609037
				753	0.613375
				754	0.610259
				755	0.611155
				756	0.612416
				757	0.610952
				758	0.612159
				759	0.60716
				760	0.612477
				761	0.611155
				762	0.605846
				763	0.605994
				764	0.607287
				765	0.607386
				766	0.616198
				767	0.603458
				768	0.611659
				769	0.611617
				770	0.604845
				771	0.605776
				772	0.60031
				773	0.601981
				774	0.605082
				775	0.603374
				776	0.606632
				777	0.601308
				778	0.605334
				779	0.605027
				780	0.600491
				781	0.611549
				782	0.60756
				783	0.604522
				784	0.60478
				785	0.605571
				786	0.602993
				787	0.609252
				788	0.597253
				789	0.60418
				790	0.607852
				791	0.60073
				792	0.608992
				793	0.601681
				794	0.600943
				795	0.605875
				796	0.604493
				797	0.605258
				798	0.604201
				799	0.601313
				800	0.606708
				801	0.60716
				802	0.599293
				803	0.604267
				804	0.596815
				805	0.601006
				806	0.599976
				807	0.598126
				808	0.605931
				809	0.601484
				810	0.602945
				811	0.603316
				812	0.595853
				813	0.610374
				814	0.601014
				815	0.600089
				816	0.603211
				817	0.599332
				818	0.594512
				819	0.593687
				820	0.60007
				821	0.594704
				822	0.602354
				823	0.599889
				824	0.594439
				825	0.593293
				826	0.596518
				827	0.600659
				828	0.596638
				829	0.598636
				830	0.593028
				831	0.597771
				832	0.593509
				833	0.594875
				834	0.596489
				835	0.595987
				836	0.602186
				837	0.595367
				838	0.593065
				839	0.586721
				840	0.58707
				841	0.594489
				842	0.59395
				843	0.600031
				844	0.589914
				845	0.597774
				846	0.595553
				847	0.593932
				848	0.597169
				849	0.593485
				850	0.603539
				851	0.599498
				852	0.587128
				853	0.594599
				854	0.602146
				855	0.596184
				856	0.592644
				857	0.590642
				858	0.592326
				859	0.591822
				860	0.59477
				861	0.594565
				862	0.590636
				863	0.596391
				864	0.588849
				865	0.584177
				866	0.591112
				867	0.582535
				868	0.593122
				869	0.59559
				870	0.58753
				871	0.591414
				872	0.588366
				873	0.590844
				874	0.584406
				875	0.594331
				876	0.591049
				877	0.589104
				878	0.585817
				879	0.591088
				880	0.588513
				881	0.588316
				882	0.582456
				883	0.5887
				884	1.07241
				885	1.04816
				886	0.997312
				887	0.95725
				888	0.934353
				889	0.914518
				890	0.887089
				891	0.887843
				892	0.861217
				893	0.85126
				894	0.837566
				895	0.825691
				896	0.825139
				897	0.812297
				898	0.79264
				899	0.791573
				900	0.781703
				901	0.77629
				902	0.770876
				903	0.759718
				904	0.687281
				905	0.561131
				906	0.566712
				907	0.560613
				908	0.568349
				909	0.567183
				910	0.568392
				911	0.557373
				912	0.557638
				913	0.558779
				914	0.564776
				915	0.560871
				916	0.561909
				917	0.559218
				918	0.555599
				919	0.562103
				920	0.564686
				921	0.566252
				922	0.558892
				923	0.568539
				924	0.556729
				925	0.562794
				926	0.564644
				927	0.560723
				928	0.566623
				929	0.564292
				930	0.561585
				931	0.560576
				932	0.552277
				933	0.562395
				934	0.559764
				935	0.563506
				936	0.5662
				937	0.564342
				938	0.56523
				939	0.563028
				940	0.561357
				941	0.563257
				942	0.565354
				943	0.562899
				944	0.559459
				945	0.559102
				946	0.56276
				947	0.560934
				948	0.559964
				949	0.563898
				950	0.560187
				951	0.560445
				952	0.565009
				953	0.556351
				954	0.564232
				955	0.557662
				956	0.563383
				957	0.564994
				958	0.556219
				959	0.564552
				960	0.561827
				961	0.55751
				962	0.55819
				963	0.562319
				964	0.552884
				965	0.562802
				966	0.560784
				967	0.559903
				968	0.554466
				969	0.559128
				970	0.554816
				971	0.553452
				972	0.555935
				973	0.567135
				974	0.552566
				975	0.560266
				976	0.556527
				977	0.561811
				978	0.562166
				979	0.555922
				980	0.561315
				981	0.559375
				982	0.559207
				983	0.555263
				984	0.559609
				985	0.557276
				986	0.562064
				987	0.560702
				988	0.563551
				989	0.561181
				990	0.560303
				991	0.560666
				992	0.559394
				993	0.557496
				994	0.561583
				995	0.5603
				996	0.560673
				997	0.566591
				998	0.566807
				999	0.563995

## Sheet: Fig.S2C
P AMPK Thr172 / AMPK total C2C12

## Sheet: Fig.S2D
Pquantification P AMPK Thr172 /AMPK total C2C12
	CTRL	S-MICT	S-SIT
	101.582	109.272	150.444
	119.02	148.892	112.971
	84.7745	115.688	134.002
	94.6241	127.598	130.5
		108.569

## Sheet: Fig.S2E
qPCR VEGF C2C12
	CTRL	S-MICT	S-SIT
	0.833354	1.91676	1.51051
	0.944179	1.39435	1.70898
	1.20565	1.17189	2.37442
	1.17139	1.53833	2.31072
	0.932979		1.94315
	0.964537		1.76753

## Sheet: Fig.S2F
Lactate release C2C12
	CTRL	MICT	SIT
	0	160.111	219.425
	0	183.907	227.612
	0	112.518	206.761

## Sheet: Fig.S2H
q-PCR C2C12
PGC-1a oh
	CTRL	S-MICT	S-SIT
	1.14131	0.917906	1.041
	0.957813	1.03676	1.61746
	0.974855	0.984788	1.44686
	0.899304		2.11566
	0.764039		1.65894
	1.23609		1.31174
	1.10485
NRF1 0H
	CTRL	S-MICT	S-SIT
	0.78543	0.977367	1.13839
	1.06396	0.878042	1.30492
	0.856837	0.866244	1.35935
	1.33104	0.969853	1.54965
	0.936194		2.26619
	0.825785		1.32093
	1.06599
Tfam 0h
	CTRL	S-MICT	S-SIT
	0.870554	0.775628	0.898104
	0.990417	0.823326	1.14305
	0.948831	0.873375	0.910359
	1.07528	0.784426	1.49512
	1.02121		1.10117
	0.956789		0.967089
	1.01284

## Sheet: Fig.S2I
q-PCR C2C12
PGC-1a 3h
	CTRL	S-MICT	S-SIT
	1.14131	0.8979	0.384987
	0.553538	0.533563	0.553538
	0.957813	0.59861	0.601665
	0.974855		0.986183
	0.899304		0.902364
	0.764039		0.588846
NRF1 3h
	CTRL	S-MICT	S-SIT
	0.784868	1.31538	0.832325
	1.0632	1.24557	0.859272
	0.856224	0.811423	1.00993
	1.33009	0.850812	1.14628
	0.935524		1.23934
	0.825194
	1.06523
Tfam 3h
	CTRL	S-MICT	S-SIT
	0.870554	1.31389	0.830131
	0.990417	1.2892	1.07041
	0.948831	0.944123	1.12684
	1.07528	0.951589	0.987714
	1.02121		0.993004
	0.956789
	1.01284

## Sheet: Fig.S2J
q-PCR C2C12
PGC-1a 6h
	CTRL	S-MICT	S-SIT
	1.37293	1.21818	0.832556
	1.4422	0.774094	0.84536
	0.942668	0.801013	0.848293
	0.657853	0.627503	0.971801
	0.834358	0.659213	0.780225
	0.974844
NRF1 6h
	CTRL	S-MICT	S-SIT
	1.05267	1.12949	1.05323
	1.04078	0.957277	0.880539
	1.04041	0.862472	0.959372
	0.936493	0.86214	1.02985
	0.915007	0.773414	0.499194
	1.02381
Tfam 6h
	CTRL	S-MICT	S-SIT
	0.987991	1.09574	1.10122
	1.09553	1.04084	0.868824
	0.994426	1.09898	1.0599
	0.998066	0.99149	1.10915
	0.908446	0.879634	0.651765
	1.02469

## Sheet: Fig.S2K
PGC-1a C2C12

[truncated: 8 more sheets: Fig.S2L, Fig.S2M, Fig.S2N, Fig.S2O, Fig.S2P, Fig.S2Q, Fig.S2R, Fig.S2S]
