# Supplementary material for: Acute RyR1 Ca2+ leak enhances NADH-linked mitochondrial respiratory capacity
Source: Nat Commun. 2021 Dec 10;12:7219. doi: 10.1038/s41467-021-27422-1 (PMC8664928; doi:10.1038/s41467-021-27422-1)
Supplement: Supplementary file 10 — Source Data [file 41467_2021_27422_MOESM10_ESM.zip › Data Source file/Figure 2.xlsx]

## Sheet: Fig.2B
Metabolonics CTRL S-MICT S-SIT
	S-MICT	S-SIT
P-Cr	16.6528	8.1181
Cr	-19.49	-18.8175
P-Cr/Cr	41.9476	39.7399
ADP	-6.05979	34.9537
ATP	6.56857	6.54972
ADP/ATP	-11.1216	25.7833
AMP	19.0057	57.6452
AMP/ATP	12.8159	54.6265
NAD	-10.571	-6.39246
NADH	-16.6853	-17.47
NAD/NADH	0.63355	0.36591

## Sheet: Fig.2C
RyR1-Calstabin1 Co-immunoprecipitation CTRL S-MICT S-SIT
RyR1-Calstabin1 co-immunoprecipitation C2C12

## Sheet: Fig.2D
DNP / RyR1 C2C12
CTRL	S-MICT	S-SIT
0.2	0.2	3.3
0.1	0.3	3.5
0.1	0.2	3.5
0.2	0.3	3.7

## Sheet: Fig.2E
Cys / RyR1 C2C12
CTRL	S-MICT	S-SIT
0.2	0.4	4
0.3	0.3	3.7
0.3	0.4	3.4
0.2	0.3	3.6

## Sheet: Fig.2F
Calstabin1 / RyR1 C2C12
CTRL	S-MICT	S-SIT
3.8	4	0.8
3.5	3.5	0.6
3.6	3.5	0.5
3.4	3.4	0.8

## Sheet: Fig.2G
Representative curves Ca2+ C2C12 0h stimulation			CTRL	S-MICT	S-SIT
			1	1	1
			1.00099	1.00323	1.00321
			1.00089	0.999065	1.00463
			0.998115	1.00075	0.999335
			1.00579	1.00187	0.999568
			1.0069	0.996377	0.989118
			1.00384	0.998965	0.988929
			1.00849	0.998214	0.997887
			1.00128	1.00577	0.998057
			0.999053	0.999466	0.990998
			0.997341	1.0028	0.985044
			0.993275	1.00008	0.984154
			0.995045	1.0008	0.98535
			0.991398	0.996453	0.991223
			0.990674	1.00023	0.978461
			0.987628	0.997154	0.991744
			0.992156	0.99359	0.986106
			0.98953	0.989441	0.981177
			0.991217	0.992563	0.98651
			0.990896	0.987688	0.991007
			0.989489	0.991261	0.991205
			0.983587	0.993389	0.983408
			0.983727	0.988415	0.984253
			0.982443	0.991987	0.982931
			0.983208	0.992129	0.986294
			0.987801	0.992379	0.982329
			0.980088	0.988598	0.984235
			0.98478	0.994959	0.98535
			0.982393	0.985293	0.982212
			0.98357	0.985201	0.983273
			0.974738	0.990326	0.984091
			0.97999	0.984508	0.987598
			0.97808	0.980594	0.985296
			0.974154	0.980836	0.989478
			0.980994	0.981069	0.973012
			0.97524	0.97299	0.986052
			0.977718	0.982505	0.974873
			0.979315	0.97334	0.98625
			0.980846	0.98455	0.990557
			0.981414	0.977681	0.984685
			0.972409	0.975043	0.986447
			0.970334	0.974342	0.983228
			0.970046	0.974425	0.981825
			0.977594	0.975636	0.9808
			0.972771	0.972856	0.974801
			0.968318	0.967915	0.966779
			0.96905	0.963049	0.977715
			0.967766	0.96597	0.935142
			3.26601	3.53337	2.17778
			3.12996	3.55515	2.15787
			2.85232	3.15969	2.08681
			2.60941	2.81506	2.00274
			2.41077	2.53302	1.92052
			2.25538	2.32809	1.8294
			2.13326	2.16688	1.74978
			2.02784	2.04874	1.67942
			1.93751	1.9549	1.60705
			1.8689	1.87055	1.54816
			1.8	1.81251	1.48677
			1.75303	1.7598	1.43037
			1.70887	1.71435	1.38003
			1.66816	1.67483	1.33434
			1.63245	1.64256	1.2979
			1.59772	1.61548	1.25896
			1.56486	1.59083	1.22213
			1.53644	1.58125	1.19593
			1.52654	1.55831	1.17048
			1.50072	1.54435	1.14254
			1.47875	1.53052	1.11269
			1.47075	1.52038	1.09727
			1.45327	1.50391	1.07011
			1.44554	1.49851	1.05274
			1.4247	1.48654	1.03485
			1.41287	1.47953	1.02177
			1.40138	1.45946	1.00437
			1.38682	1.45517	0.991789
			1.38053	1.44936	0.972256
			1.37315	1.44093	0.960115
			1.36521	1.44024	0.950061
			1.35641	1.43197	0.940609
			1.35051	1.42681	0.93024
			1.34225	1.42374	0.921076
			1.33601	1.41628	0.910824
			1.33646	1.40907	0.897056
			1.32673	1.40624	0.892307
			1.31267	1.40198	0.883935
			1.31055	1.39354	0.876578
			1.30919	1.39475	0.867315
			1.31041	1.38218	0.861245
			1.30732	1.38179	0.850022
			1.29665	1.37514	0.845102
			1.2915	1.37429	0.840201
			1.2801	1.36608	0.833753
			1.28213	1.36822	0.829364
			1.2645	1.35734	0.824337
			1.2657	1.36088	0.819625
			1.263	1.35356	0.811756
			1.26672	1.35045	0.810164
			1.26157	1.34916	0.801953
			1.25837	1.34071	0.797574
			1.25852	1.3428	0.799237
			1.25104	1.33497	0.792349
			1.24733	1.33553	0.790109
			1.24333	1.33662	0.782384
			1.24388	1.33534	0.778679
			1.23695	1.32624	0.778319
			1.23272	1.32304	0.771952
			1.23166	1.31519	0.771152
			1.22642	1.31737	0.767168
			1.22352	1.31917	0.766403
			1.21629	1.31392	0.767105
			1.22476	1.31211	0.759074
			1.21401	1.30947	0.755675
			1.21494	1.31106	0.752347
			1.20854	1.30355	0.748372
			1.19812	1.30151	0.746124
			1.20159	1.29648	0.74759
			1.1988	1.29478	0.74026
			1.19582	1.30206	0.741484
			1.18678	1.29235	0.737967
			1.18798	1.2881	0.735467
			1.18538	1.28883	0.731177
			1.18447	1.28552	0.731735
			1.1804	1.2813	0.728614
			1.18092	1.27658	0.721923
			1.17436	1.28159	0.722688
			1.17441	1.27757	0.716626
			1.17204	1.2704	0.718704
			1.16394	1.27225	0.717247
			1.16412	1.26823	0.715412
			1.16628	1.26658	0.711024
			1.15927	1.26979	0.712121
			1.15659	1.26479	0.707588
			1.15589	1.26404	0.707418
			1.15462	1.25792	0.701563
			1.14302	1.25791	0.700412
			1.14852	1.26373	0.701122
			1.14695	1.2538	0.70052
			1.13688	1.25794	0.697777
			1.1367	1.2482	0.697111
			1.13979	1.25565	0.693523
			1.13664	1.24291	0.692264
			1.13099	1.25076	0.686679
			1.12953	1.24432	0.687237
			1.12995	1.23931	0.680744
			1.12671	1.2348	0.678756
			1.12411	1.23415	0.681598
			1.11538	1.22897	0.678262
			1.11451	1.22574	0.674817
			1.11093	1.23213	0.676005
			1.10972	1.22879	0.674548
			1.10733	1.22188	0.677767
			1.10214	1.22442	0.676751
			1.09647	1.22405	0.675159
			1.09912	1.2201	0.671121
			1.09392	1.21431	0.670249
			1.09327	1.21969	0.665321
			1.08341	1.21198	0.663063
			1.08778	1.21175	0.66452
			1.08813	1.20783	0.660914

## Sheet: Fig.2H
Quantifications Ca2+ C2C12 0h stimulation
	CTRL	S-MICT	S-SIT
	67.6088	130.688	63.2424
	130.688	85.6776	63.2424
	85.7562	99.6801	68.9886
	97.9301	119.462	82.1631
	101.449	125.479	27.9041
	148.128	96.2439	60.8004
	68.4409	71.0636	25.6978

## Sheet: Fig.2I
Image D1ER C2C12

## Sheet: Fig.2J
SR Ca2+ D1ER
	CTRL	MICT	SIT
	1.63495	1.81411	1.29849
	1.75186	2.00444	1.45137
	2.02284	2.12445	1.47047

## Sheet: Fig.2L
Quantification STIM1 C2C12 1h post stimulation
		CTRL	S-MICT	S-SIT
		128.131	194.86	136.291
		104.166	146.774	77.5189
		67.7023	105.812	98.2158

[truncated: 3 more sheets: Fig.2M, Fig.2N, Fig.2O]
