# Supplementary material for: Acute RyR1 Ca2+ leak enhances NADH-linked mitochondrial respiratory capacity
Source: Nat Commun. 2021 Dec 10;12:7219. doi: 10.1038/s41467-021-27422-1 (PMC8664928; doi:10.1038/s41467-021-27422-1)
Supplement: Supplementary file 10 — Source Data [file 41467_2021_27422_MOESM10_ESM.zip › Data Source file/Figure S4.xlsx]

## Sheet: Fig.S4A
Co-immunoprecipitation SERCA1 - Sarcolipin C2C12

## Sheet: Fig.S4B
SERCA1 IP SERCA1 C2C12
	CTRL	S-SIT	S-SIT S107
	131.659	62.4245	81.573
	102.448	75.0455	106.845
	65.8928	91.3086	86.0429

## Sheet: Fig.S4C
Sarcolipin IP SERCA1 C2C12
	CTRL	S-SIT	S-SIT S107
	80.7349	93.9575	135.728
	91.2245	138.712	167.656
	128.041	96.0257	104.299

## Sheet: Fig.S4D
Ratio SERCA1 /Sarcolipin C2C12
	CTRL	S-SIT	S-SIT S107
	113.504	64.3475	67.7622
	83.0172	68.9534	69.2908
	103.478	99.7396	34.3167

## Sheet: Fig.S4E
Microsomes preparation C2C12

## Sheet: Fig.S4G
Positive control ATPase activity C2C12
	1000ng	500ng	250ng
	76.7052	43.6895	20.816
	76.5896	43.0355	19.4705
	80.3468	44.883	20.4235

## Sheet: Fig.S4H
ATPase Microsomes C2C12
	CTRL	S-SIT	S-SIT S107
	50.7114	85.8776	60.2599
	49.6052	79.182	56.7083
	50.0128	79.4731	53.6808

## Sheet: Fig.S4I
Total ATP Whole Lysate C2C12
	CTRL	S-SIT	S-SIT S107
	90	342	388
	176	944	548
	102	584	392
	90	530	920
	148	1032	652
	124	644	710

## Sheet: Fig.S4J
Mitochondrial calcium curve Caffeine 2.5 mM Rapamycin 10 uM C2C12
			1	1
			2	0.988401
			3	1.00264
			4	0.998204
			5	0.988722
			6	0.991435
			7	0.98375
			8	0.97409
			9	0.985796
			10	0.984903
			11	0.98557
			12	0.983916
			13	0.980074
			14	0.970509
			15	0.974554
			16	0.976433
			17	0.97685
			18	0.968653
			19	0.967047
			20	0.971389
			21	0.970842
			22	0.972781
			23	0.9766
			24	0.980966
			25	0.982703
			26	0.979931
			27	0.991875
			28	0.98827
			29	0.992791
			30	0.984749
			31	0.980442
			32	0.986509
			33	0.976754
			34	0.976148
			35	0.963014
			36	0.965691
			37	0.96443
			38	0.961979
			39	0.958053
			40	0.963062
			41	0.958018
			42	0.952938
			43	0.953497
			44	0.954984
			45	0.954591
			46	0.957149
			47	0.947965
			48	0.942291
			49	0.951249
			50	0.959207
			51	0.949131
			52	0.941541
			53	0.943742
			54	0.952414
			55	0.951808
			56	0.952438
			57	0.947906
			58	0.931251
			59	0.964275
			60	1.25583
			61	1.68417
			62	2.05282
			63	2.15
			64	2.23654
			65	2.29745
			66	2.30795
			67	2.32974
			68	2.32057
			69	2.3335
			70	2.32555
			71	2.32092
			72	2.31658
			73	2.31523
			74	2.3004
			75	2.28655
			76	2.2851
			77	2.3005
			78	2.28465
			79	2.27221
			80	2.26866
			81	2.26612
			82	2.25584
			83	2.26098
			84	2.26056
			85	2.24392
			86	2.25957
			87	2.25084
			88	2.25272
			89	2.25233
			90	2.24447
			91	2.24746
			92	2.23293
			93	2.22927
			94	2.22663
			95	2.21299
			96	2.22069
			97	2.21246
			98	2.21304
			99	2.20492
			100	2.2149
			101	2.19182
			102	2.19528
			103	2.18525
			104	2.18178
			105	2.18671
			106	2.16535
			107	2.17368
			108	2.17264
			109	2.17589
			110	2.16466
			111	2.16948
			112	2.16284
			113	2.16214
			114	2.15752
			115	2.15779
			116	2.1626
			117	2.15649
			118	2.1485
			119	2.14662
			120	2.14401
			121	2.14189
			122	2.12988
			123	2.11108
			124	2.1177
			125	2.1082
			126	2.09835
			127	2.09075
			128	2.07896
			129	2.07066
			130	2.0776
			131	2.08574
			132	2.089
			133	2.07743
			134	2.07759
			135	2.07209
			136	2.06736
			137	2.06095
			138	2.04779
			139	2.03427
			140	2.03113
			141	2.03458
			142	2.02583
			143	2.02439
			144	2.0261
			145	2.00468
			146	2.01366
			147	2.0103
			148	2.01262
			149	2.00627
			150	1.9842
			151	1.97903
			152	1.97336
			153	1.9734
			154	1.97555
			155	1.96625
			156	1.97527
			157	1.98928
			158	1.9845
			159	2.00162
			160	2.0001
			161	1.99682
			162	2.00153
			163	1.98662
			164	1.98907
			165	1.97868
			166	1.9759
			167	1.97731
			168	1.9854
			169	1.96112
			170	1.96393
			171	1.96882
			172	1.96592
			173	1.94841
			174	1.94082
			175	1.93608
			176	1.94662
			177	1.93728
			178	1.93722
			179	1.93323
			180	1.93634
			181	1.9279
			182	1.92302
			183	1.93497
			184	1.95147
			185	1.94196
			186	1.94063
			187	1.9445
			188	1.91801
			189	1.91376
			190	1.92125
			191	1.91297
			192	1.90764
			193	1.8983
			194	1.89236
			195	1.88049
			196	1.8844
			197	1.89792
			198	1.89923
			199	1.9201
			200	1.90795
			201	1.91242
			202	1.89826
			203	1.89901
			204	1.89992
			205	1.89967
			206	1.88606
			207	1.88014
			208	1.88133
			209	1.87308
			210	1.87788
			211	1.85221
			212	1.87599
			213	1.85992
			214	1.86774
			215	1.87524
			216	1.8741
			217	1.85946
			218	1.87016
			219	1.86435
			220	1.86655
			221	1.87635
			222	1.87912
			223	1.88476
			224	1.87479
			225	1.8716
			226	1.86264
			227	1.85702
			228	1.85112
			229	1.84095
			230	1.85091
			231	1.84695
			232	1.8599
			233	1.83882
			234	1.84924
			235	1.84316
			236	1.83183
			237	1.82719
			238	1.84368
			239	1.82381
			240	1.82878
			241	1.8377
			242	1.82625
			243	1.83383
			244	1.83609
			245	1.82993
			246	1.8126
			247	1.80455
			248	1.79181
			249	1.80121
			250	1.80165
			251	1.81288
			252	1.8135
			253	1.81211
			254	1.80779
			255	1.80948
			256	1.78713
			257	1.80684
			258	1.85645
			259	1.8864
			260	1.88218
			261	1.86918
			262	1.87473
			263	1.86461
			264	1.85508
			265	1.84686
			266	1.84911
			267	1.83081
			268	1.82201
			269	1.82408
			270	1.82262
			271	1.83064
			272	1.82853
			273	1.82277
			274	1.81994
			275	1.8095
			276	1.81144
			277	1.81451
			278	1.79937
			279	1.82634
			280	1.80999
			281	1.81194
			282	1.81254
			283	1.8194
			284	1.81489
			285	1.79669
			286	1.79368
			287	1.79086
			288	1.78985
			289	1.78149
			290	1.76562
			291	1.77254
			292	1.77164
			293	1.77162
			294	1.75811
			295	1.75245
			296	1.76643
			297	1.75878
			298	1.75659
			299	1.75
			300	1.74788
			301	1.75051
			302	1.74762
			303	1.74167
			304	1.73609
			305	1.7445
			306	1.75637
			307	1.75043
			308	1.74757
			309	1.74719
			310	1.74675
			311	1.74148
			312	1.74293
			313	1.74067
			314	1.71634
			315	1.7267
			316	1.73839
			317	1.74127
			318	1.7257
			319	1.73797
			320	1.74447
			321	1.76196
			322	1.73898
			323	1.73684
			324	1.74772
			325	1.74744
			326	1.75194
			327	1.74975
			328	1.74989
			329	1.74984
			330	1.73602
			331	1.74662
			332	1.74621
			333	1.74047
			334	1.72858
			335	1.74268
			336	1.73502
			337	1.73534
			338	1.73697
			339	1.73619
			340	1.72977
			341	1.71306
			342	1.71056
			343	1.69633
			344	1.70115
			345	1.70405
			346	1.69291
			347	1.70672
			348	1.69853
			349	1.69605
			350	1.69057
			351	1.68655
			352	1.68144
			353	1.69184
			354	1.69118
			355	1.69279
			356	1.69125
			357	1.69614
			358	1.70044
			359	1.7068
			360	1.69452
			361	1.67412
			362	1.66769
			363	1.67325
			364	1.68519
			365	1.66784
			366	1.68342
			367	1.69129
			368	1.69563
			369	1.6908
			370	1.70334
			371	1.69136
			372	1.70825
			373	1.69862
			374	1.69789
			375	1.6911
			376	1.70291
			377	1.69105
			378	1.69482
			379	1.67936
			380	1.68273
			381	1.68747
			382	1.68889
			383	1.69702
			384	1.69132
			385	1.68948
			386	1.68018
			387	1.6958
			388	1.70706
			389	1.70574
			390	1.69374
			391	1.69189
			392	1.68385
			393	1.68401
			394	1.68131
			395	1.66867
			396	1.68294
			397	1.68188
			398	1.69304
			399	1.69173
			400	1.69166
			401	1.69468
			402	1.70458
			403	1.72227
			404	1.7006
			405	1.7044
			406	1.70251
			407	1.70192
			408	1.69186
			409	1.69944
			410	1.69891
			411	1.69137
			412	1.69871
			413	1.6834
			414	1.68177
			415	1.66977
			416	1.68621
			417	1.69727
			418	1.71195
			419	1.70893
			420	1.70082
			421	1.7167
			422	1.72305
			423	1.71451
			424	1.71252
			425	1.72694
			426	1.71431
			427	1.71662
			428	1.73268
			429	1.72568
			430	1.71543
			431	1.71733
			432	1.71221
			433	1.71535
			434	1.71377
			435	1.68141
			436	1.68259
			437	1.67996
			438	1.67079
			439	1.66213
			440	1.6487
			441	1.65549
			442	1.65151
			443	1.6352
			444	1.63598
			445	1.64025
			446	1.62821
			447	1.63683
			448	1.64329
			449	1.63451
			450	1.6326
			451	1.64157
			452	1.63755
			453	1.62732
			454	1.64244
			455	1.6312
			456	1.6334
			457	1.64247
			458	1.62266
			459	1.6405
			460	1.63875
			461	1.64256
			462	1.6447
			463	1.65339
			464	1.6545
			465	1.65045
			466	1.64705
			467	1.64979
			468	1.64549
			469	1.65223
			470	1.66729
			471	1.66093
			472	1.6501
			473	1.66
			474	1.66469
			475	1.65753
			476	1.64201
			477	1.63691
			478	1.64413
			479	1.63385
			480	1.61836
			481	1.62234
			482	1.60723
			483	1.61783
			484	1.61435
			485	1.60617
			486	1.61479
			487	1.61466
			488	1.61515
			489	1.61083
			490	1.61872
			491	1.61063
			492	1.60604
			493	1.60597
			494	1.60883
			495	1.60325
			496	1.61823
			497	1.60665
			498	1.61082
			499	1.60739
			500	1.6192
			501	1.61766
			502	1.60749
			503	1.61968
			504	1.61369
			505	1.60343
			506	1.60929
			507	1.60732
			508	1.60532
			509	1.59727
			510	1.57729
			511	1.59082
			512	1.61244
			513	1.59821
			514	1.5915
			515	1.59125
			516	1.59591
			517	1.57464
			518	1.58721
			519	1.58827
			520	1.57099
			521	1.55996
			522	1.55976
			523	1.56823
			524	1.54983
			525	1.56043
			526	1.54635
			527	1.565
			528	1.57545
			529	1.56465
			530	1.57555
			531	1.57031
			532	1.56664
			533	1.56494
			534	1.58013
			535	1.57903
			536	1.57274
			537	1.57769
			538	1.58113
			539	1.56985
			540	1.56029
			541	1.56252
			542	1.55636
			543	1.54687
			544	1.5494
			545	1.54982
			546	1.5742
			547	1.58721
			548	1.58001
			549	1.58973
			550	1.59502
			551	1.58686
			552	1.59148
			553	1.59513
			554	1.58547
			555	1.5742
			556	1.57034
			557	1.57088
			558	1.56645
			559	1.57299
			560	1.56862
			561	1.57857
			562	1.57376
			563	1.57094
			564	1.57964
			565	1.57811
			566	1.60242
			567	1.63614
			568	1.7501
			569	1.64009
			570	1.67211
			571	1.68544
			572	1.69348
			573	1.69404
			574	1.6967
			575	1.69118
			576	1.70264
			577	1.69263
			578	1.68908
			579	1.68093
			580	1.67776
			581	1.66601
			582	1.68843
			583	1.69363
			584	1.70669
			585	1.70244
			586	1.71257
			587	1.72202
			588	1.7356
			589	1.74549
			590	1.74844
			591	1.74575
			592	1.74399
			593	1.74676
			594	1.74391
			595	1.7376
			596	1.74366
			597	1.73357
			598	1.71879
			599	1.71888
			600	1.69962
			601	1.6844
			602	1.68102
			603	1.68515
			604	1.68709
			605	1.68038
			606	1.67812
			607	1.65631
			608	1.66234
			609	1.64807
			610	1.6587
			611	1.64878
			612	1.64581
			613	1.62949
			614	1.62804
			615	1.61977
			616	1.62008
			617	1.6058
			618	1.60999
			619	1.59481
			620	1.59954
			621	1.58924
			622	1.57905
			623	1.58545
			624	1.58748
			625	1.58081
			626	1.5743
			627	1.56353
			628	1.55868
			629	1.5617
			630	1.55473
			631	1.5602
			632	1.56042
			633	1.54675
			634	1.55034
			635	1.52781
			636	1.53075
			637	1.5295
			638	1.53078
			639	1.53091
			640	1.5196
			641	1.50955
			642	1.50666
			643	1.52256
			644	1.51338
			645	1.51338
			646	1.51275
			647	1.51337
			648	1.50606
			649	1.50959
			650	1.50998
			651	1.50831
			652	1.50902
			653	1.50882
			654	1.52008
			655	1.51861
			656	1.51809
			657	1.52557
			658	1.53097
			659	1.52619
			660	1.52159
			661	1.5126
			662	1.50923
			663	1.50902
			664	1.5098
			665	1.51115
			666	1.51697
			667	1.52201
			668	1.50481
			669	1.50379
			670	1.48939
			671	1.49765
			672	1.48426
			673	1.49126
			674	1.49225
			675	1.49497
			676	1.48481
			677	1.4871
			678	1.48747
			679	1.49713
			680	1.50649
			681	1.50292
			682	1.50939
			683	1.49309
			684	1.50147
			685	1.49626
			686	1.50262
			687	1.51183
			688	1.51748
			689	1.51889
			690	1.51614
			691	1.52859
			692	1.53536
			693	1.51974
			694	1.52512
			695	1.51277
			696	1.50833
			697	1.5097
			698	1.48321
			699	1.48948
			700	1.48911
			701	1.49901
			702	1.48932
			703	1.48736
			704	1.49676
			705	1.49204
			706	1.50491
			707	1.49776
			708	1.49955
			709	1.50691
			710	1.5077
			711	1.51243
			712	1.51565
			713	1.519
			714	1.50381
			715	1.5065
			716	1.52113
			717	1.52077
			718	1.52463
			719	1.50173
			720	1.51523
			721	1.50262
			722	1.49374
			723	1.492
			724	1.49255
			725	1.48309
			726	1.48795
			727	1.47876
			728	1.47517
			729	1.47538
			730	1.4827
			731	1.48857
			732	1.49622
			733	1.50187
			734	1.51158
			735	1.53383
			736	1.51749
			737	1.51949
			738	1.50161
			739	1.51231
			740	1.5179
			741	1.51082
			742	1.50769
			743	1.50302
			744	1.5017
			745	1.49395
			746	1.49295
			747	1.50068
			748	1.49387
			749	1.47289
			750	1.47979
			751	1.48235
			752	1.47689
			753	1.48314
			754	1.49119
			755	1.47891
			756	1.49534
			757	1.49055
			758	1.48502
			759	1.49149
			760	1.50368
			761	1.49545
			762	1.49874
			763	1.49318
			764	1.47475
			765	1.47287
			766	1.46899
			767	1.47537
			768	1.47549
			769	1.4704
			770	1.47297
			771	1.46069
			772	1.46552
			773	1.47529
			774	1.47414
			775	1.4866
			776	1.48811
			777	1.48285
			778	1.47446
			779	1.47193
			780	1.48013
			781	1.47788
			782	1.46125
			783	1.47216
			784	1.47732
			785	1.46378
			786	1.46806
			787	1.45186
			788	1.46003
			789	1.46347
			790	1.46711
			791	1.47369
			792	1.48611
			793	1.48257
			794	1.48504
			795	1.47997
			796	1.49765
			797	1.48554
			798	1.4956
			799	1.50167
			800	1.52166

## Sheet: Fig.S4K
Mitochondrial calcium curve Rapamycin 10 uM Caffeine 2.5 mM C2C12
			1	1
			2	0.998177
			3	0.992512
			4	0.991673
			5	0.997134
			6	0.99102
			7	0.991571
			8	0.988467
			9	0.997295
			10	0.996354
			11	0.995607
			12	1.00086
			13	1.00014
			14	0.999237
			15	0.999194
			16	1.00211
			17	1.00229
			18	1.00282
			19	0.994106
			20	0.994844
			21	1.00717
			22	1.00076
			23	0.997626
			24	0.996031
			25	1.00466
			26	1.00443
			27	0.998889
			28	1.00234
			29	1.00204
			30	1.00349
			31	1.01301
			32	1.01367
			33	1.00929
			34	1.0149
			35	1.021
			36	1.03466
			37	1.02551
			38	1.02541
			39	1.0239
			40	1.02919
			41	1.03279
			42	1.03445
			43	1.03724
			44	1.02726
			45	1.03004
			46	1.03561
			47	1.04795
			48	1.03754
			49	1.0426
			50	1.03892
			51	1.0441
			52	1.04939
			53	1.04662
			54	1.04843
			55	1.04143
			56	1.05779
			57	1.05127
			58	1.05045
			59	1.05247
			60	1.05023
			61	1.0543
			62	1.05014
			63	1.05942
			64	1.05519
			65	1.06553
			66	1.08278
			67	1.10797
			68	1.16345
			69	1.46957
			70	1.71487
			71	1.8074
			72	1.81146
			73	1.80523
			74	1.79512
			75	1.78603
			76	1.7833
			77	1.7823
			78	1.76936
			79	1.755
			80	1.73371
			81	1.72136
			82	1.71003
			83	1.70135
			84	1.68322
			85	1.67504
			86	1.66039
			87	1.64854
			88	1.63765
			89	1.62828
			90	1.60525
			91	1.59816
			92	1.58337
			93	1.57772
			94	1.56598
			95	1.55593
			96	1.5511
			97	1.52826
			98	1.51905
			99	1.50501
			100	1.48363
			101	1.49385
			102	1.47296
			103	1.4812
			104	1.47426
			105	1.4704
			106	1.47243
			107	1.45142
			108	1.44551
			109	1.43892
			110	1.43216
			111	1.43598
			112	1.41674
			113	1.4169
			114	1.40543
			115	1.40424
			116	1.40673
			117	1.40314
			118	1.39517
			119	1.38997
			120	1.38406
			121	1.3806
			122	1.37564
			123	1.37161
			124	1.37316
			125	1.38598
			126	1.37989
			127	1.35557
			128	1.34851
			129	1.35413
			130	1.34734
			131	1.35056
			132	1.34654
			133	1.33362
			134	1.33155
			135	1.33283
			136	1.33157
			137	1.32684
			138	1.33652
			139	1.33735
			140	1.34252
			141	1.34959
			142	1.34741
			143	1.35232
			144	1.36113
			145	1.36363
			146	1.36326
			147	1.35739
			148	1.36319
			149	1.37942
			150	1.38598
			151	1.39971
			152	1.42293
			153	1.44206
			154	1.42792
			155	1.43281
			156	1.42989
			157	1.42887
			158	1.44915
			159	1.44933
			160	1.45384
			161	1.47844
			162	1.49127
			163	1.49347
			164	1.49359
			165	1.5038
			166	1.52206
			167	1.52723
			168	1.53173
			169	1.55096
			170	1.55864
			171	1.57885
			172	1.60901
			173	1.62074
			174	1.61917
			175	1.62972
			176	1.6286
			177	1.63187
			178	1.63609
			179	1.64801
			180	1.65693
			181	1.6677
			182	1.67519
			183	1.68111
			184	1.69284
			185	1.70044
			186	1.72334
			187	1.71726
			188	1.73691
			189	1.73951
			190	1.75449
			191	1.75201
			192	1.75301
			193	1.77593
			194	1.79228
			195	1.7927
			196	1.79404
			197	1.8048
			198	1.79751
			199	1.80517
			200	1.81252
			201	1.81773
			202	1.82038
			203	1.83748
			204	1.84467
			205	1.84464
			206	1.84993
			207	1.84771
			208	1.85639
			209	1.86514
			210	1.86661
			211	1.87178
			212	1.87594
			213	1.87627
			214	1.87767
			215	1.88278
			216	1.88567
			217	1.89281
			218	1.89153
			219	1.88377
			220	1.8892
			221	1.90145
			222	1.90034
			223	1.90001
			224	1.90234
			225	1.90836
			226	1.90784
			227	1.91047
			228	1.90862
			229	1.90678
			230	1.90475
			231	1.91021
			232	1.91123
			233	1.9183
			234	1.91641
			235	1.91787
			236	1.91716
			237	1.92558
			238	1.92254
			239	1.91807
			240	1.92829
			241	1.92765
			242	1.92816
			243	1.93483
			244	1.9326
			245	1.93182
			246	1.94115
			247	1.9374
			248	1.93591
			249	1.93521
			250	1.93643
			251	1.94498
			252	1.94837
			253	1.94145
			254	1.94643
			255	1.95254
			256	1.96278
			257	1.96
			258	1.96168
			259	1.96708
			260	1.97714
			261	1.97242
			262	1.96936
			263	1.96946
			264	1.9661
			265	1.96121
			266	1.95895
			267	1.96383
			268	1.96857
			269	1.96634
			270	1.96805
			271	1.96935
			272	1.96869
			273	1.97112
			274	1.9771
			275	1.97653
			276	1.98367
			277	1.9779
			278	1.98532
			279	1.98495
			280	1.97981
			281	1.98308
			282	1.9816
			283	1.98737
			284	1.9901
			285	1.99417
			286	2.00306
			287	1.99841
			288	2.00034
			289	1.99928
			290	1.99501
			291	1.99452
			292	2.00122
			293	1.99272
			294	1.99289
			295	1.99268
			296	1.99599
			297	1.99614
			298	1.99907
			299	1.99912
			300	2.00337
			301	1.99785
			302	1.99622
			303	2.00369
			304	1.99867
			305	1.99984
			306	2.0073
			307	2.00141
			308	2.00206
			309	2.0049
			310	2.00675
			311	2.01001
			312	2.00556
			313	2.01074
			314	2.00869
			315	2.00263
			316	2.0078
			317	2.00463
			318	2.00878
			319	2.00774
			320	2.00722
			321	2.0046
			322	2.00522
			323	2.00315
			324	2.01219
			325	2.00686
			326	2.01589
			327	2.01922
			328	2.01571
			329	2.01594
			330	2.0124
			331	2.01451
			332	2.01354
			333	2.00982
			334	2.00968
			335	2.00873
			336	2.01239
			337	2.01387
			338	2.01067
			339	2.01012
			340	2.01169
			341	2.00845
			342	2.00958
			343	2.00807
			344	2.00936
			345	2.01167
			346	2.01057
			347	2.01582
			348	2.01024
			349	2.01171
			350	2.01143
			351	2.00524
			352	2.00979
			353	2.01381
			354	2.01749
			355	2.01526
			356	2.01641
			357	2.01409
			358	2.01565
			359	2.01474
			360	2.01636
			361	2.0176
			362	2.01676
			363	2.01277
			364	2.01542
			365	2.01955
			366	2.01927
			367	2.01381
			368	2.01044
			369	2.01093
			370	2.01003
			371	2.01542
			372	2.0127
			373	2.02073
			374	2.01552
			375	2.01799
			376	2.01603
			377	2.0233
			378	2.01869
			379	2.02145
			380	2.01822
			381	2.02048
			382	2.01846
			383	2.02078
			384	2.02275
			385	2.02212
			386	2.02017
			387	2.02522
			388	2.02067
			389	2.02644
			390	2.02199
			391	2.02284
			392	2.02134
			393	2.02067
			394	2.021
			395	2.02196
			396	2.01933
			397	2.02073
			398	2.02346
			399	2.01986
			400	2.01846
			401	2.02205
			402	2.02546
			403	2.02334
			404	2.02532
			405	2.02005
			406	2.02193
			407	2.0206
			408	2.02339
			409	2.02402
			410	2.02156
			411	2.01826
			412	2.02711
			413	2.02611
			414	2.02061
			415	2.02182
			416	2.02284
			417	2.02547
			418	2.02533
			419	2.02327
			420	2.02385
			421	2.02545
			422	2.02536
			423	2.02581
			424	2.03315
			425	2.02685
			426	2.02333
			427	2.02348
			428	2.02258
			429	2.02484
			430	2.01853
			431	2.02543
			432	2.02472
			433	2.02654
			434	2.02933
			435	2.02483
			436	2.02773
			437	2.01859
			438	2.02778
			439	2.02466
			440	2.02638
			441	2.02407
			442	2.02792
			443	2.02689
			444	2.02451
			445	2.02253
			446	2.02586
			447	2.02024
			448	2.01929
			449	2.01845
			450	2.02301
			451	2.02289
			452	2.02283
			453	2.02022
			454	2.01823
			455	2.01683
			456	2.01474
			457	2.02287
			458	2.01254
			459	2.01908
			460	2.02243
			461	2.021
			462	2.02721
			463	2.02742
			464	2.01977
			465	2.01841
			466	2.01855
			467	2.0191
			468	2.02188
			469	2.02529
			470	2.02333
			471	2.02011
			472	2.02799
			473	2.0258
			474	2.02377
			475	2.02271
			476	2.01543
			477	2.01912
			478	2.02
			479	2.02072
			480	2.02005
			481	2.02536
			482	2.01584
			483	2.01603
			484	2.02385
			485	2.01607
			486	2.02514
			487	2.02419
			488	2.01811
			489	2.02205
			490	2.02249
			491	2.02451
			492	2.02025
			493	2.02197
			494	2.02176
			495	2.01833
			496	2.02111
			497	2.02045
			498	2.02128
			499	2.02168
			500	2.0188
			501	2.02444
			502	2.02063
			503	2.02389
			504	2.0166
			505	2.01068
			506	2.00686
			507	2.00688
			508	2.00805
			509	2.00784
			510	2.01256
			511	2.00206
			512	2.01583
			513	2.01272
			514	2.01304
			515	2.01659
			516	2.01693
			517	2.01522
			518	2.01835
			519	2.02064
			520	2.02636
			521	2.02432
			522	2.02922
			523	2.0291
			524	2.02873
			525	2.02609
			526	2.03209
			527	2.02982
			528	2.02931
			529	2.03281
			530	2.03304
			531	2.03691
			532	2.03916
			533	2.03734
			534	2.03943
			535	2.0366
			536	2.03851
			537	2.04102
			538	2.0383
			539	2.03782
			540	2.04083
			541	2.04043
			542	2.04385
			543	2.04161
			544	2.04521
			545	2.04606
			546	2.04492
			547	2.04411
			548	2.05024
			549	2.05111
			550	2.04352
			551	2.05319
			552	2.05437
			553	2.05035
			554	2.05259
			555	2.05703
			556	2.04856
			557	2.05285
			558	2.05848
			559	2.05561
			560	2.06032
			561	2.05648
			562	2.05961
			563	2.0616
			564	2.06274
			565	2.06611
			566	2.06396
			567	2.06859
			568	2.06752
			569	2.06529
			570	2.06804
			571	2.07009
			572	2.06849
			573	2.07065
			574	2.06835
			575	2.07032
			576	2.0655
			577	2.06728
			578	2.0715
			579	2.07298
			580	2.07312
			581	2.07311
			582	2.06848
			583	2.07468
			584	2.07374
			585	2.07329
			586	2.07122
			587	2.0746
			588	2.07767
			589	2.07617
			590	2.07773
			591	2.07482
			592	2.07255
			593	2.0777
			594	2.07606
			595	2.07322
			596	2.07633
			597	2.08056
			598	2.07539
			599	2.07549
			600	2.07411
			601	2.0756
			602	2.078
			603	2.07624
			604	2.0774
			605	2.08021
			606	2.07548
			607	2.07621
			608	2.0723
			609	2.07606
			610	2.07227
			611	2.07412
			612	2.07433
			613	2.07086
			614	2.07351
			615	2.07526
			616	2.07712
			617	2.07445
			618	2.07209
			619	2.07278
			620	2.07574
			621	2.07417
			622	2.07281
			623	2.07581
			624	2.07321
			625	2.07456
			626	2.08013
			627	2.07448
			628	2.07369
			629	2.07268
			630	2.07138
			631	2.07277
			632	2.07339
			633	2.07344
			634	2.07285
			635	2.07668
			636	2.0738
			637	2.07492
			638	2.07529
			639	2.07861
			640	2.07624
			641	2.07681
			642	2.08053
			643	2.07616
			644	2.07707
			645	2.07503
			646	2.074
			647	2.07816
			648	2.07602
			649	2.07808
			650	2.0798
			651	2.08051
			652	2.07647
			653	2.07993
			654	2.07814
			655	2.07453
			656	2.07593
			657	2.07243
			658	2.07322
			659	2.07571
			660	2.07238
			661	2.07143
			662	2.0715
			663	2.074
			664	2.07378
			665	2.07075
			666	2.06893
			667	2.07019
			668	2.06878
			669	2.0673
			670	2.06502
			671	2.06459
			672	2.06989
			673	2.06792
			674	2.06867
			675	2.07015
			676	2.06864
			677	2.06596
			678	2.0623
			679	2.06128
			680	2.06768
			681	2.06108
			682	2.06513
			683	2.06466
			684	2.07122
			685	2.06472
			686	2.06181
			687	2.06418
			688	2.06134
			689	2.06432
			690	2.06754
			691	2.0624
			692	2.06392
			693	2.06635
			694	2.06236
			695	2.06085
			696	2.06272
			697	2.06186
			698	2.0635
			699	2.06635
			700	2.06764
			701	2.06758
			702	2.06404
			703	2.0687
			704	2.06477
			705	2.06274
			706	2.06365
			707	2.05827
			708	2.06796
			709	2.06267
			710	2.06266
			711	2.06303
			712	2.05819
			713	2.0603
			714	2.06028
			715	2.06257
			716	2.06138
			717	2.06094
			718	2.0644
			719	2.0652
			720	2.06392
			721	2.0589
			722	2.06804
			723	2.06316
			724	2.06507
			725	2.06503
			726	2.06172
			727	2.06616
			728	2.06174
			729	2.06218
			730	2.06204
			731	2.0617
			732	2.06147
			733	2.06554
			734	2.06387
			735	2.06398
			736	2.06975
			737	2.06452
			738	2.06595
			739	2.06655
			740	2.06911
			741	2.06972
			742	2.07015
			743	2.06703
			744	2.07382
			745	2.07174
			746	2.06981
			747	2.07541
			748	2.07247
			749	2.07507
			750	2.06745
			751	2.0747
			752	2.06747
			753	2.06597
			754	2.07072
			755	2.06671
			756	2.06693
			757	2.06805
			758	2.0714
			759	2.06857
			760	2.0745
			761	2.0691
			762	2.06925
			763	2.07227
			764	2.06947
			765	2.07401
			766	2.07439
			767	2.07057
			768	2.07465
			769	2.07426
			770	2.0764
			771	2.07316
			772	2.07783
			773	2.07886
			774	2.08237
			775	2.07876
			776	2.07743
			777	2.0835
			778	2.08496
			779	2.08014
			780	2.08202
			781	2.08293
			782	2.08005
			783	2.07696
			784	2.08276
			785	2.0816
			786	2.07833
			787	2.08145
			788	2.08207
			789	2.08749
			790	2.08618
			791	2.08501
			792	2.08778
			793	2.08831
			794	2.08943
			795	2.08647
			796	2.08574
			797	2.08943
			798	2.09095
			799	2.0891
			800	2.09433
