# Supplementary material for: Acute RyR1 Ca2+ leak enhances NADH-linked mitochondrial respiratory capacity
Source: Nat Commun. 2021 Dec 10;12:7219. doi: 10.1038/s41467-021-27422-1 (PMC8664928; doi:10.1038/s41467-021-27422-1)
Supplement: Supplementary file 10 — Source Data [file 41467_2021_27422_MOESM10_ESM.zip › Data Source file/Figure 3.xlsx]

## Sheet: Fig.3A
RyR1-Calstabin1 co-immunoprecipitation C2C12

## Sheet: Fig.3B
DNP/RyR1
	CTRL	S-SIT	S-SIT S107
	0	1.81522	7.23301
	0	2.15294	3.01482
	0	8.12236	2.97126
	0

## Sheet: Fig.3C
Cys-NO/RyR1
	CTRL	S-SIT	S-SIT S107
	0	4.53713	4.05259
	0	5.32001	2.61787
	0	2.14285	2.15905
	0

## Sheet: Fig.3D
Calstabin1/RyR1
	CTRL	S-SIT	S-SIT S107
	1.94287	0.683464	3.63783
	2.56426	0.9822	3.26124
	2.07023	0.928835	5.10093
	4.97046

## Sheet: Fig.3E
Ca2+ C2C12 S107
	CTRL	S-SIT	S-SIT S107
	103.162	76.6973	98.5832
	120.723	52.6792	106.396
	76.115	29.52	71.226
	100	46.2469

## Sheet: Fig.3F
OXPHOS C2C12

## Sheet: Fig.3G
C I NDUFB8 C2C12
	CTRL	S-MICT	S-MICT S107	S-SIT	S-SIT S107
	108.359	113.776	94.1554	160.504	77.9684
	84.0765	83.1854	122.445	164.734	100.321
	71.087	112.502	143.086	138.372	89.7161
	77.2107	114.228		141.419
	139.384	101.821		193.474
	120.084	113.377		119.682
	99.7984

## Sheet: Fig.3H
C II SDH C2C12
	CTRL	S-MICT	S-MICT S107	S-SIT	S-SIT S107
	95.5602	106.432	104.878	174.053	92.1879
	100.433	100.647	109.586	161.888	100.558
	58.1646	97.2634	107.873	167.556	142.254
	105.149	125.044		113.674
	110.199	99.6098		119.046
	129.635	106.949		136.059
	100.859

## Sheet: Fig.3I
C III-UQCRC2 C2C12
	CTRL	S-MICT	S-MICT S107	S-SIT	S-SIT S107
	91.4038	95.8642	89.948	142.82	102.794
	105.859	102.654	94.7072	124.758	94.851
	89.2365	96.9504	116.536	117.36	88.3669
	104.825	99.2679		109.604
	101.958	95.4229		107.174
	113.709	111.331		123.739
	93.0087

## Sheet: Fig.3J
C IV-MTCO1 C2C12
	CTRL	S-MICT	S-MICT S107	S-SIT	S-SIT S107
	83.8587	108.795	113.771	186.234	88.2756
	82.227	97.7097	109.065	177.968	113.965
	103.702	108.054	120.798	164.12	76.027
	109.254	122.812		116.495
	88.1542	85.5485		144.22
	146.825	116.287		154.528
	85.9783

[truncated: 16 more sheets: Fig.3K, Fig.3L, Fig.3M, Fig.3N, Fig.3O, Fig.3P, Fig.3Q, Fig.3R, Fig.3S, Fig.3T, Fig.3U, Fig.3V, Fig.3W, Fig.3X, Fig.3Y, Fig.3Z]
